# Supplementary material for: Meta-analysis of genome-wide association studies of gestational duration and spontaneous preterm birth identifies new maternal risk loci
Source: PLoS Genet. 2023 Oct 23;19(10):e1010982. doi: 10.1371/journal.pgen.1010982 (PMC10621942; doi:10.1371/journal.pgen.1010982)
Supplement: S2 Table — (XLSX) [file pgen.1010982.s011.xlsx]

## Sheet: S2
S2 Table. Phenotype data of the meta-analysis cohorts.
Phenotype
gestation (weeks)
	FinnGenR6	Norther/Central FIN	23andMe
22+0 – 37	2377	286	5201
37+1 – 40	10606	236	24351
40+1 – 41	6805	167	4819
41+1 – 42	3992	85	6763
42+1 – 45	611	0	2434
Total	24391	774	43568*
Preterm status
	FinnGenR6	Norther/Central FIN	23andMe
Preterm	4925	286	3331
Term	49105	488	40235
Total	54030	774	43566
*The total number of individuals in the gestation phenotype is based on the numbers reported in1. The received dataset had one fewer individual.
References
1. Zhang G, Feenstra B, Bacelis J, Liu X, Muglia LM, Juodakis J, et al. Genetic Associations with Gestational Duration and Spontaneous Preterm Birth. N Engl J Med. 2017;377:1156-1167.
