# Supplementary material for: Meta-analysis of genome-wide association studies of gestational duration and spontaneous preterm birth identifies new maternal risk loci
Source: PLoS Genet. 2023 Oct 23;19(10):e1010982. doi: 10.1371/journal.pgen.1010982 (PMC10621942; doi:10.1371/journal.pgen.1010982)
Supplement: S3 Table — (XLSX) [file pgen.1010982.s012.xlsx]

## Sheet: S3
S3 Table. Gestational duration- and SPTB-associated loci without previous associations (± 1Mb around the meta-analysis lead variant) with preterm birth in the GWAS Catalog.
A) Meta-analysis loci associated with gestational duration				GWAS Catalog associations ± 1Mb around the meta-analysis lead variant
Locus	Rsid	Gene	P	P_GWAS_catalog	Trait(s)	Study accession	Location
1	rs708119	WNT3A	7.321e-11	1 x 10-96	body height	GCST007841	1:227739541
1	rs708119	WNT3A	7.321e-11	8 x 10-72	basal cell carcinoma	GCST008871	1:228858641
1	rs708119	WNT3A	7.321e-11	1 x 10-71	basal cell carcinoma	GCST90013410	1:228853327
1	rs708119	WNT3A	7.321e-11	9 x 10-63	keratinocyte carcinoma	GCST008870	1:228858641
1	rs708119	WNT3A	7.321e-11	3 x 10-51	body height	GCST90018959	1:227739541
1	rs708119	WNT3A	7.321e-11	2 x 10-49	non-melanoma skin carcinoma	GCST90027058	1:228853454
1	rs708119	WNT3A	7.321e-11	6 x 10-48	optic disc size measurement	GCST009462	1:227375979
1	rs708119	WNT3A	7.321e-11	3 x 10-45	skin neoplasm	GCST90018921	1:228843990
1	rs708119	WNT3A	7.321e-11	7 x 10-27	BMI-adjusted waist circumference	GCST009867	1:227565795
1	rs708119	WNT3A	7.321e-11	3 x 10-24	neutrophil count	GCST90002398	1:227026267
1	rs708119	WNT3A	7.321e-11	7 x 10-24	body height	GCST002647	1:227562367
1	rs708119	WNT3A	7.321e-11	8 x 10-22	non-melanoma skin carcinoma	GCST005896	1:228858641
1	rs708119	WNT3A	7.321e-11	1 x 10-20	Moyamoya disease	GCST005575	1:227951971
1	rs708119	WNT3A	7.321e-11	1 x 10-20	myeloid white cell count	GCST90002374	1:227018337
1	rs708119	WNT3A	7.321e-11	2 x 10-20	systolic blood pressure	GCST007087	1:228003374
1	rs708119	WNT3A	7.321e-11	3 x 10-18	body height	GCST008839	1:227991398
1	rs708119	WNT3A	7.321e-11	3 x 10-18	leukocyte count	GCST90002407	1:227018337
1	rs708119	WNT3A	7.321e-11	4 x 10-18	body fat distribution	GCST007294	1:227616340
1	rs708119	WNT3A	7.321e-11	4 x 10-18	body height	GCST90018739	1:227991398
1	rs708119	WNT3A	7.321e-11	1 x 10-17	BMI-adjusted waist circumference	GCST90020029	1:227527332
1	rs708119	WNT3A	7.321e-11	4 x 10-17	body height	GCST007841	1:227336043
1	rs708119	WNT3A	7.321e-11	7 x 10-17	optic disc area measurement	GCST009411	1:227383412
1	rs708119	WNT3A	7.321e-11	2 x 10-16	diastolic blood pressure	GCST004280	1:228003374
1	rs708119	WNT3A	7.321e-11	3 x 10-16	cup-to-disc ratio measurement	GCST009724	1:227490022
1	rs708119	WNT3A	7.321e-11	4 x 10-16	optic disc area measurement	GCST004076	1:227393819
1	rs708119	WNT3A	7.321e-11	3 x 10-15	cataract	GCST90018814	1:227017630
1	rs708119	WNT3A	7.321e-11	4 x 10-15	cancer	GCST90027051	1:228853454
1	rs708119	WNT3A	7.321e-11	1 x 10-14	optic disc area measurement	GCST004076	1:227393819
1	rs708119	WNT3A	7.321e-11	1 x 10-14	body height	GCST007841	1:227945621
1	rs708119	WNT3A	7.321e-11	1 x 10-14	basal cell carcinoma	GCST003726	1:228843990
1	rs708119	WNT3A	7.321e-11	4 x 10-14	optic disc area measurement	GCST002765	1:227199270
1	rs708119	WNT3A	7.321e-11	7 x 10-14	cup-to-disc ratio measurement	GCST009723	1:227490022
1	rs708119	WNT3A	7.321e-11	8 x 10-14	basal cell carcinoma	GCST002842	1:228862088
1	rs708119	WNT3A	7.321e-11	2 x 10-13	basal cell carcinoma	GCST002331	1:228862088
1	rs708119	WNT3A	7.321e-11	2 x 10-13	body height	GCST000817	1:227724182
1	rs708119	WNT3A	7.321e-11	2 x 10-13	osteoarthritis, hand	GCST90010718	1:227714771
1	rs708119	WNT3A	7.321e-11	3 x 10-13	BMI-adjusted waist circumference	GCST90020029	1:227769890
1	rs708119	WNT3A	7.321e-11	8 x 10-13	BMI-adjusted waist circumference	GCST90020029	1:227730861
1	rs708119	WNT3A	7.321e-11	2 x 10-12	optic disc area measurement	GCST002765	1:227199270
1	rs708119	WNT3A	7.321e-11	2 x 10-12	macula measurement	GCST006976	1:227377470
1	rs708119	WNT3A	7.321e-11	4 x 10-12	soluble triggering receptor expressed on myeloid cells 2 measurement	GCST009246	1:228479244
1	rs708119	WNT3A	7.321e-11	6 x 10-12	basal cell carcinoma	GCST000249	1:228862088
1	rs708119	WNT3A	7.321e-11	6 x 10-12	mean arterial pressure	GCST90018963	1:228003664
1	rs708119	WNT3A	7.321e-11	1 x 10-11	PHF-tau measurement	GCST010340	1:228125264
1	rs708119	WNT3A	7.321e-11	2 x 10-11	triglyceride measurement	GCST010244	1:227869167
1	rs708119	WNT3A	7.321e-11	3 x 10-11	sex hormone-binding globulin measurement	GCST90012110	1:227507816
1	rs708119	WNT3A	7.321e-11	3 x 10-11	BMI-adjusted waist circumference	GCST90020029	1:227485203
1	rs708119	WNT3A	7.321e-11	4 x 10-11	body fat distribution	GCST007295	1:227616340
1	rs708119	WNT3A	7.321e-11	6 x 10-11	smoking status measurement	GCST007468	1:227268364
1	rs708119	WNT3A	7.321e-11	7 x 10-11	adolescent idiopathic scoliosis	GCST008788	1:228084986
1	rs708119	WNT3A	7.321e-11	7 x 10-11	hair colour measurement	GCST007082	1:227193355
1	rs708119	WNT3A	7.321e-11	8 x 10-11	optic cup area measurement	GCST009404	1:227373093
1	rs708119	WNT3A	7.321e-11	8 x 10-11	BMI-adjusted waist circumference	GCST90020029	1:227304406
1	rs708119	WNT3A	7.321e-11	9 x 10-11	BMI-adjusted waist circumference	GCST009867	1:227408579
1	rs708119	WNT3A	7.321e-11	1 x 10-10	diastolic blood pressure	GCST007094	1:227924420
1	rs708119	WNT3A	7.321e-11	1 x 10-10	BMI-adjusted waist circumference	GCST009867	1:227488718
1	rs708119	WNT3A	7.321e-11	1 x 10-10	creatinine measurement	GCST90018979	1:228372293
1	rs708119	WNT3A	7.321e-11	1 x 10-10	chronic lymphocytic leukemia	GCST004146	1:228744549
1	rs708119	WNT3A	7.321e-11	2 x 10-10	adolescent idiopathic scoliosis	GCST008789	1:228084986
1	rs708119	WNT3A	7.321e-11	3 x 10-10	PR interval	GCST010321	1:228263167
1	rs708119	WNT3A	7.321e-11	3 x 10-10	Agents acting on the renin-angiotensin system use measurement	GCST007930	1:228003374
1	rs708119	WNT3A	7.321e-11	4 x 10-10	BMI-adjusted waist circumference	GCST009867	1:227712193
1	rs708119	WNT3A	7.321e-11	4 x 10-10	osteoarthritis, hand	GCST90034529	1:227739541
1	rs708119	WNT3A	7.321e-11	5 x 10-10	systolic blood pressure	GCST90018972	1:227928580
1	rs708119	WNT3A	7.321e-11	5 x 10-10	protein measurement	GCST011427	1:228216604
1	rs708119	WNT3A	7.321e-11	6 x 10-10	vital capacity	GCST007081	1:227969662
1	rs708119	WNT3A	7.321e-11	7 x 10-10	PR interval	GCST007045	1:228265627
1	rs708119	WNT3A	7.321e-11	7 x 10-10	aspartate aminotransferase measurement	GCST90018944	1:228371191
1	rs708119	WNT3A	7.321e-11	8 x 10-10	BMI-adjusted hip circumference	GCST004067	1:227583515
1	rs708119	WNT3A	7.321e-11	8 x 10-10	serum gamma-glutamyl transferase measurement	GCST90019507	1:227211513
1	rs708119	WNT3A	7.321e-11	8 x 10-10	BMI-adjusted waist circumference	GCST90020029	1:227797551
1	rs708119	WNT3A	7.321e-11	1 x 10-9	body height	GCST007841	1:227974187
1	rs708119	WNT3A	7.321e-11	1 x 10-9	BMI-adjusted waist circumference	GCST009867	1:227771716
1	rs708119	WNT3A	7.321e-11	1 x 10-9	BMI-adjusted waist circumference	GCST009867	1:227411378
1	rs708119	WNT3A	7.321e-11	1 x 10-9	BMI-adjusted waist circumference	GCST012226	1:227565795
1	rs708119	WNT3A	7.321e-11	1 x 10-9	electrocardiography	GCST010796	1:228363770
1	rs708119	WNT3A	7.321e-11	1 x 10-9	cardiovascular disease	GCST007072	1:228003374
1	rs708119	WNT3A	7.321e-11	2 x 10-9	high density lipoprotein cholesterol measurement	GCST010242	1:227901132
1	rs708119	WNT3A	7.321e-11	2 x 10-9	birth weight	GCST008362	1:228029296
1	rs708119	WNT3A	7.321e-11	2 x 10-9	Progressive supranuclear palsy	GCST006276	1:228397861
1	rs708119	WNT3A	7.321e-11	2 x 10-9	body height	GCST008163	1:227739541
1	rs708119	WNT3A	7.321e-11	2 x 10-9	Agents acting on the renin-angiotensin system use measurement	GCST90018988	1:227935200
1	rs708119	WNT3A	7.321e-11	2 x 10-9	serum gamma-glutamyl transferase measurement	GCST90018954	1:227211513
1	rs708119	WNT3A	7.321e-11	2 x 10-9	BMI-adjusted hip circumference	GCST012227	1:227767575
1	rs708119	WNT3A	7.321e-11	3 x 10-9	body fat distribution	GCST007293	1:227616340
1	rs708119	WNT3A	7.321e-11	3 x 10-9	BMI-adjusted waist-hip ratio	GCST009858	1:227543361
1	rs708119	WNT3A	7.321e-11	3 x 10-9	smoking status measurement	GCST007085	1:227348968
1	rs708119	WNT3A	7.321e-11	3 x 10-9	BMI-adjusted waist circumference	GCST90020029	1:227761911
1	rs708119	WNT3A	7.321e-11	3 x 10-9	BMI-adjusted waist circumference	GCST90020029	1:227828669
1	rs708119	WNT3A	7.321e-11	4 x 10-9	protein measurement	GCST011427	1:227102696
1	rs708119	WNT3A	7.321e-11	4 x 10-9	uric acid measurement	GCST90018977	1:227066344
1	rs708119	WNT3A	7.321e-11	4 x 10-9	BMI-adjusted waist-hip ratio	GCST90020027	1:227769890
1	rs708119	WNT3A	7.321e-11	5 x 10-9	body height	GCST000174	1:227610249
1	rs708119	WNT3A	7.321e-11	6 x 10-9	smoking behavior	GCST007327	1:227327348
1	rs708119	WNT3A	7.321e-11	6 x 10-9	glomerular filtration rate	GCST008058	1:228344494
1	rs708119	WNT3A	7.321e-11	6 x 10-9	smoking initiation	GCST011703	1:227113909
1	rs708119	WNT3A	7.321e-11	6 x 10-9	low density lipoprotein cholesterol measurement	GCST011347	1:227017202
1	rs708119	WNT3A	7.321e-11	8 x 10-9	diastolic blood pressure	GCST004280	1:227064925
1	rs708119	WNT3A	7.321e-11	8 x 10-9	diastolic blood pressure	GCST90018952	1:227168217
1	rs708119	WNT3A	7.321e-11	8 x 10-9	BMI-adjusted waist circumference	GCST90020029	1:227397960
1	rs708119	WNT3A	7.321e-11	8 x 10-9	neurofibrillary tangles measurement	GCST010343	5:128438009|1:228125264
1	rs708119	WNT3A	7.321e-11	1 x 10-8	hair color	GCST006988	1:227315768
1	rs708119	WNT3A	7.321e-11	1 x 10-8	body fat distribution	GCST007294	1:227616340
1	rs708119	WNT3A	7.321e-11	1 x 10-8	insomnia measurement	GCST007988	1:228871766
1	rs708119	WNT3A	7.321e-11	1 x 10-8	BMI-adjusted waist circumference	GCST009867	1:227391643
1	rs708119	WNT3A	7.321e-11	1 x 10-8	BMI-adjusted waist circumference	GCST90020029	1:227501932
1	rs708119	WNT3A	7.321e-11	1 x 10-8	BMI-adjusted hip circumference	GCST90020028	1:227393607
1	rs708119	WNT3A	7.321e-11	2 x 10-8	biological sex	GCST90013473	1:227166834
1	rs708119	WNT3A	7.321e-11	2 x 10-8	BMI-adjusted waist circumference	GCST90020029	1:227168217
1	rs708119	WNT3A	7.321e-11	2 x 10-8	BMI-adjusted hip circumference	GCST90020028	1:227399381
1	rs708119	WNT3A	7.321e-11	3 x 10-8	glomerular filtration rate	GCST008059	1:228344494
1	rs708119	WNT3A	7.321e-11	3 x 10-8	BMI-adjusted waist circumference	GCST90020024	1:227527332
1	rs708119	WNT3A	7.321e-11	3 x 10-8	neurofibrillary tangles measurement	GCST010343	1:228125264
1	rs708119	WNT3A	7.321e-11	3 x 10-8	BMI-adjusted waist circumference	GCST90020029	1:227388963
1	rs708119	WNT3A	7.321e-11	3 x 10-8	BMI-adjusted waist-hip ratio	GCST90020027	1:227543373
1	rs708119	WNT3A	7.321e-11	4 x 10-8	triglyceride measurement	GCST010173	1:227869167
1	rs708119	WNT3A	7.321e-11	4 x 10-8	body weight	GCST90018949	1:227974183
1	rs708119	WNT3A	7.321e-11	4 x 10-8	waist-hip ratio	GCST007067	1:227543361
1	rs708119	WNT3A	7.321e-11	4 x 10-8	BMI-adjusted waist circumference	GCST90020029	1:227492337
1	rs708119	WNT3A	7.321e-11	4 x 10-8	BMI-adjusted hip circumference	GCST90020028	1:227739541
1	rs708119	WNT3A	7.321e-11	4 x 10-8	BMI-adjusted hip circumference	GCST012227	1:227434310
1	rs708119	WNT3A	7.321e-11	5 x 10-8	grip strength measurement	GCST90007526	1:227589126
1	rs708119	WNT3A	7.321e-11	5 x 10-8	BMI-adjusted waist circumference	GCST90020029	1:227036035
1	rs708119	WNT3A	7.321e-11	5 x 10-8	BMI-adjusted waist-hip ratio	GCST90020025	1:227769890
2	rs71848031	TET3	1.355e-09	4 x 10-635	urinary metabolite measurement	GCST009735	2:73641201
2	rs71848031	TET3	1.355e-09	2 x 10-570	urinary metabolite measurement	GCST009733	2:73631838
2	rs71848031	TET3	1.355e-09	5 x 10-498	blood metabolite measurement	GCST002442	2:73641201
2	rs71848031	TET3	1.355e-09	5 x 10-481	blood metabolite measurement	GCST002443	2:73673773
2	rs71848031	TET3	1.355e-09	1 x 10-363	urinary metabolite measurement	GCST009735	2:73631838
2	rs71848031	TET3	1.355e-09	8 x 10-357	urinary metabolite measurement	GCST009733	2:73650092
2	rs71848031	TET3	1.355e-09	7 x 10-308	serum metabolite measurement	GCST012020	2:73649928
2	rs71848031	TET3	1.355e-09	7 x 10-281	serum metabolite measurement	GCST012020	2:73649928
2	rs71848031	TET3	1.355e-09	4 x 10-280	urinary metabolite measurement	GCST009733	2:73631838
2	rs71848031	TET3	1.355e-09	5 x 10-266	serum metabolite measurement	GCST012020	2:73619640
2	rs71848031	TET3	1.355e-09	2 x 10-257	urinary metabolite measurement	GCST009733	2:73623693
2	rs71848031	TET3	1.355e-09	5 x 10-252	metabolite measurement	GCST001217	2:73591809
2	rs71848031	TET3	1.355e-09	6 x 10-252	serum metabolite measurement	GCST012020	2:73619640
2	rs71848031	TET3	1.355e-09	6 x 10-252	serum metabolite measurement	GCST012021	2:73619640
2	rs71848031	TET3	1.355e-09	1 x 10-250	serum metabolite measurement	GCST012020	2:73640735
2	rs71848031	TET3	1.355e-09	3 x 10-249	urinary metabolite measurement	GCST009733	2:73622734
2	rs71848031	TET3	1.355e-09	9 x 10-182	urinary metabolite measurement	GCST009735	2:73622734
2	rs71848031	TET3	1.355e-09	2 x 10-165	urinary metabolite measurement	GCST009735	2:73640735
2	rs71848031	TET3	1.355e-09	6 x 10-163	urinary metabolite measurement	GCST009733	2:73622734
2	rs71848031	TET3	1.355e-09	5 x 10-161	urinary metabolite measurement	GCST002364	2:73558231
2	rs71848031	TET3	1.355e-09	6 x 10-160	serum metabolite measurement	GCST012020	2:73585759
2	rs71848031	TET3	1.355e-09	6 x 10-160	serum metabolite measurement	GCST012021	2:73585759
2	rs71848031	TET3	1.355e-09	7 x 10-159	urinary metabolite measurement	GCST009733	2:73640735
2	rs71848031	TET3	1.355e-09	8 x 10-157	blood metabolite measurement	GCST002443	2:73641201
2	rs71848031	TET3	1.355e-09	1 x 10-149	urinary metabolite measurement	GCST009733	2:73641201
2	rs71848031	TET3	1.355e-09	1 x 10-149	serum metabolite measurement	GCST006249	2:73425500
2	rs71848031	TET3	1.355e-09	9 x 10-149	serum metabolite measurement	GCST006249	2:73591809
2	rs71848031	TET3	1.355e-09	6 x 10-144	serum metabolite measurement	GCST012020	2:73579505
2	rs71848031	TET3	1.355e-09	2 x 10-129	serum metabolite measurement	GCST012020	2:73648914
2	rs71848031	TET3	1.355e-09	5 x 10-128	serum metabolite measurement	GCST012020	2:73606907
2	rs71848031	TET3	1.355e-09	2 x 10-123	urinary metabolite measurement	GCST009733	2:73622734
2	rs71848031	TET3	1.355e-09	3 x 10-123	serum metabolite measurement	GCST012020	2:73729719
2	rs71848031	TET3	1.355e-09	3 x 10-123	serum metabolite measurement	GCST012021	2:73729719
2	rs71848031	TET3	1.355e-09	8 x 10-123	blood metabolite measurement	GCST002443	2:73673773
2	rs71848031	TET3	1.355e-09	4 x 10-120	serum metabolite measurement	GCST012020	2:73729719
2	rs71848031	TET3	1.355e-09	5 x 10-119	serum metabolite measurement	GCST012020	2:73649928
2	rs71848031	TET3	1.355e-09	4 x 10-113	urinary metabolite measurement	GCST009733	2:73640735
2	rs71848031	TET3	1.355e-09	1 x 10-111	urinary metabolite measurement	GCST009733	2:73622734
2	rs71848031	TET3	1.355e-09	1 x 10-109	urinary metabolite measurement	GCST009733	2:73644538
2	rs71848031	TET3	1.355e-09	2 x 10-109	urinary metabolite measurement	GCST009733	2:73648914
2	rs71848031	TET3	1.355e-09	1 x 10-104	urinary metabolite measurement	GCST009733	2:73641201
2	rs71848031	TET3	1.355e-09	2 x 10-103	serum metabolite measurement	GCST012020	2:73649928
2	rs71848031	TET3	1.355e-09	8 x 10-103	serum metabolite measurement	GCST012020	2:73729719
2	rs71848031	TET3	1.355e-09	9 x 10-96	serum metabolite measurement	GCST012020	2:73696456
2	rs71848031	TET3	1.355e-09	1 x 10-95	urinary metabolite measurement	GCST003119	2:73628380
2	rs71848031	TET3	1.355e-09	6 x 10-92	serum metabolite measurement	GCST012020	2:73696456
2	rs71848031	TET3	1.355e-09	6 x 10-92	serum metabolite measurement	GCST012021	2:73696456
2	rs71848031	TET3	1.355e-09	3 x 10-87	serum metabolite measurement	GCST012020	2:73648914
2	rs71848031	TET3	1.355e-09	4 x 10-87	serum metabolite measurement	GCST012020	2:73678670
2	rs71848031	TET3	1.355e-09	2 x 10-84	urinary metabolite measurement	GCST009733	2:73640735
2	rs71848031	TET3	1.355e-09	3 x 10-84	urinary metabolite measurement	GCST009733	2:73641201
2	rs71848031	TET3	1.355e-09	1 x 10-77	serum metabolite measurement	GCST006249	2:73692531
2	rs71848031	TET3	1.355e-09	1 x 10-76	glomerular filtration rate	GCST008058	2:73668638
2	rs71848031	TET3	1.355e-09	1 x 10-73	glomerular filtration rate	GCST008059	2:73668638
2	rs71848031	TET3	1.355e-09	7 x 10-72	creatinine measurement	GCST90018979	2:73673773
2	rs71848031	TET3	1.355e-09	4 x 10-70	creatinine measurement	GCST90019502	2:73516855
2	rs71848031	TET3	1.355e-09	3 x 10-68	serum metabolite measurement	GCST012020	2:73678464
2	rs71848031	TET3	1.355e-09	7 x 10-68	glomerular filtration rate	GCST90019506	2:73516855
2	rs71848031	TET3	1.355e-09	4 x 10-66	serum metabolite measurement	GCST002388	2:73641201
2	rs71848031	TET3	1.355e-09	9 x 10-66	urinary metabolite measurement	GCST009733	2:73650092
2	rs71848031	TET3	1.355e-09	1 x 10-62	serum metabolite measurement	GCST005648	2:73643197
2	rs71848031	TET3	1.355e-09	9 x 10-60	serum metabolite measurement	GCST012020	2:73474411
2	rs71848031	TET3	1.355e-09	2 x 10-56	serum metabolite measurement	GCST006249	2:73425500
2	rs71848031	TET3	1.355e-09	1 x 10-54	serum metabolite measurement	GCST006249	2:73602245
2	rs71848031	TET3	1.355e-09	1 x 10-51	blood metabolite measurement	GCST002443	2:73525241
2	rs71848031	TET3	1.355e-09	2 x 10-48	serum metabolite measurement	GCST012020	2:73643197
2	rs71848031	TET3	1.355e-09	9 x 10-48	urinary metabolite measurement	GCST009733	2:73622734
2	rs71848031	TET3	1.355e-09	1 x 10-47	urinary metabolite measurement	GCST009733	2:73485902
2	rs71848031	TET3	1.355e-09	2 x 10-46	urinary metabolite measurement	GCST009733	2:73627267
2	rs71848031	TET3	1.355e-09	3 x 10-44	urinary metabolite measurement	GCST009733	2:73625378
2	rs71848031	TET3	1.355e-09	3 x 10-43	urinary metabolite measurement	GCST009733	2:73627267
2	rs71848031	TET3	1.355e-09	1 x 10-41	serum metabolite measurement	GCST012353	2:73605659
2	rs71848031	TET3	1.355e-09	7 x 10-39	serum metabolite measurement	GCST012353	2:73673773
2	rs71848031	TET3	1.355e-09	1 x 10-38	serum metabolite measurement	GCST012020	2:73631080
2	rs71848031	TET3	1.355e-09	1 x 10-38	serum metabolite measurement	GCST012021	2:73631080
2	rs71848031	TET3	1.355e-09	2 x 10-37	urinary metabolite measurement	GCST009733	2:73644538
2	rs71848031	TET3	1.355e-09	3 x 10-37	glomerular filtration rate	GCST008747	2:73498512
2	rs71848031	TET3	1.355e-09	3 x 10-37	serum metabolite measurement	GCST006249	2:73592981
2	rs71848031	TET3	1.355e-09	7 x 10-37	glomerular filtration rate	GCST008747	2:73531676
2	rs71848031	TET3	1.355e-09	7 x 10-37	serum metabolite measurement	GCST012353	2:73619640
2	rs71848031	TET3	1.355e-09	7 x 10-37	serum metabolite measurement	GCST012353	2:73619640
2	rs71848031	TET3	1.355e-09	7 x 10-36	serum metabolite measurement	GCST006249	2:73426010
2	rs71848031	TET3	1.355e-09	1 x 10-35	serum metabolite measurement	GCST012020	2:73586818
2	rs71848031	TET3	1.355e-09	3 x 10-35	urinary metabolite measurement	GCST009733	2:73640735
2	rs71848031	TET3	1.355e-09	7 x 10-33	serum metabolite measurement	GCST006249	2:73710026
2	rs71848031	TET3	1.355e-09	1 x 10-32	serum metabolite measurement	GCST012353	2:73650092
2	rs71848031	TET3	1.355e-09	4 x 10-32	serum metabolite measurement	GCST012020	2:73542950
2	rs71848031	TET3	1.355e-09	3 x 10-31	serum metabolite measurement	GCST012353	2:73648914
2	rs71848031	TET3	1.355e-09	3 x 10-31	metabolite measurement	GCST90026227	2:73627267
2	rs71848031	TET3	1.355e-09	4 x 10-31	serum metabolite measurement	GCST012020	2:73545183
2	rs71848031	TET3	1.355e-09	2 x 10-30	urinary metabolite measurement	GCST009733	2:73655945
2	rs71848031	TET3	1.355e-09	2 x 10-30	serum metabolite measurement	GCST012020	2:73627267
2	rs71848031	TET3	1.355e-09	2 x 10-30	serum metabolite measurement	GCST012020	2:73545183
2	rs71848031	TET3	1.355e-09	2 x 10-30	serum metabolite measurement	GCST012021	2:73627267
2	rs71848031	TET3	1.355e-09	9 x 10-30	urinary metabolite measurement	GCST009733	2:73485902
2	rs71848031	TET3	1.355e-09	2 x 10-29	glomerular filtration rate	GCST008745	2:73498512
2	rs71848031	TET3	1.355e-09	7 x 10-29	serum metabolite measurement	GCST012353	2:73619640
2	rs71848031	TET3	1.355e-09	8 x 10-29	serum metabolite measurement	GCST006249	2:73843059
2	rs71848031	TET3	1.355e-09	8 x 10-28	serum metabolite measurement	GCST012020	2:73628259
2	rs71848031	TET3	1.355e-09	3 x 10-26	mean platelet volume	GCST90002346	2:74693521
2	rs71848031	TET3	1.355e-09	1 x 10-25	serum metabolite measurement	GCST012020	2:73708819
2	rs71848031	TET3	1.355e-09	1 x 10-25	serum metabolite measurement	GCST012021	2:73708819
2	rs71848031	TET3	1.355e-09	7 x 10-25	glomerular filtration rate	GCST007876	2:73644562
2	rs71848031	TET3	1.355e-09	8 x 10-25	urinary metabolite measurement	GCST009735	2:73503047
2	rs71848031	TET3	1.355e-09	2 x 10-24	serum metabolite measurement	GCST012020	2:73316865
2	rs71848031	TET3	1.355e-09	4 x 10-24	urinary metabolite measurement	GCST009733	2:73503047
2	rs71848031	TET3	1.355e-09	5 x 10-24	urinary metabolite measurement	GCST009735	2:73625378
2	rs71848031	TET3	1.355e-09	5 x 10-24	mean platelet volume	GCST90002349	2:74693521
2	rs71848031	TET3	1.355e-09	7 x 10-24	serum metabolite measurement	GCST006249	2:73710026
2	rs71848031	TET3	1.355e-09	1 x 10-23	hydroxy-leucine measurement	GCST002119	2:73610828
2	rs71848031	TET3	1.355e-09	2 x 10-23	hydroxy-leucine measurement	GCST002119	2:73641201
2	rs71848031	TET3	1.355e-09	5 x 10-23	serum metabolite measurement	GCST012353	2:73660507
2	rs71848031	TET3	1.355e-09	7 x 10-23	cystatin C measurement	GCST90019504	2:73516855
2	rs71848031	TET3	1.355e-09	3 x 10-22	mean platelet volume	GCST90002395	2:74693521
2	rs71848031	TET3	1.355e-09	6 x 10-22	glomerular filtration rate	GCST007344	2:73668638
2	rs71848031	TET3	1.355e-09	7 x 10-22	platelet count	GCST90002357	2:74493928
2	rs71848031	TET3	1.355e-09	9 x 10-22	serum metabolite measurement	GCST006249	2:73591809
2	rs71848031	TET3	1.355e-09	1 x 10-21	serum metabolite measurement	GCST012353	2:73606907
2	rs71848031	TET3	1.355e-09	1 x 10-20	platelet count	GCST90002361	2:74493928
2	rs71848031	TET3	1.355e-09	5 x 10-20	urinary metabolite measurement	GCST90013565	2:73641201
2	rs71848031	TET3	1.355e-09	6 x 10-20	urinary metabolite measurement	GCST009733	2:73655945
2	rs71848031	TET3	1.355e-09	8 x 10-20	creatinine measurement, glomerular filtration rate	GCST003372	2:73452153
2	rs71848031	TET3	1.355e-09	5 x 10-19	urinary metabolite measurement	GCST009733	2:73644562
2	rs71848031	TET3	1.355e-09	1 x 10-18	serum metabolite measurement	GCST012020	2:73628380
2	rs71848031	TET3	1.355e-09	1 x 10-18	serum metabolite measurement	GCST012021	2:73628380
2	rs71848031	TET3	1.355e-09	2 x 10-18	serum metabolite measurement	GCST012020	2:73673717
2	rs71848031	TET3	1.355e-09	3 x 10-18	creatinine measurement, glomerular filtration rate	GCST004292	2:73540770
2	rs71848031	TET3	1.355e-09	5 x 10-18	urinary metabolite measurement	GCST009735	2:73140117
2	rs71848031	TET3	1.355e-09	6 x 10-18	urinary metabolite measurement	GCST005649	2:73628380
2	rs71848031	TET3	1.355e-09	7 x 10-18	urinary metabolite measurement	GCST005649	2:73628380
2	rs71848031	TET3	1.355e-09	1 x 10-17	serum metabolite measurement	GCST012020	2:73643446
2	rs71848031	TET3	1.355e-09	1 x 10-17	urinary metabolite measurement	GCST002364	2:73558231
2	rs71848031	TET3	1.355e-09	1 x 10-17	serum metabolite measurement	GCST006249	2:73866525
2	rs71848031	TET3	1.355e-09	5 x 10-17	platelet count	GCST90018969	2:74519195
2	rs71848031	TET3	1.355e-09	6 x 10-17	urinary metabolite measurement	GCST002364	2:73519796
2	rs71848031	TET3	1.355e-09	7 x 10-17	serum metabolite measurement	GCST012020	2:73669476
2	rs71848031	TET3	1.355e-09	7 x 10-17	systemic lupus erythematosus	GCST001795	2:73981235
2	rs71848031	TET3	1.355e-09	8 x 10-17	mitochondrial DNA measurement	GCST012072	2:73920594
2	rs71848031	TET3	1.355e-09	2 x 10-16	urinary metabolite measurement	GCST005649	2:73628380
2	rs71848031	TET3	1.355e-09	2 x 10-16	puberty onset measurement	GCST90012088	2:73308398
2	rs71848031	TET3	1.355e-09	2 x 10-16	age at menarche	GCST007078	2:73309561
2	rs71848031	TET3	1.355e-09	3 x 10-16	creatinine measurement, glomerular filtration rate	GCST003401	2:73641201
2	rs71848031	TET3	1.355e-09	5 x 10-16	serum metabolite measurement	GCST012020	2:73643446
2	rs71848031	TET3	1.355e-09	5 x 10-16	serum metabolite measurement	GCST012021	2:73643446
2	rs71848031	TET3	1.355e-09	1 x 10-15	creatinine measurement	GCST000651	2:73673773
2	rs71848031	TET3	1.355e-09	1 x 10-15	platelet count	GCST90002402	2:74519195
2	rs71848031	TET3	1.355e-09	2 x 10-15	blood metabolite measurement	GCST006879	2:73452153
2	rs71848031	TET3	1.355e-09	4 x 10-15	attention deficit hyperactivity disorder, substance abuse, antisocial behaviour measurement	GCST90061435	2:74107335
2	rs71848031	TET3	1.355e-09	9 x 10-15	urinary metabolite measurement	GCST009733	2:73641201
2	rs71848031	TET3	1.355e-09	2 x 10-14	serum metabolite measurement	GCST012020	2:73673717
2	rs71848031	TET3	1.355e-09	2 x 10-14	blood metabolite measurement	GCST002443	2:73673773
2	rs71848031	TET3	1.355e-09	2 x 10-14	blood metabolite measurement	GCST006879	2:73452153
2	rs71848031	TET3	1.355e-09	2 x 10-14	serum metabolite measurement	GCST012021	2:73673717
2	rs71848031	TET3	1.355e-09	2 x 10-14	body height	GCST007841	2:73975914
2	rs71848031	TET3	1.355e-09	5 x 10-14	blood metabolite measurement	GCST006879	2:73452153
2	rs71848031	TET3	1.355e-09	5 x 10-14	creatinine measurement, chronic kidney disease	GCST000649	2:73641201
2	rs71848031	TET3	1.355e-09	6 x 10-14	body height	GCST008839	2:74554248
2	rs71848031	TET3	1.355e-09	6 x 10-14	systemic lupus erythematosus	GCST001795	2:73975451
2	rs71848031	TET3	1.355e-09	7 x 10-14	urinary metabolite measurement	GCST009735	2:73623693
2	rs71848031	TET3	1.355e-09	1 x 10-13	platelet crit	GCST90002400	2:74519195
2	rs71848031	TET3	1.355e-09	1 x 10-13	mathematical ability	GCST006568	2:73610624
2	rs71848031	TET3	1.355e-09	4 x 10-13	risk-taking behaviour	GCST007323	2:74107335
2	rs71848031	TET3	1.355e-09	5 x 10-13	urinary metabolite measurement	GCST009735	2:73640735
2	rs71848031	TET3	1.355e-09	6 x 10-13	serum metabolite measurement	GCST012353	2:73605659
2	rs71848031	TET3	1.355e-09	8 x 10-13	creatinine measurement	GCST90019502	2:73739144
2	rs71848031	TET3	1.355e-09	8 x 10-13	alcohol consumption measurement	GCST007472	2:74107335
2	rs71848031	TET3	1.355e-09	9 x 10-13	serum metabolite measurement	GCST006249	2:73824485
2	rs71848031	TET3	1.355e-09	9 x 10-13	glomerular filtration rate	GCST90019506	2:73739144
2	rs71848031	TET3	1.355e-09	9 x 10-13	eosinophil count	GCST007065	2:74090620
2	rs71848031	TET3	1.355e-09	9 x 10-13	eosinophil percentage of leukocytes	GCST90002382	2:74065621
2	rs71848031	TET3	1.355e-09	1 x 10-12	blood metabolite measurement	GCST006879	2:73452153
2	rs71848031	TET3	1.355e-09	1 x 10-12	cognitive function measurement	GCST006570	2:73610624
2	rs71848031	TET3	1.355e-09	2 x 10-12	urinary metabolite measurement	GCST009735	2:73140117
2	rs71848031	TET3	1.355e-09	2 x 10-12	urinary metabolite measurement	GCST005649	2:73643197
2	rs71848031	TET3	1.355e-09	2 x 10-12	serum metabolite measurement	GCST012020	2:73688210
2	rs71848031	TET3	1.355e-09	2 x 10-12	protein measurement	GCST011427	2:74047685
2	rs71848031	TET3	1.355e-09	2 x 10-12	systemic lupus erythematosus	GCST011956	2:73989388
2	rs71848031	TET3	1.355e-09	2 x 10-12	eosinophil count	GCST90002298	2:74035226
2	rs71848031	TET3	1.355e-09	3 x 10-12	hemoglobin measurement	GCST90002310	2:73623693
2	rs71848031	TET3	1.355e-09	5 x 10-12	glomerular filtration rate	GCST003790	2:73605659
2	rs71848031	TET3	1.355e-09	7 x 10-12	smoking status measurement	GCST007468	2:74107335
2	rs71848031	TET3	1.355e-09	1 x 10-11	urinary metabolite measurement	GCST005651	2:73628380
2	rs71848031	TET3	1.355e-09	1 x 10-11	metabolite measurement	GCST001220	2:73516855
2	rs71848031	TET3	1.355e-09	1 x 10-11	metabolite measurement	GCST90026197	2:73610828
2	rs71848031	TET3	1.355e-09	2 x 10-11	Abnormality of refraction	GCST010002	2:74361478
2	rs71848031	TET3	1.355e-09	2 x 10-11	serum metabolite measurement	GCST012353	2:73660507
2	rs71848031	TET3	1.355e-09	2 x 10-11	self reported educational attainment	GCST006571	2:73610624
2	rs71848031	TET3	1.355e-09	2 x 10-11	mathematical ability	GCST006569	2:73610828
2	rs71848031	TET3	1.355e-09	4 x 10-11	glomerular filtration rate	GCST008059	2:73145084
2	rs71848031	TET3	1.355e-09	4 x 10-11	eosinophil count	GCST90002302	2:74035226
2	rs71848031	TET3	1.355e-09	5 x 10-11	serum metabolite measurement	GCST006249	2:73692531
2	rs71848031	TET3	1.355e-09	6 x 10-11	intelligence	GCST005316	2:73255929
2	rs71848031	TET3	1.355e-09	6 x 10-11	creatinine measurement	GCST90019502	2:73876059
2	rs71848031	TET3	1.355e-09	1 x 10-10	serum metabolite measurement	GCST012020	2:73628380
2	rs71848031	TET3	1.355e-09	1 x 10-10	serum metabolite measurement	GCST012021	2:73628380
2	rs71848031	TET3	1.355e-09	1 x 10-10	verbal-numerical reasoning measurement	GCST90011298	2:73160100
2	rs71848031	TET3	1.355e-09	1 x 10-10	glomerular filtration rate	GCST90019506	2:73876059
2	rs71848031	TET3	1.355e-09	1 x 10-10	eosinophil count	GCST90002381	2:74065621
2	rs71848031	TET3	1.355e-09	2 x 10-10	urinary metabolite measurement	GCST009735	2:73131402
2	rs71848031	TET3	1.355e-09	2 x 10-10	intelligence	GCST005316	2:73160100
2	rs71848031	TET3	1.355e-09	2 x 10-10	lymphocyte count	GCST90002316	2:73960293
2	rs71848031	TET3	1.355e-09	2 x 10-10	hemoglobin measurement	GCST90002314	2:73644562
2	rs71848031	TET3	1.355e-09	2 x 10-10	self reported educational attainment	GCST006571	2:73243369
2	rs71848031	TET3	1.355e-09	3 x 10-10	triglyceride measurement	GCST008046	2:74288907
2	rs71848031	TET3	1.355e-09	4 x 10-10	intelligence	GCST006269	2:73160258
2	rs71848031	TET3	1.355e-09	4 x 10-10	smoking cessation	GCST007464	2:73605332
2	rs71848031	TET3	1.355e-09	5 x 10-10	venous thromboembolism	GCST011359	2:74955704
2	rs71848031	TET3	1.355e-09	6 x 10-10	triglyceride measurement	GCST008046	2:74288907
2	rs71848031	TET3	1.355e-09	6 x 10-10	cognitive function measurement	GCST006572	2:73160258
2	rs71848031	TET3	1.355e-09	7 x 10-10	cognitive function measurement, self reported educational attainment	GCST90011875	2:73160258
2	rs71848031	TET3	1.355e-09	9 x 10-10	self reported educational attainment	GCST006442	2:73263284
2	rs71848031	TET3	1.355e-09	9 x 10-10	cognitive function measurement	GCST006570	2:73160258
2	rs71848031	TET3	1.355e-09	1 x 10-9	DNA methylation	GCST006660	2:73538779
2	rs71848031	TET3	1.355e-09	2 x 10-9	risk-taking behaviour	GCST007325	2:74107335
2	rs71848031	TET3	1.355e-09	2 x 10-9	intelligence	GCST006250	2:73338165
2	rs71848031	TET3	1.355e-09	2 x 10-9	glomerular filtration rate	GCST001923	2:73673773
2	rs71848031	TET3	1.355e-09	2 x 10-9	intelligence	GCST006269	2:73243369
2	rs71848031	TET3	1.355e-09	2 x 10-9	alcohol consumption measurement	GCST007461	2:74107335
2	rs71848031	TET3	1.355e-09	2 x 10-9	body height	GCST007841	2:74646254
2	rs71848031	TET3	1.355e-09	2 x 10-9	attention deficit hyperactivity disorder, substance abuse, antisocial behaviour measurement	GCST90061435	2:73531676
2	rs71848031	TET3	1.355e-09	3 x 10-9	cognitive function measurement	GCST90011293	2:73137125
2	rs71848031	TET3	1.355e-09	3 x 10-9	body height	GCST007841	2:74536678
2	rs71848031	TET3	1.355e-09	4 x 10-9	eosinophil count	GCST90018953	2:74034964
2	rs71848031	TET3	1.355e-09	4 x 10-9	self reported educational attainment	GCST006571	2:74107335
2	rs71848031	TET3	1.355e-09	5 x 10-9	bone density	GCST006129	2:73124678
2	rs71848031	TET3	1.355e-09	5 x 10-9	bone density	GCST006129	2:73124678
2	rs71848031	TET3	1.355e-09	5 x 10-9	intelligence	GCST005316	2:73383615
2	rs71848031	TET3	1.355e-09	5 x 10-9	systemic lupus erythematosus	GCST90020042	2:73975451
2	rs71848031	TET3	1.355e-09	6 x 10-9	insomnia measurement	GCST007988	2:73626703
2	rs71848031	TET3	1.355e-09	6 x 10-9	glomerular filtration rate	GCST001923	2:73673773
2	rs71848031	TET3	1.355e-09	6 x 10-9	blood metabolite measurement	GCST006879	2:73679471
2	rs71848031	TET3	1.355e-09	7 x 10-9	rheumatoid arthritis	GCST90013534	2:73981235
2	rs71848031	TET3	1.355e-09	8 x 10-9	alcohol consumption measurement	GCST010543	2:73399916
2	rs71848031	TET3	1.355e-09	1 x 10-8	age at voice drop	GCST003994	2:73312916
2	rs71848031	TET3	1.355e-09	1 x 10-8	intelligence	GCST005316	2:73131164
2	rs71848031	TET3	1.355e-09	1 x 10-8	macrovascular complications of diabetes	GCST011161	2:73642883
2	rs71848031	TET3	1.355e-09	1 x 10-8	anorexia nervosa, schizophrenia	GCST90016619	2:73396311
2	rs71848031	TET3	1.355e-09	2 x 10-8	age at menarche	GCST003993	2:73512721
2	rs71848031	TET3	1.355e-09	2 x 10-8	hemoglobin measurement	GCST010083	2:73641201
2	rs71848031	TET3	1.355e-09	2 x 10-8	intelligence	GCST006250	2:73382988
2	rs71848031	TET3	1.355e-09	2 x 10-8	intelligence	GCST006269	2:73338015
2	rs71848031	TET3	1.355e-09	2 x 10-8	adolescent idiopathic scoliosis	GCST006287	2:74693014
2	rs71848031	TET3	1.355e-09	2 x 10-8	smoking status measurement	GCST007468	2:73525241
2	rs71848031	TET3	1.355e-09	2 x 10-8	hemoglobin measurement	GCST90018957	2:73556644
2	rs71848031	TET3	1.355e-09	2 x 10-8	protein measurement	GCST011427	2:73693144
2	rs71848031	TET3	1.355e-09	2 x 10-8	protein measurement	GCST011427	2:73970868
2	rs71848031	TET3	1.355e-09	2 x 10-8	cognitive function measurement, self reported educational attainment	GCST90011875	2:73610624
2	rs71848031	TET3	1.355e-09	2 x 10-8	cognitive function measurement	GCST006572	2:73610624
2	rs71848031	TET3	1.355e-09	3 x 10-8	systemic lupus erythematosus	GCST003622	2:73981235
2	rs71848031	TET3	1.355e-09	3 x 10-8	glomerular filtration rate	GCST003790	2:73605659
2	rs71848031	TET3	1.355e-09	3 x 10-8	schizophrenia, intelligence, self reported educational attainment	GCST008595	2:73109679
2	rs71848031	TET3	1.355e-09	4 x 10-8	intelligence	GCST006250	2:73531676
2	rs71848031	TET3	1.355e-09	4 x 10-8	glomerular filtration rate	GCST008746	2:73733254
2	rs71848031	TET3	1.355e-09	4 x 10-8	glomerular filtration rate	GCST001923	2:73673773
2	rs71848031	TET3	1.355e-09	4 x 10-8	blood metabolite measurement	GCST006879	2:73679471
2	rs71848031	TET3	1.355e-09	4 x 10-8	heel bone mineral density	GCST007066	2:73882559
2	rs71848031	TET3	1.355e-09	4 x 10-8	mean arterial pressure	GCST90018963	2:73174653
2	rs71848031	TET3	1.355e-09	5 x 10-8	Stress urinary incontinence	GCST009927	2:74424186
2	rs71848031	TET3	1.355e-09	5 x 10-8	mammographic density measurement	GCST90011731	2:74119277
2	rs71848031	TET3	1.355e-09	5 x 10-8	schizophrenia	GCST010640	2:73404436
3	rs1991431	ZBTB38	1.536e-10	5 x 10-356	body height	GCST90018959	3:141402972
3	rs1991431	ZBTB38	1.536e-10	1 x 10-300	body height	GCST007841	3:141353447
3	rs1991431	ZBTB38	1.536e-10	3 x 10-158	body height	GCST002647	3:141386728
3	rs1991431	ZBTB38	1.536e-10	3 x 10-157	body height	GCST90013466	3:141390506
3	rs1991431	ZBTB38	1.536e-10	4 x 10-106	body height	GCST008839	3:141399390
3	rs1991431	ZBTB38	1.536e-10	7 x 10-92	hair colour measurement	GCST007082	3:141406863
3	rs1991431	ZBTB38	1.536e-10	2 x 10-91	body weight	GCST90018949	3:141386728
3	rs1991431	ZBTB38	1.536e-10	4 x 10-87	body height	GCST90018739	3:141399390
3	rs1991431	ZBTB38	1.536e-10	3 x 10-86	body height	GCST000817	3:141386728
3	rs1991431	ZBTB38	1.536e-10	5 x 10-64	body fat distribution	GCST007294	3:141383119
3	rs1991431	ZBTB38	1.536e-10	4 x 10-62	BMI-adjusted hip circumference	GCST90020028	3:141390479
3	rs1991431	ZBTB38	1.536e-10	5 x 10-62	erythrocyte count	GCST007069	3:141390506
3	rs1991431	ZBTB38	1.536e-10	5 x 10-59	mean corpuscular hemoglobin	GCST007068	3:141614997
3	rs1991431	ZBTB38	1.536e-10	5 x 10-58	hair color	GCST006988	3:141375927
3	rs1991431	ZBTB38	1.536e-10	1 x 10-57	Abnormality of refraction	GCST010002	3:141385338
3	rs1991431	ZBTB38	1.536e-10	5 x 10-54	hair colour measurement	GCST006075	3:141435700
3	rs1991431	ZBTB38	1.536e-10	2 x 10-51	lean body mass	GCST007063	3:141386728
3	rs1991431	ZBTB38	1.536e-10	6 x 10-51	BMI-adjusted hip circumference	GCST012227	3:141375367
3	rs1991431	ZBTB38	1.536e-10	1 x 10-50	body fat distribution	GCST007295	3:141383119
3	rs1991431	ZBTB38	1.536e-10	1 x 10-49	creatinine measurement	GCST90018979	3:141998894
3	rs1991431	ZBTB38	1.536e-10	4 x 10-47	body height	GCST001956	3:141414608
3	rs1991431	ZBTB38	1.536e-10	1 x 10-44	glomerular filtration rate	GCST008058	3:142031968
3	rs1991431	ZBTB38	1.536e-10	8 x 10-43	BMI-adjusted hip circumference	GCST004067	3:141386728
3	rs1991431	ZBTB38	1.536e-10	2 x 10-40	glomerular filtration rate	GCST008059	3:142031968
3	rs1991431	ZBTB38	1.536e-10	3 x 10-39	mean corpuscular volume	GCST90002392	3:141580558
3	rs1991431	ZBTB38	1.536e-10	6 x 10-38	monocyte percentage of leukocytes	GCST90002394	3:141595291
3	rs1991431	ZBTB38	1.536e-10	1 x 10-36	body weight	GCST90018729	3:141456778
3	rs1991431	ZBTB38	1.536e-10	2 x 10-36	lymphocyte count	GCST90002316	3:141431184
3	rs1991431	ZBTB38	1.536e-10	9 x 10-36	balding measurement	GCST007020	3:141428572
3	rs1991431	ZBTB38	1.536e-10	2 x 10-35	lymphocyte count	GCST90002320	3:141431184
3	rs1991431	ZBTB38	1.536e-10	5 x 10-35	mean corpuscular hemoglobin	GCST90002390	3:141580558
3	rs1991431	ZBTB38	1.536e-10	6 x 10-35	BMI-adjusted hip circumference	GCST90020028	3:141364148
3	rs1991431	ZBTB38	1.536e-10	6 x 10-34	body height	GCST002702	3:141383991
3	rs1991431	ZBTB38	1.536e-10	9 x 10-34	lean body mass	GCST007063	3:141386728
3	rs1991431	ZBTB38	1.536e-10	2 x 10-33	BMI-adjusted hip circumference	GCST90020028	3:141345111
3	rs1991431	ZBTB38	1.536e-10	1 x 10-32	erythrocyte count	GCST90002403	3:141428572
3	rs1991431	ZBTB38	1.536e-10	4 x 10-32	body height	GCST008163	3:141386728
3	rs1991431	ZBTB38	1.536e-10	6 x 10-32	myeloid white cell count	GCST90002374	3:141487958
3	rs1991431	ZBTB38	1.536e-10	2 x 10-31	BMI-adjusted hip circumference	GCST012227	3:141345111
3	rs1991431	ZBTB38	1.536e-10	2 x 10-31	mean reticulocyte volume	GCST90002396	3:141576208
3	rs1991431	ZBTB38	1.536e-10	4 x 10-31	neutrophil count	GCST90002355	3:141238920
3	rs1991431	ZBTB38	1.536e-10	7 x 10-31	myeloid white cell count	GCST90002378	3:141487958
3	rs1991431	ZBTB38	1.536e-10	2 x 10-30	body fat distribution	GCST007294	3:141383119
3	rs1991431	ZBTB38	1.536e-10	5 x 10-30	mean corpuscular volume	GCST004602	3:141497704
3	rs1991431	ZBTB38	1.536e-10	5 x 10-30	monocyte count	GCST90002340	3:141530556
3	rs1991431	ZBTB38	1.536e-10	8 x 10-30	monocyte count	GCST90002344	3:141530556
3	rs1991431	ZBTB38	1.536e-10	2 x 10-28	body fat distribution	GCST007295	3:141383119
3	rs1991431	ZBTB38	1.536e-10	4 x 10-28	neutrophil count	GCST90002351	3:141487958
3	rs1991431	ZBTB38	1.536e-10	4 x 10-28	lymphocyte count	GCST90002388	3:141431184
3	rs1991431	ZBTB38	1.536e-10	4 x 10-28	monocyte count	GCST90002393	3:141585729
3	rs1991431	ZBTB38	1.536e-10	1 x 10-27	body height	GCST000175	3:141383991
3	rs1991431	ZBTB38	1.536e-10	1 x 10-27	mean corpuscular hemoglobin	GCST90002390	3:141614997
3	rs1991431	ZBTB38	1.536e-10	8 x 10-27	BMI-adjusted hip circumference	GCST90020028	3:141439772
3	rs1991431	ZBTB38	1.536e-10	1 x 10-26	BMI-adjusted hip circumference	GCST004067	3:141386728
3	rs1991431	ZBTB38	1.536e-10	3 x 10-26	leukocyte count	GCST90002407	3:141487958
3	rs1991431	ZBTB38	1.536e-10	4 x 10-26	mean corpuscular hemoglobin	GCST004630	3:141513090
3	rs1991431	ZBTB38	1.536e-10	4 x 10-26	glomerular filtration rate	GCST008747	3:142045613
3	rs1991431	ZBTB38	1.536e-10	4 x 10-26	uric acid measurement	GCST90018977	3:141997230
3	rs1991431	ZBTB38	1.536e-10	6 x 10-26	mean corpuscular volume	GCST90002392	3:141614997
3	rs1991431	ZBTB38	1.536e-10	8 x 10-26	heel bone mineral density	GCST007066	3:141414608
3	rs1991431	ZBTB38	1.536e-10	2 x 10-25	BMI-adjusted hip circumference	GCST012227	3:141364148
3	rs1991431	ZBTB38	1.536e-10	2 x 10-25	BMI-adjusted hip circumference	GCST012227	3:141439772
3	rs1991431	ZBTB38	1.536e-10	2 x 10-25	neutrophil count	GCST90002398	3:141487958
3	rs1991431	ZBTB38	1.536e-10	2 x 10-25	mean reticulocyte volume	GCST90002396	3:142025109
3	rs1991431	ZBTB38	1.536e-10	4 x 10-25	mean corpuscular volume	GCST90002397	3:141428572
3	rs1991431	ZBTB38	1.536e-10	5 x 10-25	body mass index	GCST009003	3:141556594
3	rs1991431	ZBTB38	1.536e-10	5 x 10-25	body mass index	GCST009004	3:141556594
3	rs1991431	ZBTB38	1.536e-10	6 x 10-25	BMI-adjusted waist circumference	GCST009867	3:141406597
3	rs1991431	ZBTB38	1.536e-10	2 x 10-24	body height	GCST000174	3:141375367
3	rs1991431	ZBTB38	1.536e-10	2 x 10-24	leukocyte count	GCST007070	3:141487958
3	rs1991431	ZBTB38	1.536e-10	5 x 10-24	hip circumference	GCST004066	3:141387221
3	rs1991431	ZBTB38	1.536e-10	6 x 10-24	body mass index	GCST009001	3:141616279
3	rs1991431	ZBTB38	1.536e-10	1 x 10-23	urate measurement	GCST011119	3:141963983
3	rs1991431	ZBTB38	1.536e-10	9 x 10-23	mean corpuscular volume	GCST90002392	3:142003912
3	rs1991431	ZBTB38	1.536e-10	1 x 10-22	BMI-adjusted hip circumference	GCST90020028	3:141488733
3	rs1991431	ZBTB38	1.536e-10	1 x 10-22	red blood cell distribution width	GCST007074	3:141904462
3	rs1991431	ZBTB38	1.536e-10	2 x 10-22	BMI-adjusted hip circumference	GCST004067	3:141386728
3	rs1991431	ZBTB38	1.536e-10	2 x 10-22	BMI-adjusted hip circumference	GCST012227	3:141451140
3	rs1991431	ZBTB38	1.536e-10	2 x 10-22	neutrophil count	GCST90002398	3:141207949
3	rs1991431	ZBTB38	1.536e-10	6 x 10-22	total blood protein measurement	GCST90018976	3:141487958
3	rs1991431	ZBTB38	1.536e-10	8 x 10-22	body height	GCST000176	3:141386728
3	rs1991431	ZBTB38	1.536e-10	8 x 10-22	red blood cell distribution width	GCST90002404	3:141907974
3	rs1991431	ZBTB38	1.536e-10	9 x 10-22	monocyte count	GCST90018967	3:141595291
3	rs1991431	ZBTB38	1.536e-10	9 x 10-22	hair colour measurement	GCST007082	3:141913980
3	rs1991431	ZBTB38	1.536e-10	1 x 10-21	heel bone mineral density	GCST006979	3:141414608
3	rs1991431	ZBTB38	1.536e-10	1 x 10-21	BMI-adjusted waist circumference	GCST90020029	3:141388112
3	rs1991431	ZBTB38	1.536e-10	5 x 10-21	neutrophil count	GCST90018968	3:141211607
3	rs1991431	ZBTB38	1.536e-10	8 x 10-21	erythrocyte count	GCST004601	3:141431184
3	rs1991431	ZBTB38	1.536e-10	1 x 10-20	glomerular filtration rate	GCST007876	3:142047463
3	rs1991431	ZBTB38	1.536e-10	2 x 10-20	glomerular filtration rate	GCST008747	3:142045613
3	rs1991431	ZBTB38	1.536e-10	2 x 10-20	lymphocyte percentage of leukocytes	GCST90002389	3:141431184
3	rs1991431	ZBTB38	1.536e-10	3 x 10-20	serum non-albumin protein measurement	GCST90019515	3:141484807
3	rs1991431	ZBTB38	1.536e-10	4 x 10-20	lean body mass	GCST007063	3:141386728
3	rs1991431	ZBTB38	1.536e-10	5 x 10-20	mean corpuscular hemoglobin	GCST007068	3:141909018
3	rs1991431	ZBTB38	1.536e-10	5 x 10-20	mean corpuscular volume	GCST90002397	3:141529673
3	rs1991431	ZBTB38	1.536e-10	8 x 10-20	mean corpuscular hemoglobin	GCST90002390	3:142003912
3	rs1991431	ZBTB38	1.536e-10	9 x 10-20	mean corpuscular volume	GCST90002397	3:142031088
3	rs1991431	ZBTB38	1.536e-10	2 x 10-19	protein measurement	GCST90012020	3:141406344
3	rs1991431	ZBTB38	1.536e-10	4 x 10-19	hair color	GCST006988	3:141915214
3	rs1991431	ZBTB38	1.536e-10	7 x 10-19	erythrocyte count	GCST90002403	3:141529673
3	rs1991431	ZBTB38	1.536e-10	8 x 10-19	Myopia	GCST003997	3:141357242
3	rs1991431	ZBTB38	1.536e-10	9 x 10-19	leukocyte count	GCST90002407	3:141238920
3	rs1991431	ZBTB38	1.536e-10	1 x 10-18	age at onset, Myopia, refractive error measurement	GCST006291	3:141374443
3	rs1991431	ZBTB38	1.536e-10	1 x 10-18	body mass index	GCST90018947	3:141484092
3	rs1991431	ZBTB38	1.536e-10	1 x 10-18	leukocyte count	GCST90018978	3:141487958
3	rs1991431	ZBTB38	1.536e-10	2 x 10-18	cortical surface area measurement	GCST010282	3:142002920
3	rs1991431	ZBTB38	1.536e-10	2 x 10-18	balding measurement	GCST007038	3:141428572
3	rs1991431	ZBTB38	1.536e-10	2 x 10-18	BMI-adjusted waist circumference	GCST012226	3:141406863
3	rs1991431	ZBTB38	1.536e-10	3 x 10-18	monocyte percentage of leukocytes	GCST004609	3:141573776
3	rs1991431	ZBTB38	1.536e-10	3 x 10-18	body mass index	GCST007039	3:141561431
3	rs1991431	ZBTB38	1.536e-10	3 x 10-18	body mass index	GCST009871	3:141561431
3	rs1991431	ZBTB38	1.536e-10	3 x 10-18	leukocyte count	GCST007070	3:141207949
3	rs1991431	ZBTB38	1.536e-10	4 x 10-18	refractive error measurement	GCST010378	3:141429577
3	rs1991431	ZBTB38	1.536e-10	1 x 10-17	lymphocyte count	GCST90018962	3:141431184
3	rs1991431	ZBTB38	1.536e-10	2 x 10-17	heel bone mineral density	GCST006433	3:141414608
3	rs1991431	ZBTB38	1.536e-10	2 x 10-17	mean reticulocyte volume	GCST90002396	3:141529673
3	rs1991431	ZBTB38	1.536e-10	3 x 10-17	glomerular filtration rate	GCST007344	3:141997230
3	rs1991431	ZBTB38	1.536e-10	5 x 10-17	body fat percentage	GCST90020232	3:141459828
3	rs1991431	ZBTB38	1.536e-10	1 x 10-16	hematocrit	GCST90002304	3:141373208
3	rs1991431	ZBTB38	1.536e-10	2 x 10-16	mean corpuscular volume	GCST004602	3:141529673
3	rs1991431	ZBTB38	1.536e-10	3 x 10-16	hip circumference	GCST004066	3:141387221
3	rs1991431	ZBTB38	1.536e-10	3 x 10-16	hemoglobin A1 measurement	GCST90018958	3:141383718
3	rs1991431	ZBTB38	1.536e-10	3 x 10-16	mean corpuscular hemoglobin	GCST007068	3:142253182
3	rs1991431	ZBTB38	1.536e-10	3 x 10-16	body height	GCST007841	3:141571742
3	rs1991431	ZBTB38	1.536e-10	4 x 10-16	glucose measurement	GCST90018955	3:141434703
3	rs1991431	ZBTB38	1.536e-10	4 x 10-16	BMI-adjusted waist circumference	GCST90020029	3:141385338
3	rs1991431	ZBTB38	1.536e-10	5 x 10-16	comparative body size at age 10, self-reported	GCST010989	3:141548452
3	rs1991431	ZBTB38	1.536e-10	7 x 10-16	age at onset, Myopia	GCST006290	3:141374443
3	rs1991431	ZBTB38	1.536e-10	8 x 10-16	body height	GCST008053	3:141375367
3	rs1991431	ZBTB38	1.536e-10	9 x 10-16	type II diabetes mellitus	GCST010557	3:141382997
3	rs1991431	ZBTB38	1.536e-10	9 x 10-16	body height	GCST008053	3:141383991
3	rs1991431	ZBTB38	1.536e-10	9 x 10-16	creatinine measurement	GCST90019502	3:142135134
3	rs1991431	ZBTB38	1.536e-10	1 x 10-15	glomerular filtration rate	GCST90019506	3:142135134
3	rs1991431	ZBTB38	1.536e-10	1 x 10-15	creatinine measurement	GCST90019502	3:142086271
3	rs1991431	ZBTB38	1.536e-10	1 x 10-15	reticulocyte measurement	GCST90002387	3:141576208
3	rs1991431	ZBTB38	1.536e-10	1 x 10-15	BMI-adjusted waist circumference	GCST90020029	3:141357242
3	rs1991431	ZBTB38	1.536e-10	2 x 10-15	lymphocyte count	GCST004627	3:141428572
3	rs1991431	ZBTB38	1.536e-10	2 x 10-15	mean corpuscular hemoglobin	GCST004630	3:141529673
3	rs1991431	ZBTB38	1.536e-10	2 x 10-15	body height	GCST008053	3:141386728
3	rs1991431	ZBTB38	1.536e-10	2 x 10-15	mean platelet volume	GCST90002346	3:141381438
3	rs1991431	ZBTB38	1.536e-10	3 x 10-15	breast carcinoma	GCST004988	3:141394018
3	rs1991431	ZBTB38	1.536e-10	4 x 10-15	body mass index	GCST005951	3:141556594
3	rs1991431	ZBTB38	1.536e-10	5 x 10-15	body height	GCST008163	3:141334437
3	rs1991431	ZBTB38	1.536e-10	5 x 10-15	type II diabetes mellitus	GCST010555	3:141415727
3	rs1991431	ZBTB38	1.536e-10	5 x 10-15	aspartate aminotransferase measurement, serum alanine aminotransferase measurement, low density lipoprotein triglyceride measurement, body fat percentage, high density lipoprotein cholesterol measurement, sex hormone-binding globulin measurement	GCST90038594	3:141459828
3	rs1991431	ZBTB38	1.536e-10	6 x 10-15	glomerular filtration rate	GCST90019506	3:142086271
3	rs1991431	ZBTB38	1.536e-10	6 x 10-15	neutrophil percentage of leukocytes	GCST90002399	3:141402972
3	rs1991431	ZBTB38	1.536e-10	7 x 10-15	hair color	GCST006989	3:141411993
3	rs1991431	ZBTB38	1.536e-10	8 x 10-15	smoking behavior, BMI-adjusted waist circumference	GCST004500	3:141406344
3	rs1991431	ZBTB38	1.536e-10	8 x 10-15	body height	GCST008053	3:141414608
3	rs1991431	ZBTB38	1.536e-10	1 x 10-14	smoking behavior, BMI-adjusted waist circumference	GCST004501	3:141406344
3	rs1991431	ZBTB38	1.536e-10	2 x 10-14	smoking behavior, BMI-adjusted waist circumference	GCST004500	3:141406344
3	rs1991431	ZBTB38	1.536e-10	2 x 10-14	creatinine measurement, glomerular filtration rate	GCST003401	3:142088295
3	rs1991431	ZBTB38	1.536e-10	2 x 10-14	mean platelet volume	GCST90002349	3:141421524
3	rs1991431	ZBTB38	1.536e-10	2 x 10-14	BMI-adjusted hip circumference	GCST90020028	3:141331122
3	rs1991431	ZBTB38	1.536e-10	2 x 10-14	BMI-adjusted hip circumference	GCST012227	3:141331122
3	rs1991431	ZBTB38	1.536e-10	3 x 10-14	erythrocyte count	GCST007069	3:141636680
3	rs1991431	ZBTB38	1.536e-10	3 x 10-14	IGF-1 measurement	GCST90019511	3:141619799
3	rs1991431	ZBTB38	1.536e-10	3 x 10-14	hematocrit	GCST90002308	3:141373208
3	rs1991431	ZBTB38	1.536e-10	4 x 10-14	body mass index	GCST008129	3:141607760
3	rs1991431	ZBTB38	1.536e-10	5 x 10-14	blood protein measurement	GCST90019522	3:141484807
3	rs1991431	ZBTB38	1.536e-10	7 x 10-14	reticulocyte measurement	GCST90002386	3:141576029
3	rs1991431	ZBTB38	1.536e-10	7 x 10-14	Eczema	GCST007075	3:141390506
3	rs1991431	ZBTB38	1.536e-10	9 x 10-14	creatinine measurement, glomerular filtration rate	GCST003372	3:142005802
3	rs1991431	ZBTB38	1.536e-10	1 x 10-13	allergy	GCST005038	3:141602995
3	rs1991431	ZBTB38	1.536e-10	1 x 10-13	body weight	GCST008152	3:141374443
3	rs1991431	ZBTB38	1.536e-10	2 x 10-13	BMI-adjusted waist circumference, physical activity measurement	GCST004563	3:141387221
3	rs1991431	ZBTB38	1.536e-10	2 x 10-13	smoking behavior, BMI-adjusted waist circumference	GCST004501	3:141406344
3	rs1991431	ZBTB38	1.536e-10	2 x 10-13	body height	GCST010988	3:141579282
3	rs1991431	ZBTB38	1.536e-10	2 x 10-13	protein measurement	GCST011427	3:140561264
3	rs1991431	ZBTB38	1.536e-10	3 x 10-13	BMI-adjusted waist circumference	GCST004562	3:141387221
3	rs1991431	ZBTB38	1.536e-10	3 x 10-13	BMI-adjusted hip circumference	GCST90020028	3:141499215
3	rs1991431	ZBTB38	1.536e-10	3 x 10-13	vital capacity	GCST007081	3:141435700
3	rs1991431	ZBTB38	1.536e-10	4 x 10-13	BMI-adjusted waist circumference	GCST004063	3:141406344
3	rs1991431	ZBTB38	1.536e-10	5 x 10-13	body height	GCST004212	3:141414608
3	rs1991431	ZBTB38	1.536e-10	5 x 10-13	prostate carcinoma	GCST011049	3:141428572
3	rs1991431	ZBTB38	1.536e-10	5 x 10-13	monocyte count	GCST90002393	3:141940670
3	rs1991431	ZBTB38	1.536e-10	5 x 10-13	basophil count	GCST90002379	3:141487958
3	rs1991431	ZBTB38	1.536e-10	7 x 10-13	body height	GCST90013466	3:141390506
3	rs1991431	ZBTB38	1.536e-10	7 x 10-13	basophil count	GCST90002292	3:141487958
3	rs1991431	ZBTB38	1.536e-10	8 x 10-13	heel bone mineral density	GCST007066	3:142385585
3	rs1991431	ZBTB38	1.536e-10	1 x 10-12	mean corpuscular volume	GCST004602	3:142114139
3	rs1991431	ZBTB38	1.536e-10	1 x 10-12	asthma	GCST010043	3:141388112
3	rs1991431	ZBTB38	1.536e-10	1 x 10-12	hematocrit	GCST90018960	3:141353447
3	rs1991431	ZBTB38	1.536e-10	1 x 10-12	body height	GCST007841	3:141854919
3	rs1991431	ZBTB38	1.536e-10	1 x 10-12	hemoglobin measurement	GCST90002314	3:141373208
3	rs1991431	ZBTB38	1.536e-10	1 x 10-12	glucose measurement	GCST90002232	3:141415976
3	rs1991431	ZBTB38	1.536e-10	2 x 10-12	heel bone mineral density	GCST006979	3:142380525
3	rs1991431	ZBTB38	1.536e-10	2 x 10-12	hemoglobin measurement	GCST90018957	3:141353447
3	rs1991431	ZBTB38	1.536e-10	2 x 10-12	eosinophil count	GCST007065	3:142285162
3	rs1991431	ZBTB38	1.536e-10	3 x 10-12	smoking behavior, body mass index	GCST004495	3:141556594
3	rs1991431	ZBTB38	1.536e-10	3 x 10-12	body height	GCST000372	3:141383991
3	rs1991431	ZBTB38	1.536e-10	3 x 10-12	mean corpuscular volume	GCST90002397	3:142361894
3	rs1991431	ZBTB38	1.536e-10	4 x 10-12	birth weight, parental genotype effect measurement	GCST008363	3:141423849
3	rs1991431	ZBTB38	1.536e-10	4 x 10-12	hematocrit	GCST90002383	3:141372753
3	rs1991431	ZBTB38	1.536e-10	5 x 10-12	BMI-adjusted waist circumference	GCST004562	3:141387221
3	rs1991431	ZBTB38	1.536e-10	5 x 10-12	BMI-adjusted waist circumference, physical activity measurement	GCST004563	3:141406863
3	rs1991431	ZBTB38	1.536e-10	5 x 10-12	eosinophil count	GCST90002298	3:142296225
3	rs1991431	ZBTB38	1.536e-10	6 x 10-12	glomerular filtration rate	GCST008058	3:141374443
3	rs1991431	ZBTB38	1.536e-10	6 x 10-12	body height	GCST000380	3:141424588
3	rs1991431	ZBTB38	1.536e-10	6 x 10-12	BMI-adjusted waist circumference	GCST90020029	3:141456114
3	rs1991431	ZBTB38	1.536e-10	7 x 10-12	eosinophil count	GCST90002302	3:142392593
3	rs1991431	ZBTB38	1.536e-10	8 x 10-12	BMI-adjusted waist circumference	GCST004562	3:141406863
3	rs1991431	ZBTB38	1.536e-10	8 x 10-12	BMI-adjusted hip circumference	GCST012227	3:141619799
3	rs1991431	ZBTB38	1.536e-10	1 x 10-11	monocyte count	GCST004625	3:141484141
3	rs1991431	ZBTB38	1.536e-10	1 x 10-11	myeloid white cell count	GCST004626	3:141248600
3	rs1991431	ZBTB38	1.536e-10	1 x 10-11	neutrophil count, eosinophil count	GCST004613	3:141208279
3	rs1991431	ZBTB38	1.536e-10	1 x 10-11	granulocyte count	GCST004614	3:141208279
3	rs1991431	ZBTB38	1.536e-10	1 x 10-11	red blood cell distribution width	GCST004621	3:141904462
3	rs1991431	ZBTB38	1.536e-10	1 x 10-11	BMI-adjusted waist circumference	GCST004562	3:141387221
3	rs1991431	ZBTB38	1.536e-10	1 x 10-11	hemoglobin measurement	GCST010083	3:141383119
3	rs1991431	ZBTB38	1.536e-10	1 x 10-11	red blood cell distribution width	GCST006804	3:141904462
3	rs1991431	ZBTB38	1.536e-10	1 x 10-11	BMI-adjusted waist circumference	GCST004063	3:141406344
3	rs1991431	ZBTB38	1.536e-10	1 x 10-11	vitamin D measurement	GCST90000618	3:142001870
3	rs1991431	ZBTB38	1.536e-10	1 x 10-11	hair colour measurement	GCST007082	3:141616263
3	rs1991431	ZBTB38	1.536e-10	2 x 10-11	neutrophil count, basophil count	GCST004620	3:141289281
3	rs1991431	ZBTB38	1.536e-10	2 x 10-11	hip circumference	GCST004066	3:141387221
3	rs1991431	ZBTB38	1.536e-10	2 x 10-11	Eczema, allergic rhinitis	GCST009717	3:141406344
3	rs1991431	ZBTB38	1.536e-10	2 x 10-11	body mass index	GCST004499	3:141556594
3	rs1991431	ZBTB38	1.536e-10	2 x 10-11	smoking behavior, body mass index	GCST004497	3:141556594
3	rs1991431	ZBTB38	1.536e-10	2 x 10-11	BMI-adjusted waist circumference, physical activity measurement	GCST004563	3:141387221
3	rs1991431	ZBTB38	1.536e-10	2 x 10-11	BMI-adjusted waist circumference, physical activity measurement	GCST004563	3:141406863
3	rs1991431	ZBTB38	1.536e-10	2 x 10-11	BMI-adjusted waist circumference	GCST90020029	3:141330479
3	rs1991431	ZBTB38	1.536e-10	3 x 10-11	prostate specific antigen measurement	GCST004094	3:141414608
3	rs1991431	ZBTB38	1.536e-10	3 x 10-11	creatinine measurement, chronic kidney disease	GCST000649	3:142088295
3	rs1991431	ZBTB38	1.536e-10	3 x 10-11	hemoglobin measurement	GCST90002384	3:141373208
3	rs1991431	ZBTB38	1.536e-10	3 x 10-11	eosinophil count	GCST90002381	3:141534593
3	rs1991431	ZBTB38	1.536e-10	4 x 10-11	neutrophil count	GCST004629	3:141289281
3	rs1991431	ZBTB38	1.536e-10	4 x 10-11	BMI-adjusted waist circumference	GCST004504	3:141406344
3	rs1991431	ZBTB38	1.536e-10	4 x 10-11	mean corpuscular volume	GCST001765	3:141547651
3	rs1991431	ZBTB38	1.536e-10	4 x 10-11	vitamin D measurement	GCST90000616	3:141935843
3	rs1991431	ZBTB38	1.536e-10	4 x 10-11	neutrophil percentage of leukocytes	GCST90002399	3:141208279
3	rs1991431	ZBTB38	1.536e-10	5 x 10-11	creatinine measurement, glomerular filtration rate	GCST004292	3:142094330
3	rs1991431	ZBTB38	1.536e-10	5 x 10-11	BMI-adjusted waist circumference	GCST004504	3:141406344
3	rs1991431	ZBTB38	1.536e-10	6 x 10-11	BMI-adjusted waist circumference	GCST012226	3:141348742
3	rs1991431	ZBTB38	1.536e-10	6 x 10-11	glucose measurement	GCST90019508	3:141345708
3	rs1991431	ZBTB38	1.536e-10	8 x 10-11	physical activity measurement, body mass index	GCST004557	3:141587171
3	rs1991431	ZBTB38	1.536e-10	8 x 10-11	C-reactive protein measurement	GCST009777	3:142169306
3	rs1991431	ZBTB38	1.536e-10	8 x 10-11	body mass index	GCST004904	3:141556594
3	rs1991431	ZBTB38	1.536e-10	8 x 10-11	body height	GCST008163	3:141394029
3	rs1991431	ZBTB38	1.536e-10	8 x 10-11	self reported educational attainment	GCST006571	3:141428572
3	rs1991431	ZBTB38	1.536e-10	1 x 10-10	brain measurement, neuroimaging measurement	GCST010703	3:141899991
3	rs1991431	ZBTB38	1.536e-10	1 x 10-10	adolescent idiopathic scoliosis	GCST006287	3:140774585
3	rs1991431	ZBTB38	1.536e-10	1 x 10-10	coffee consumption measurement, tea consumption measurement	GCST011126	3:142373348
3	rs1991431	ZBTB38	1.536e-10	1 x 10-10	body height	GCST007841	3:141242812
3	rs1991431	ZBTB38	1.536e-10	1 x 10-10	BMI-adjusted waist circumference	GCST90020029	3:141334848
3	rs1991431	ZBTB38	1.536e-10	1 x 10-10	myeloid white cell count	GCST90002375	3:141268483
3	rs1991431	ZBTB38	1.536e-10	2 x 10-10	granulocyte percentage of myeloid white cells	GCST004608	3:141573776
3	rs1991431	ZBTB38	1.536e-10	2 x 10-10	myeloid white cell count	GCST004626	3:141487958
3	rs1991431	ZBTB38	1.536e-10	2 x 10-10	body mass index	GCST002783	3:141556594
3	rs1991431	ZBTB38	1.536e-10	2 x 10-10	BMI-adjusted waist circumference	GCST004562	3:141406863
3	rs1991431	ZBTB38	1.536e-10	2 x 10-10	body height	GCST001263	3:141375367
3	rs1991431	ZBTB38	1.536e-10	2 x 10-10	BMI-adjusted waist circumference	GCST012226	3:141576208
3	rs1991431	ZBTB38	1.536e-10	2 x 10-10	HbA1c measurement	GCST90019509	3:141345708
3	rs1991431	ZBTB38	1.536e-10	2 x 10-10	body height	GCST007841	3:141605663
3	rs1991431	ZBTB38	1.536e-10	2 x 10-10	eosinophil count	GCST90002302	3:141496431
3	rs1991431	ZBTB38	1.536e-10	3 x 10-10	physical activity measurement, body mass index	GCST004558	3:141576936
3	rs1991431	ZBTB38	1.536e-10	3 x 10-10	Eczema, allergic rhinitis, asthma	GCST009716	3:141387221
3	rs1991431	ZBTB38	1.536e-10	3 x 10-10	asthma	GCST010042	3:141388112
3	rs1991431	ZBTB38	1.536e-10	3 x 10-10	waist circumference	GCST004065	3:141375367
3	rs1991431	ZBTB38	1.536e-10	3 x 10-10	BMI-adjusted waist circumference, physical activity measurement	GCST004563	3:141402972
3	rs1991431	ZBTB38	1.536e-10	3 x 10-10	breast carcinoma	GCST004988	3:141547651
3	rs1991431	ZBTB38	1.536e-10	3 x 10-10	BMI-adjusted waist circumference	GCST004564	3:141387221
3	rs1991431	ZBTB38	1.536e-10	3 x 10-10	BMI-adjusted waist circumference	GCST012226	3:141345111
3	rs1991431	ZBTB38	1.536e-10	3 x 10-10	self reported educational attainment	GCST006442	3:141428572
3	rs1991431	ZBTB38	1.536e-10	3 x 10-10	self reported educational attainment	GCST006442	3:141435700
3	rs1991431	ZBTB38	1.536e-10	4 x 10-10	glomerular filtration rate	GCST007344	3:141375367
3	rs1991431	ZBTB38	1.536e-10	4 x 10-10	body mass index	GCST002783	3:141556594
3	rs1991431	ZBTB38	1.536e-10	4 x 10-10	BMI-adjusted hip circumference	GCST012227	3:141612723
3	rs1991431	ZBTB38	1.536e-10	4 x 10-10	mean platelet volume	GCST90002395	3:141383991
3	rs1991431	ZBTB38	1.536e-10	5 x 10-10	body height	GCST008163	3:141340945
3	rs1991431	ZBTB38	1.536e-10	5 x 10-10	urate measurement	GCST008972	3:142022981
3	rs1991431	ZBTB38	1.536e-10	5 x 10-10	basophil count	GCST90002296	3:141487958
3	rs1991431	ZBTB38	1.536e-10	7 x 10-10	body height	GCST90013468	3:141390506
3	rs1991431	ZBTB38	1.536e-10	7 x 10-10	total blood protein measurement	GCST90018756	3:141442040
3	rs1991431	ZBTB38	1.536e-10	7 x 10-10	monocyte percentage of leukocytes	GCST90002394	3:141222244
3	rs1991431	ZBTB38	1.536e-10	7 x 10-10	mathematical ability	GCST006568	3:141396377
3	rs1991431	ZBTB38	1.536e-10	8 x 10-10	leukocyte count	GCST90002407	3:141873816
3	rs1991431	ZBTB38	1.536e-10	9 x 10-10	leukocyte count	GCST004610	3:141487958
3	rs1991431	ZBTB38	1.536e-10	1 x 10-9	granulocyte count	GCST004614	3:141487958
3	rs1991431	ZBTB38	1.536e-10	1 x 10-9	leukocyte count	GCST004610	3:141208279
3	rs1991431	ZBTB38	1.536e-10	1 x 10-9	appendicular lean mass	GCST009577	3:141386728
3	rs1991431	ZBTB38	1.536e-10	1 x 10-9	apolipoprotein A 1 measurement	GCST010241	3:141395451
3	rs1991431	ZBTB38	1.536e-10	1 x 10-9	multiple sclerosis	GCST009597	3:141432148
3	rs1991431	ZBTB38	1.536e-10	1 x 10-9	age-related hearing impairment	GCST002487	3:140553603
3	rs1991431	ZBTB38	1.536e-10	1 x 10-9	serum non-albumin protein measurement	GCST005990	3:141450270
3	rs1991431	ZBTB38	1.536e-10	1 x 10-9	urate measurement	GCST90019524	3:142086271
3	rs1991431	ZBTB38	1.536e-10	1 x 10-9	creatinine measurement	GCST90019502	3:141849347
3	rs1991431	ZBTB38	1.536e-10	1 x 10-9	creatinine measurement	GCST90019502	3:142106082
3	rs1991431	ZBTB38	1.536e-10	2 x 10-9	lymphocyte percentage of leukocytes	GCST004632	3:141428572
3	rs1991431	ZBTB38	1.536e-10	2 x 10-9	birth weight	GCST008362	3:142404999
3	rs1991431	ZBTB38	1.536e-10	2 x 10-9	Testicular Germ Cell Tumor	GCST003246	3:142100008
3	rs1991431	ZBTB38	1.536e-10	2 x 10-9	mean corpuscular hemoglobin	GCST007068	3:142306591
3	rs1991431	ZBTB38	1.536e-10	2 x 10-9	smoking status measurement	GCST007468	3:142284027
3	rs1991431	ZBTB38	1.536e-10	2 x 10-9	lymphocyte count	GCST90002388	3:141931768
3	rs1991431	ZBTB38	1.536e-10	3 x 10-9	neutrophil count, basophil count	GCST004620	3:141487958
3	rs1991431	ZBTB38	1.536e-10	3 x 10-9	hippocampal volume	GCST006871	3:142040538
3	rs1991431	ZBTB38	1.536e-10	3 x 10-9	BMI-adjusted waist circumference	GCST004564	3:141387221
3	rs1991431	ZBTB38	1.536e-10	3 x 10-9	adolescent idiopathic scoliosis	GCST006287	3:141643913
3	rs1991431	ZBTB38	1.536e-10	3 x 10-9	prostate carcinoma, type II diabetes mellitus	GCST011320	3:141421524
3	rs1991431	ZBTB38	1.536e-10	3 x 10-9	glomerular filtration rate	GCST90019506	3:141849347
3	rs1991431	ZBTB38	1.536e-10	3 x 10-9	glomerular filtration rate	GCST90019506	3:142106082
3	rs1991431	ZBTB38	1.536e-10	3 x 10-9	C-reactive protein measurement	GCST90018950	3:142171247
3	rs1991431	ZBTB38	1.536e-10	4 x 10-9	diastolic blood pressure	GCST006020	3:141415976
3	rs1991431	ZBTB38	1.536e-10	4 x 10-9	neurofibrillary tangles measurement	GCST010343	3:141443343
3	rs1991431	ZBTB38	1.536e-10	4 x 10-9	body mass index	GCST90018727	3:141595291
3	rs1991431	ZBTB38	1.536e-10	5 x 10-9	vitamin D measurement	GCST010144	3:142106756
3	rs1991431	ZBTB38	1.536e-10	5 x 10-9	childhood onset asthma	GCST007800	3:141431184
3	rs1991431	ZBTB38	1.536e-10	5 x 10-9	alcohol consumption measurement	GCST010543	3:141548453
3	rs1991431	ZBTB38	1.536e-10	5 x 10-9	Hypermetropia, Myopia	GCST012400	3:141406597
3	rs1991431	ZBTB38	1.536e-10	6 x 10-9	neutrophil count, eosinophil count	GCST004613	3:141487958
3	rs1991431	ZBTB38	1.536e-10	6 x 10-9	mean corpuscular hemoglobin	GCST004630	3:142114139
3	rs1991431	ZBTB38	1.536e-10	6 x 10-9	body mass index	GCST004559	3:141587171
3	rs1991431	ZBTB38	1.536e-10	6 x 10-9	blood protein measurement	GCST005989	3:141443286
3	rs1991431	ZBTB38	1.536e-10	6 x 10-9	Alopecia	GCST006661	3:141435700
3	rs1991431	ZBTB38	1.536e-10	6 x 10-9	body height	GCST000611	3:141418193
3	rs1991431	ZBTB38	1.536e-10	7 x 10-9	physical activity measurement, body mass index	GCST004557	3:141587171
3	rs1991431	ZBTB38	1.536e-10	7 x 10-9	BMI-adjusted waist circumference	GCST004564	3:141387221
3	rs1991431	ZBTB38	1.536e-10	7 x 10-9	sex hormone-binding globulin measurement	GCST90012108	3:142381586
3	rs1991431	ZBTB38	1.536e-10	7 x 10-9	bipolar disorder, body mass index	GCST002306	3:140651170
3	rs1991431	ZBTB38	1.536e-10	7 x 10-9	alcohol consumption measurement	GCST007461	3:141405765
3	rs1991431	ZBTB38	1.536e-10	7 x 10-9	BMI-adjusted hip circumference	GCST90020028	3:141574440
3	rs1991431	ZBTB38	1.536e-10	8 x 10-9	physical activity measurement, body mass index	GCST004558	3:141587171
3	rs1991431	ZBTB38	1.536e-10	8 x 10-9	chronic obstructive pulmonary disease	GCST90016594	3:141428572
3	rs1991431	ZBTB38	1.536e-10	9 x 10-9	glomerular filtration rate	GCST008745	3:142156760
3	rs1991431	ZBTB38	1.536e-10	9 x 10-9	sex hormone-binding globulin measurement	GCST90012110	3:142284027
3	rs1991431	ZBTB38	1.536e-10	9 x 10-9	hepatitis C virus infection, cirrhosis of liver	GCST001623	3:141744456
3	rs1991431	ZBTB38	1.536e-10	9 x 10-9	diastolic blood pressure	GCST90018952	3:141425566
3	rs1991431	ZBTB38	1.536e-10	9 x 10-9	grip strength measurement	GCST90007526	3:141374443
3	rs1991431	ZBTB38	1.536e-10	9 x 10-9	cognitive function measurement	GCST006570	3:141941833
3	rs1991431	ZBTB38	1.536e-10	1 x 10-8	fasting blood glucose measurement	GCST012078	3:141416284
3	rs1991431	ZBTB38	1.536e-10	1 x 10-8	glomerular filtration rate	GCST007344	3:142094507
3	rs1991431	ZBTB38	1.536e-10	1 x 10-8	BMI-adjusted waist circumference	GCST012226	3:141439370
3	rs1991431	ZBTB38	1.536e-10	1 x 10-8	mean corpuscular hemoglobin	GCST007068	3:141348246
3	rs1991431	ZBTB38	1.536e-10	1 x 10-8	chronic obstructive pulmonary disease	GCST90016591	3:141428572
3	rs1991431	ZBTB38	1.536e-10	1 x 10-8	BMI-adjusted hip circumference	GCST012227	3:141430445
3	rs1991431	ZBTB38	1.536e-10	1 x 10-8	systolic blood pressure	GCST007087	3:141389496
3	rs1991431	ZBTB38	1.536e-10	1 x 10-8	BMI-adjusted hip circumference	GCST90020026	3:141860469
3	rs1991431	ZBTB38	1.536e-10	2 x 10-8	pulse pressure measurement	GCST007096	3:141909018
3	rs1991431	ZBTB38	1.536e-10	2 x 10-8	birth weight	GCST009437	3:142404999
3	rs1991431	ZBTB38	1.536e-10	2 x 10-8	body mass index	GCST007039	3:141972565
3	rs1991431	ZBTB38	1.536e-10	2 x 10-8	BMI-adjusted waist circumference	GCST009867	3:141612723
3	rs1991431	ZBTB38	1.536e-10	2 x 10-8	prostate carcinoma	GCST001148	3:141383991
3	rs1991431	ZBTB38	1.536e-10	2 x 10-8	protein measurement	GCST011427	3:141545022
3	rs1991431	ZBTB38	1.536e-10	2 x 10-8	protein measurement	GCST011427	3:141491858
3	rs1991431	ZBTB38	1.536e-10	2 x 10-8	smoking status measurement, chronic obstructive pulmonary disease	GCST90016590	3:141428572
3	rs1991431	ZBTB38	1.536e-10	2 x 10-8	leukocyte count	GCST90018758	3:141273418
3	rs1991431	ZBTB38	1.536e-10	2 x 10-8	BMI-adjusted hip circumference	GCST90020028	3:141395171
3	rs1991431	ZBTB38	1.536e-10	3 x 10-8	infant head circumference	GCST009500	3:141422126
3	rs1991431	ZBTB38	1.536e-10	3 x 10-8	asthma	GCST007798	3:141431184
3	rs1991431	ZBTB38	1.536e-10	3 x 10-8	bipolar disorder, body mass index	GCST002306	3:140698604
3	rs1991431	ZBTB38	1.536e-10	3 x 10-8	Herpes simplex virus 2 seropositivity	GCST90006919	3:141840079
3	rs1991431	ZBTB38	1.536e-10	3 x 10-8	intelligence	GCST006250	3:141941833
3	rs1991431	ZBTB38	1.536e-10	3 x 10-8	alcohol consumption measurement	GCST007461	3:141548453
3	rs1991431	ZBTB38	1.536e-10	3 x 10-8	Thyroid preparation use measurement	GCST90018990	3:141907281
3	rs1991431	ZBTB38	1.536e-10	3 x 10-8	smoking status measurement, chronic obstructive pulmonary disease	GCST90016585	3:141428572
3	rs1991431	ZBTB38	1.536e-10	3 x 10-8	alcohol consumption measurement	GCST007472	3:142284027
3	rs1991431	ZBTB38	1.536e-10	3 x 10-8	urate measurement	GCST008973	3:142022981
3	rs1991431	ZBTB38	1.536e-10	3 x 10-8	BMI-adjusted waist circumference	GCST90020029	3:141488733
3	rs1991431	ZBTB38	1.536e-10	4 x 10-8	body height at birth	GCST009499	3:141422126
3	rs1991431	ZBTB38	1.536e-10	4 x 10-8	Tuberculosis	GCST008488	3:141681811
3	rs1991431	ZBTB38	1.536e-10	4 x 10-8	brain volume measurement	GCST009518	3:141978349
3	rs1991431	ZBTB38	1.536e-10	4 x 10-8	total cortical area measurement	GCST010226	3:142001870
3	rs1991431	ZBTB38	1.536e-10	4 x 10-8	glomerular filtration rate	GCST003790	3:141997230
3	rs1991431	ZBTB38	1.536e-10	4 x 10-8	neuroimaging measurement, brain volume measurement	GCST010698	3:142040538
3	rs1991431	ZBTB38	1.536e-10	4 x 10-8	electrocardiography	GCST010796	3:141858021
3	rs1991431	ZBTB38	1.536e-10	4 x 10-8	body mass index	GCST009871	3:141469557
3	rs1991431	ZBTB38	1.536e-10	4 x 10-8	BMI-adjusted hip circumference	GCST90020028	3:141422468
3	rs1991431	ZBTB38	1.536e-10	4 x 10-8	eosinophil count	GCST007065	3:141499112
3	rs1991431	ZBTB38	1.536e-10	5 x 10-8	body fat distribution	GCST007293	3:141383119
3	rs1991431	ZBTB38	1.536e-10	5 x 10-8	chronic obstructive pulmonary disease	GCST007692	3:141428572
3	rs1991431	ZBTB38	1.536e-10	5 x 10-8	body mass index	GCST004499	3:141556594
3	rs1991431	ZBTB38	1.536e-10	5 x 10-8	body mass index	GCST006368	3:141556594
3	rs1991431	ZBTB38	1.536e-10	5 x 10-8	neuroimaging measurement, brain volume measurement	GCST010702	3:141872727
3	rs1991431	ZBTB38	1.536e-10	5 x 10-8	body mass index	GCST002783	3:141556594
4	rs4679760	KCNAB1	2.069e-09	2 x 10-82	birth weight	GCST008362	3:157080505
4	rs4679760	KCNAB1	2.069e-09	5 x 10-67	heel bone mineral density	GCST006433	3:156924845
4	rs4679760	KCNAB1	2.069e-09	5 x 10-67	heel bone mineral density	GCST006433	3:156925596
4	rs4679760	KCNAB1	2.069e-09	3 x 10-66	heel bone mineral density	GCST006433	3:156838523
4	rs4679760	KCNAB1	2.069e-09	3 x 10-64	heel bone mineral density	GCST006433	3:156979302
4	rs4679760	KCNAB1	2.069e-09	5 x 10-64	heel bone mineral density	GCST007066	3:156838195
4	rs4679760	KCNAB1	2.069e-09	2 x 10-59	BMI-adjusted waist-hip ratio	GCST008994	3:157079820
4	rs4679760	KCNAB1	2.069e-09	2 x 10-59	BMI-adjusted waist-hip ratio	GCST008995	3:157080943
4	rs4679760	KCNAB1	2.069e-09	2 x 10-57	ovarian carcinoma	GCST004462	3:156717851
4	rs4679760	KCNAB1	2.069e-09	2 x 10-56	BMI-adjusted waist-hip ratio	GCST008733	3:157079820
4	rs4679760	KCNAB1	2.069e-09	3 x 10-56	heel bone mineral density	GCST006433	3:157079436
4	rs4679760	KCNAB1	2.069e-09	1 x 10-55	heel bone mineral density	GCST006433	3:157080943
4	rs4679760	KCNAB1	2.069e-09	4 x 10-55	waist-hip ratio	GCST007067	3:157080986
4	rs4679760	KCNAB1	2.069e-09	1 x 10-54	BMI-adjusted waist circumference	GCST90020024	3:157077625
4	rs4679760	KCNAB1	2.069e-09	1 x 10-53	waist-hip ratio	GCST008996	3:157079859
4	rs4679760	KCNAB1	2.069e-09	1 x 10-53	waist-hip ratio	GCST008997	3:157079859
4	rs4679760	KCNAB1	2.069e-09	2 x 10-53	waist-hip ratio	GCST008998	3:157080943
4	rs4679760	KCNAB1	2.069e-09	4 x 10-53	heel bone mineral density	GCST006979	3:156836779
4	rs4679760	KCNAB1	2.069e-09	5 x 10-53	heel bone mineral density	GCST007066	3:157080505
4	rs4679760	KCNAB1	2.069e-09	2 x 10-52	BMI-adjusted waist-hip ratio	GCST009858	3:157077619
4	rs4679760	KCNAB1	2.069e-09	1 x 10-51	birth weight	GCST009437	3:157077679
4	rs4679760	KCNAB1	2.069e-09	1 x 10-51	PR interval	GCST010321	3:157104019
4	rs4679760	KCNAB1	2.069e-09	3 x 10-51	BMI-adjusted waist circumference	GCST009867	3:157077619
4	rs4679760	KCNAB1	2.069e-09	6 x 10-51	Malignant epithelial tumor of ovary	GCST002748	3:156689208
4	rs4679760	KCNAB1	2.069e-09	4 x 10-49	ovarian serous carcinoma	GCST004480	3:156717851
4	rs4679760	KCNAB1	2.069e-09	6 x 10-48	birth weight	GCST009128	3:157077679
4	rs4679760	KCNAB1	2.069e-09	3 x 10-46	ovarian serous carcinoma	GCST004478	3:156717851
4	rs4679760	KCNAB1	2.069e-09	2 x 10-44	BMI-adjusted waist circumference	GCST90020029	3:157077625
4	rs4679760	KCNAB1	2.069e-09	1 x 10-42	birth weight	GCST005146	3:157077679
4	rs4679760	KCNAB1	2.069e-09	6 x 10-42	heel bone mineral density	GCST006979	3:157080943
4	rs4679760	KCNAB1	2.069e-09	4 x 10-38	birth weight	GCST001758	3:157080986
4	rs4679760	KCNAB1	2.069e-09	5 x 10-38	ovarian carcinoma	GCST004415	3:156717851
4	rs4679760	KCNAB1	2.069e-09	6 x 10-38	birth weight	GCST009498	3:157077679
4	rs4679760	KCNAB1	2.069e-09	6 x 10-37	BMI-adjusted waist-hip ratio	GCST90020027	3:157077619
4	rs4679760	KCNAB1	2.069e-09	2 x 10-35	birth weight	GCST000648	3:157080986
4	rs4679760	KCNAB1	2.069e-09	2 x 10-34	ovarian carcinoma	GCST001941	3:156689208
4	rs4679760	KCNAB1	2.069e-09	7 x 10-34	BMI-adjusted waist-hip ratio	GCST90020025	3:157077619
4	rs4679760	KCNAB1	2.069e-09	6 x 10-32	high density lipoprotein cholesterol measurement	GCST009151	3:157080943
4	rs4679760	KCNAB1	2.069e-09	6 x 10-32	heel bone mineral density	GCST006433	3:156723128
4	rs4679760	KCNAB1	2.069e-09	2 x 10-29	ovarian carcinoma	GCST001941	3:156689208
4	rs4679760	KCNAB1	2.069e-09	2 x 10-29	heel bone mineral density	GCST006433	3:156924007
4	rs4679760	KCNAB1	2.069e-09	2 x 10-27	body height at birth	GCST009499	3:157077679
4	rs4679760	KCNAB1	2.069e-09	2 x 10-25	birth weight, parental genotype effect measurement	GCST008363	3:156137629
4	rs4679760	KCNAB1	2.069e-09	1 x 10-23	platelet count	GCST90002361	3:157080505
4	rs4679760	KCNAB1	2.069e-09	4 x 10-23	triglyceride measurement	GCST006613	3:157077625
4	rs4679760	KCNAB1	2.069e-09	6 x 10-23	heel bone mineral density	GCST006288	3:156838523
4	rs4679760	KCNAB1	2.069e-09	7 x 10-23	high density lipoprotein cholesterol measurement	GCST010242	3:157077625
4	rs4679760	KCNAB1	2.069e-09	2 x 10-22	platelet count	GCST90002357	3:157077679
4	rs4679760	KCNAB1	2.069e-09	7 x 10-22	high density lipoprotein cholesterol measurement	GCST006611	3:157077625
4	rs4679760	KCNAB1	2.069e-09	5 x 10-20	electrocardiography	GCST010796	3:157109438
4	rs4679760	KCNAB1	2.069e-09	5 x 10-20	heel bone mineral density	GCST006979	3:156787575
4	rs4679760	KCNAB1	2.069e-09	6 x 10-20	electrocardiography	GCST010796	3:157109438
4	rs4679760	KCNAB1	2.069e-09	9 x 10-20	alcohol consumption measurement, high density lipoprotein cholesterol measurement	GCST008075	3:157079820
4	rs4679760	KCNAB1	2.069e-09	3 x 10-19	sum of skinfolds	GCST001964	3:157080684
4	rs4679760	KCNAB1	2.069e-09	3 x 10-19	triglyceride measurement	GCST010244	3:157077625
4	rs4679760	KCNAB1	2.069e-09	4 x 10-19	electrocardiography	GCST010796	3:157109438
4	rs4679760	KCNAB1	2.069e-09	7 x 10-19	electrocardiography	GCST010796	3:157109438
4	rs4679760	KCNAB1	2.069e-09	1 x 10-18	electrocardiography	GCST010796	3:157109438
4	rs4679760	KCNAB1	2.069e-09	3 x 10-18	heel bone mineral density	GCST006433	3:156700615
4	rs4679760	KCNAB1	2.069e-09	4 x 10-18	electrocardiography	GCST010796	3:157109438
4	rs4679760	KCNAB1	2.069e-09	4 x 10-18	total blood protein measurement	GCST90018976	3:157077619
4	rs4679760	KCNAB1	2.069e-09	5 x 10-18	hemorrhoid	GCST90014033	3:157080986
4	rs4679760	KCNAB1	2.069e-09	6 x 10-18	apolipoprotein A 1 measurement	GCST010241	3:157077625
4	rs4679760	KCNAB1	2.069e-09	1 x 10-17	electrocardiography	GCST010796	3:157109438
4	rs4679760	KCNAB1	2.069e-09	1 x 10-17	heel bone mineral density	GCST006433	3:156980498
4	rs4679760	KCNAB1	2.069e-09	2 x 10-17	electrocardiography	GCST010796	3:157109438
4	rs4679760	KCNAB1	2.069e-09	2 x 10-17	heel bone mineral density	GCST006288	3:157079436
4	rs4679760	KCNAB1	2.069e-09	2 x 10-17	serum albumin measurement	GCST90018945	3:157076636
4	rs4679760	KCNAB1	2.069e-09	2 x 10-17	body height	GCST007841	3:156664703
4	rs4679760	KCNAB1	2.069e-09	4 x 10-17	electrocardiography	GCST010796	3:157109438
4	rs4679760	KCNAB1	2.069e-09	5 x 10-17	alcohol drinking, high density lipoprotein cholesterol measurement	GCST008084	3:157079820
4	rs4679760	KCNAB1	2.069e-09	7 x 10-17	heel bone mineral density	GCST006288	3:156838523
4	rs4679760	KCNAB1	2.069e-09	7 x 10-17	electrocardiography	GCST010796	3:157109438
4	rs4679760	KCNAB1	2.069e-09	9 x 10-17	electrocardiography	GCST010796	3:157109438
4	rs4679760	KCNAB1	2.069e-09	1 x 10-16	electrocardiography	GCST010796	3:157109438
4	rs4679760	KCNAB1	2.069e-09	3 x 10-16	electrocardiography	GCST010796	3:157109438
4	rs4679760	KCNAB1	2.069e-09	4 x 10-16	high density lipoprotein cholesterol measurement	GCST90018956	3:157077625
4	rs4679760	KCNAB1	2.069e-09	4 x 10-16	platelet count	GCST90002402	3:157073479
4	rs4679760	KCNAB1	2.069e-09	6 x 10-16	BMI-adjusted waist circumference	GCST004562	3:157079820
4	rs4679760	KCNAB1	2.069e-09	7 x 10-16	serum alanine aminotransferase measurement	GCST90013663	3:157077679
4	rs4679760	KCNAB1	2.069e-09	1 x 10-15	serum alanine aminotransferase measurement	GCST90018943	3:157077679
4	rs4679760	KCNAB1	2.069e-09	1 x 10-15	serum alanine aminotransferase measurement	GCST90013405	3:157080152
4	rs4679760	KCNAB1	2.069e-09	2 x 10-15	electrocardiography	GCST010796	3:157109438
4	rs4679760	KCNAB1	2.069e-09	2 x 10-15	calcium measurement	GCST012398	3:157077679
4	rs4679760	KCNAB1	2.069e-09	2 x 10-15	age at menarche	GCST007078	3:157077679
4	rs4679760	KCNAB1	2.069e-09	5 x 10-15	neutrophil count	GCST90002351	3:157079436
4	rs4679760	KCNAB1	2.069e-09	6 x 10-15	myeloid white cell count	GCST90002374	3:157079436
4	rs4679760	KCNAB1	2.069e-09	7 x 10-15	BMI-adjusted waist-hip ratio	GCST012230	3:157080986
4	rs4679760	KCNAB1	2.069e-09	8 x 10-15	alcohol consumption measurement, high density lipoprotein cholesterol measurement	GCST008075	3:157079820
4	rs4679760	KCNAB1	2.069e-09	8 x 10-15	BMI-adjusted waist-hip ratio	GCST012228	3:157080986
4	rs4679760	KCNAB1	2.069e-09	9 x 10-15	central corneal thickness	GCST90000654	3:156753924
4	rs4679760	KCNAB1	2.069e-09	1 x 10-14	platelet crit	GCST90002400	3:157073479
4	rs4679760	KCNAB1	2.069e-09	2 x 10-14	BMI-adjusted waist circumference	GCST004562	3:157079820
4	rs4679760	KCNAB1	2.069e-09	2 x 10-14	electrocardiography	GCST010796	3:157109438
4	rs4679760	KCNAB1	2.069e-09	2 x 10-14	BMI-adjusted waist circumference	GCST009867	3:157110166
4	rs4679760	KCNAB1	2.069e-09	2 x 10-14	myeloid white cell count	GCST90002378	3:157079436
4	rs4679760	KCNAB1	2.069e-09	2 x 10-14	FEV/FEC ratio	GCST007080	3:156756735
4	rs4679760	KCNAB1	2.069e-09	3 x 10-14	electrocardiography	GCST010796	3:157109438
4	rs4679760	KCNAB1	2.069e-09	3 x 10-14	BMI-adjusted waist circumference, physical activity measurement	GCST004563	3:157079820
4	rs4679760	KCNAB1	2.069e-09	6 x 10-14	BMI-adjusted waist-hip ratio	GCST005956	3:157080505
4	rs4679760	KCNAB1	2.069e-09	7 x 10-14	BMI-adjusted waist circumference	GCST90020024	3:157099251
4	rs4679760	KCNAB1	2.069e-09	1 x 10-13	BMI-adjusted waist circumference	GCST004063	3:157079820
4	rs4679760	KCNAB1	2.069e-09	1 x 10-13	BMI-adjusted waist circumference	GCST009867	3:157094113
4	rs4679760	KCNAB1	2.069e-09	2 x 10-13	fat body mass	GCST001964	3:157080684
4	rs4679760	KCNAB1	2.069e-09	2 x 10-13	alcohol drinking, high density lipoprotein cholesterol measurement	GCST008084	3:157079820
4	rs4679760	KCNAB1	2.069e-09	2 x 10-13	BMI-adjusted waist circumference, physical activity measurement	GCST004563	3:157080505
4	rs4679760	KCNAB1	2.069e-09	2 x 10-13	electrocardiography	GCST010796	3:157109438
4	rs4679760	KCNAB1	2.069e-09	2 x 10-13	birth weight, parental genotype effect measurement	GCST008363	3:157080505
4	rs4679760	KCNAB1	2.069e-09	2 x 10-13	bone density	GCST005348	3:156974418
4	rs4679760	KCNAB1	2.069e-09	2 x 10-13	neutrophil count	GCST90002355	3:157079436
4	rs4679760	KCNAB1	2.069e-09	3 x 10-13	electrocardiography	GCST010796	3:157109438
4	rs4679760	KCNAB1	2.069e-09	3 x 10-13	electrocardiography	GCST010796	3:157109438
4	rs4679760	KCNAB1	2.069e-09	3 x 10-13	BMI-adjusted waist circumference	GCST004504	3:157079820
4	rs4679760	KCNAB1	2.069e-09	4 x 10-13	smoking behavior, BMI-adjusted waist circumference	GCST004501	3:157079820
4	rs4679760	KCNAB1	2.069e-09	5 x 10-13	red blood cell density measurement	GCST90002363	3:157077679
4	rs4679760	KCNAB1	2.069e-09	6 x 10-13	smoking behavior, BMI-adjusted waist circumference	GCST004500	3:157079820
4	rs4679760	KCNAB1	2.069e-09	6 x 10-13	bone density	GCST005348	3:156766433
4	rs4679760	KCNAB1	2.069e-09	6 x 10-13	serum alanine aminotransferase measurement	GCST90011898	3:157080986
4	rs4679760	KCNAB1	2.069e-09	8 x 10-13	BMI-adjusted waist circumference	GCST004562	3:157079820
4	rs4679760	KCNAB1	2.069e-09	9 x 10-13	red blood cell density measurement	GCST90002367	3:157077679
4	rs4679760	KCNAB1	2.069e-09	1 x 10-12	BMI-adjusted waist-hip ratio	GCST002782	3:157079820
4	rs4679760	KCNAB1	2.069e-09	2 x 10-12	BMI-adjusted waist circumference	GCST004564	3:157080505
4	rs4679760	KCNAB1	2.069e-09	2 x 10-12	electrocardiography	GCST010796	3:157109438
4	rs4679760	KCNAB1	2.069e-09	2 x 10-12	high density lipoprotein cholesterol measurement	GCST009148	3:157080943
4	rs4679760	KCNAB1	2.069e-09	2 x 10-12	Testicular Germ Cell Tumor	GCST004635	3:156582935
4	rs4679760	KCNAB1	2.069e-09	3 x 10-12	smoking behavior, BMI-adjusted waist circumference	GCST004500	3:157079820
4	rs4679760	KCNAB1	2.069e-09	3 x 10-12	bone density	GCST005348	3:156756363
4	rs4679760	KCNAB1	2.069e-09	3 x 10-12	BMI-adjusted waist circumference, physical activity measurement	GCST004563	3:157079820
4	rs4679760	KCNAB1	2.069e-09	3 x 10-12	BMI-adjusted waist circumference	GCST90020029	3:157110166
4	rs4679760	KCNAB1	2.069e-09	4 x 10-12	BMI-adjusted waist circumference	GCST004063	3:157079820
4	rs4679760	KCNAB1	2.069e-09	4 x 10-12	BMI-adjusted waist-hip ratio, sex interaction measurement, age at assessment	GCST005962	3:157080505
4	rs4679760	KCNAB1	2.069e-09	4 x 10-12	bone density	GCST001482	3:156838195
4	rs4679760	KCNAB1	2.069e-09	5 x 10-12	platelet count	GCST90018969	3:157077619
4	rs4679760	KCNAB1	2.069e-09	6 x 10-12	BMI-adjusted waist circumference	GCST004564	3:157079820
4	rs4679760	KCNAB1	2.069e-09	6 x 10-12	BMI-adjusted waist circumference	GCST90020024	3:157094113
4	rs4679760	KCNAB1	2.069e-09	7 x 10-12	BMI-adjusted waist circumference	GCST90020024	3:157101556
4	rs4679760	KCNAB1	2.069e-09	1 x 10-11	partial epilepsy	GCST007350	3:155834522
4	rs4679760	KCNAB1	2.069e-09	1 x 10-11	erythrocyte count	GCST007069	3:157077679
4	rs4679760	KCNAB1	2.069e-09	1 x 10-11	BMI-adjusted waist circumference	GCST90020029	3:157099251
4	rs4679760	KCNAB1	2.069e-09	2 x 10-11	smoking behavior, BMI-adjusted waist circumference	GCST004501	3:157079820
4	rs4679760	KCNAB1	2.069e-09	2 x 10-11	BMI-adjusted waist-hip ratio, physical activity measurement	GCST004576	3:157079820
4	rs4679760	KCNAB1	2.069e-09	2 x 10-11	electrocardiography	GCST010796	3:157109438
4	rs4679760	KCNAB1	2.069e-09	2 x 10-11	age at menarche	GCST002541	3:157080986
4	rs4679760	KCNAB1	2.069e-09	2 x 10-11	heel bone mineral density	GCST006433	3:156750992
4	rs4679760	KCNAB1	2.069e-09	2 x 10-11	monocyte count	GCST90002340	3:157080986
4	rs4679760	KCNAB1	2.069e-09	2 x 10-11	BMI-adjusted waist circumference	GCST012231	3:157077625
4	rs4679760	KCNAB1	2.069e-09	3 x 10-11	waist-hip ratio	GCST004064	3:157079820
4	rs4679760	KCNAB1	2.069e-09	3 x 10-11	coronary artery disease	GCST010866	3:157135154
4	rs4679760	KCNAB1	2.069e-09	3 x 10-11	BMI-adjusted waist circumference	GCST90020024	3:157110166
4	rs4679760	KCNAB1	2.069e-09	3 x 10-11	calcium measurement	GCST90018951	3:156794627
4	rs4679760	KCNAB1	2.069e-09	4 x 10-11	resting heart rate, chronic obstructive pulmonary disease	GCST007656	3:156795028
4	rs4679760	KCNAB1	2.069e-09	4 x 10-11	BMI-adjusted waist-hip ratio	GCST002782	3:157079820
4	rs4679760	KCNAB1	2.069e-09	4 x 10-11	BMI-adjusted waist-hip ratio	GCST009858	3:157099251
4	rs4679760	KCNAB1	2.069e-09	4 x 10-11	alkaline phosphatase measurement	GCST90018942	3:155824603
4	rs4679760	KCNAB1	2.069e-09	5 x 10-11	central corneal thickness	GCST005667	3:156754282
4	rs4679760	KCNAB1	2.069e-09	5 x 10-11	metabolic syndrome	GCST009602	3:157079859
4	rs4679760	KCNAB1	2.069e-09	5 x 10-11	sunburn	GCST007086	3:156774969
4	rs4679760	KCNAB1	2.069e-09	6 x 10-11	BMI-adjusted waist-hip ratio, physical activity measurement	GCST004567	3:157079820
4	rs4679760	KCNAB1	2.069e-09	6 x 10-11	BMI-adjusted waist circumference	GCST004564	3:157079820
4	rs4679760	KCNAB1	2.069e-09	7 x 10-11	bone density	GCST005348	3:156917724
4	rs4679760	KCNAB1	2.069e-09	7 x 10-11	body mass index	GCST009004	3:156577552
4	rs4679760	KCNAB1	2.069e-09	7 x 10-11	PR interval	GCST007045	3:157104019
4	rs4679760	KCNAB1	2.069e-09	8 x 10-11	infant head circumference	GCST009500	3:157077679
4	rs4679760	KCNAB1	2.069e-09	8 x 10-11	bilirubin measurement	GCST90018973	3:157076636
4	rs4679760	KCNAB1	2.069e-09	9 x 10-11	mathematical ability	GCST006569	3:155849886
4	rs4679760	KCNAB1	2.069e-09	1 x 10-10	body mass index	GCST009001	3:156578770
4	rs4679760	KCNAB1	2.069e-09	1 x 10-10	BMI-adjusted leptin measurement	GCST90007321	3:157080943
4	rs4679760	KCNAB1	2.069e-09	1 x 10-10	BMI-adjusted waist-hip ratio	GCST009858	3:157094113
4	rs4679760	KCNAB1	2.069e-09	1 x 10-10	red blood cell distribution width	GCST90002369	3:157076636
4	rs4679760	KCNAB1	2.069e-09	2 x 10-10	visceral adipose tissue measurement	GCST008744	3:156599284
4	rs4679760	KCNAB1	2.069e-09	2 x 10-10	alkaline phosphatase measurement	GCST90011900	3:155829485
4	rs4679760	KCNAB1	2.069e-09	2 x 10-10	triglyceride measurement	GCST90018975	3:157080152
4	rs4679760	KCNAB1	2.069e-09	2 x 10-10	mean corpuscular hemoglobin concentration	GCST90002322	3:157077679
4	rs4679760	KCNAB1	2.069e-09	2 x 10-10	BMI-adjusted waist circumference	GCST90020029	3:157094113
4	rs4679760	KCNAB1	2.069e-09	3 x 10-10	BMI-adjusted waist circumference	GCST004504	3:157079820
4	rs4679760	KCNAB1	2.069e-09	3 x 10-10	coronary artery disease	GCST003470	3:156287165
4	rs4679760	KCNAB1	2.069e-09	3 x 10-10	BMI-adjusted leptin measurement	GCST90007324	3:157080943
4	rs4679760	KCNAB1	2.069e-09	4 x 10-10	electrocardiography	GCST010796	3:157109438
4	rs4679760	KCNAB1	2.069e-09	4 x 10-10	BMI-adjusted waist circumference	GCST90020029	3:157134352
4	rs4679760	KCNAB1	2.069e-09	4 x 10-10	neutrophil count	GCST90002398	3:157079436
4	rs4679760	KCNAB1	2.069e-09	5 x 10-10	BMI-adjusted waist-hip ratio	GCST004578	3:157079820
4	rs4679760	KCNAB1	2.069e-09	5 x 10-10	heel bone mineral density	GCST007066	3:156561702
4	rs4679760	KCNAB1	2.069e-09	5 x 10-10	BMI-adjusted leptin measurement	GCST90007319	3:157080943
4	rs4679760	KCNAB1	2.069e-09	6 x 10-10	leukocyte count	GCST90002407	3:157079419
4	rs4679760	KCNAB1	2.069e-09	7 x 10-10	serum alanine aminotransferase measurement	GCST90013405	3:155843189
4	rs4679760	KCNAB1	2.069e-09	8 x 10-10	body height	GCST010988	3:156661848
4	rs4679760	KCNAB1	2.069e-09	8 x 10-10	alcohol consumption measurement	GCST010543	3:155617055
4	rs4679760	KCNAB1	2.069e-09	8 x 10-10	mean corpuscular hemoglobin concentration	GCST90002328	3:157079436
4	rs4679760	KCNAB1	2.069e-09	9 x 10-10	blood metabolite measurement	GCST009018	3:155931787
4	rs4679760	KCNAB1	2.069e-09	9 x 10-10	body mass index	GCST007039	3:156661848
4	rs4679760	KCNAB1	2.069e-09	9 x 10-10	total cholesterol measurement	GCST90019501	3:155828335
4	rs4679760	KCNAB1	2.069e-09	1 x 10-9	birth weight	GCST009116	3:157077679
4	rs4679760	KCNAB1	2.069e-09	1 x 10-9	systolic blood pressure	GCST90000062	3:157080943
4	rs4679760	KCNAB1	2.069e-09	1 x 10-9	BMI-adjusted waist circumference	GCST90020029	3:157101556
4	rs4679760	KCNAB1	2.069e-09	1 x 10-9	blood phosphate measurement	GCST90019516	3:156593864
4	rs4679760	KCNAB1	2.069e-09	2 x 10-9	electrocardiography	GCST010796	3:157109438
4	rs4679760	KCNAB1	2.069e-09	2 x 10-9	smoking behavior, BMI-adjusted waist-hip ratio	GCST004505	3:157079820
4	rs4679760	KCNAB1	2.069e-09	2 x 10-9	body fat percentage	GCST009105	3:157080943
4	rs4679760	KCNAB1	2.069e-09	2 x 10-9	triglyceride measurement	GCST006613	3:155829485
4	rs4679760	KCNAB1	2.069e-09	2 x 10-9	BMI-adjusted waist circumference	GCST009867	3:157076118
4	rs4679760	KCNAB1	2.069e-09	2 x 10-9	adolescent idiopathic scoliosis	GCST006287	3:155482774
4	rs4679760	KCNAB1	2.069e-09	2 x 10-9	mean corpuscular hemoglobin	GCST007068	3:157076636
4	rs4679760	KCNAB1	2.069e-09	2 x 10-9	mathematical ability	GCST006573	3:155849886
4	rs4679760	KCNAB1	2.069e-09	2 x 10-9	age at menopause	GCST007079	3:156679385
4	rs4679760	KCNAB1	2.069e-09	2 x 10-9	BMI-adjusted waist-hip ratio	GCST90020027	3:157099251
4	rs4679760	KCNAB1	2.069e-09	3 x 10-9	heel bone mineral density	GCST006288	3:157079436
4	rs4679760	KCNAB1	2.069e-09	3 x 10-9	electrocardiography	GCST010796	3:157109438
4	rs4679760	KCNAB1	2.069e-09	3 x 10-9	BMI-adjusted waist-hip ratio	GCST009858	3:157076118
4	rs4679760	KCNAB1	2.069e-09	3 x 10-9	insomnia measurement	GCST007988	3:155714440
4	rs4679760	KCNAB1	2.069e-09	3 x 10-9	aspartate aminotransferase measurement	GCST90018944	3:157077679
4	rs4679760	KCNAB1	2.069e-09	4 x 10-9	protein measurement	GCST011427	3:155445871
4	rs4679760	KCNAB1	2.069e-09	4 x 10-9	birth weight	GCST001964	3:157080684
4	rs4679760	KCNAB1	2.069e-09	4 x 10-9	testosterone measurement	GCST90012102	3:157134352
4	rs4679760	KCNAB1	2.069e-09	4 x 10-9	body mass index	GCST009871	3:156661848
4	rs4679760	KCNAB1	2.069e-09	4 x 10-9	chronotype measurement	GCST007083	3:156625060
4	rs4679760	KCNAB1	2.069e-09	5 x 10-9	triglyceride measurement	GCST010173	3:157077625
4	rs4679760	KCNAB1	2.069e-09	5 x 10-9	low density lipoprotein cholesterol measurement	GCST90002412	3:155828335
4	rs4679760	KCNAB1	2.069e-09	5 x 10-9	erythrocyte count	GCST90018971	3:157080684
4	rs4679760	KCNAB1	2.069e-09	6 x 10-9	mathematical ability	GCST006568	3:155835414
4	rs4679760	KCNAB1	2.069e-09	6 x 10-9	leptin measurement	GCST003367	3:157080986
4	rs4679760	KCNAB1	2.069e-09	6 x 10-9	leptin measurement	GCST90007309	3:157080943
4	rs4679760	KCNAB1	2.069e-09	6 x 10-9	alcohol use disorder measurement, alcohol consumption measurement	GCST010544	3:155617055
4	rs4679760	KCNAB1	2.069e-09	7 x 10-9	Testicular Germ Cell Tumor	GCST004713	3:156582935
4	rs4679760	KCNAB1	2.069e-09	7 x 10-9	aspartate aminotransferase measurement	GCST90013664	3:157077679
4	rs4679760	KCNAB1	2.069e-09	7 x 10-9	serum alanine aminotransferase measurement	GCST90018943	3:155840150
4	rs4679760	KCNAB1	2.069e-09	8 x 10-9	heel bone mineral density	GCST006288	3:156838523
4	rs4679760	KCNAB1	2.069e-09	8 x 10-9	serum alanine aminotransferase measurement	GCST90011898	3:155844283
4	rs4679760	KCNAB1	2.069e-09	8 x 10-9	Varicose veins	GCST90018939	3:157079584
4	rs4679760	KCNAB1	2.069e-09	9 x 10-9	exercise test	GCST010573	3:155998632
4	rs4679760	KCNAB1	2.069e-09	9 x 10-9	BMI-adjusted leptin measurement	GCST90007322	3:157080943
4	rs4679760	KCNAB1	2.069e-09	1 x 10-8	Age-related nuclear cataract	GCST002498	3:156387295
4	rs4679760	KCNAB1	2.069e-09	1 x 10-8	BMI-adjusted waist-hip ratio	GCST002782	3:157079820
4	rs4679760	KCNAB1	2.069e-09	1 x 10-8	adiponectin measurement	GCST010050	3:157080943
4	rs4679760	KCNAB1	2.069e-09	1 x 10-8	coronary artery disease	GCST005195	3:157134803
4	rs4679760	KCNAB1	2.069e-09	1 x 10-8	body height	GCST007841	3:156918415
4	rs4679760	KCNAB1	2.069e-09	1 x 10-8	Back pain	GCST90018797	3:155177962
4	rs4679760	KCNAB1	2.069e-09	1 x 10-8	BMI-adjusted waist-hip ratio	GCST90020025	3:157099251
4	rs4679760	KCNAB1	2.069e-09	2 x 10-8	BMI-adjusted waist-hip ratio	GCST002782	3:157079820
4	rs4679760	KCNAB1	2.069e-09	2 x 10-8	BMI-adjusted waist-hip ratio, physical activity measurement	GCST004576	3:157079820
4	rs4679760	KCNAB1	2.069e-09	2 x 10-8	electrocardiography	GCST010796	3:157109438
4	rs4679760	KCNAB1	2.069e-09	2 x 10-8	electrocardiography	GCST010796	3:157109438
4	rs4679760	KCNAB1	2.069e-09	2 x 10-8	skin aging measurement	GCST011011	3:156725596
4	rs4679760	KCNAB1	2.069e-09	2 x 10-8	childhood onset asthma	GCST009841	3:156638368
4	rs4679760	KCNAB1	2.069e-09	2 x 10-8	optic disc size measurement	GCST009462	3:157046474
4	rs4679760	KCNAB1	2.069e-09	2 x 10-8	total cholesterol measurement	GCST90018974	3:155828335
4	rs4679760	KCNAB1	2.069e-09	2 x 10-8	neurofibrillary tangles measurement	GCST010343	3:156486388
4	rs4679760	KCNAB1	2.069e-09	3 x 10-8	protein measurement	GCST010196	3:156573474
4	rs4679760	KCNAB1	2.069e-09	3 x 10-8	heel bone mineral density	GCST006288	3:157079436
4	rs4679760	KCNAB1	2.069e-09	3 x 10-8	melanoma	GCST90011809	3:156774969
4	rs4679760	KCNAB1	2.069e-09	3 x 10-8	coronary artery disease	GCST005194	3:157134803
4	rs4679760	KCNAB1	2.069e-09	3 x 10-8	leptin measurement	GCST90007307	3:157080943
4	rs4679760	KCNAB1	2.069e-09	3 x 10-8	breast carcinoma	GCST010098	3:156818170
4	rs4679760	KCNAB1	2.069e-09	3 x 10-8	childhood trauma measurement	GCST012253	3:155549651
4	rs4679760	KCNAB1	2.069e-09	3 x 10-8	leukocyte count	GCST90018978	3:157077619
4	rs4679760	KCNAB1	2.069e-09	3 x 10-8	neurofibrillary tangles measurement	GCST010343	3:157117630
4	rs4679760	KCNAB1	2.069e-09	3 x 10-8	chronic obstructive pulmonary disease	GCST90018807	3:156567721
4	rs4679760	KCNAB1	2.069e-09	3 x 10-8	pulse pressure measurement	GCST90000065	3:157080943
4	rs4679760	KCNAB1	2.069e-09	4 x 10-8	protein measurement	GCST010196	3:156573474
4	rs4679760	KCNAB1	2.069e-09	4 x 10-8	electrocardiography	GCST010796	3:157109438
4	rs4679760	KCNAB1	2.069e-09	5 x 10-8	self reported educational attainment	GCST006571	3:155844656
4	rs4679760	KCNAB1	2.069e-09	5 x 10-8	central corneal thickness	GCST009414	3:156756633
4	rs4679760	KCNAB1	2.069e-09	5 x 10-8	waist-hip ratio	GCST008734	3:157079820
5	rs7697038	HAND2	7.45e-09	3 x 10-20	PR interval	GCST010321	4:173537750
5	rs7697038	HAND2	7.45e-09	4 x 10-20	vital capacity	GCST007081	4:173660916
5	rs7697038	HAND2	7.45e-09	3 x 10-17	chin morphology measurement	GCST003989	4:174150335
5	rs7697038	HAND2	7.45e-09	8 x 10-16	atrial fibrillation	GCST004373	4:173682953
5	rs7697038	HAND2	7.45e-09	2 x 10-15	Abnormality of refraction	GCST010002	4:173415439
5	rs7697038	HAND2	7.45e-09	2 x 10-14	cardiac arrhythmia	GCST90013707	4:173530418
5	rs7697038	HAND2	7.45e-09	2 x 10-13	atrial fibrillation	GCST012460	4:173526992
5	rs7697038	HAND2	7.45e-09	3 x 10-13	atrial fibrillation	GCST006414	4:173720033
5	rs7697038	HAND2	7.45e-09	6 x 10-13	platelet crit	GCST90002400	4:173517434
5	rs7697038	HAND2	7.45e-09	1 x 10-12	atrial fibrillation	GCST004352	4:173678308
5	rs7697038	HAND2	7.45e-09	3 x 10-12	cardiac arrhythmia	GCST90013707	4:173678308
5	rs7697038	HAND2	7.45e-09	9 x 10-12	atrial fibrillation	GCST006061	4:173526198
5	rs7697038	HAND2	7.45e-09	1 x 10-11	platelet count	GCST90002357	4:173517434
5	rs7697038	HAND2	7.45e-09	2 x 10-11	chin morphology measurement	GCST003989	4:173456853
5	rs7697038	HAND2	7.45e-09	3 x 10-11	Alzheimer's disease, age at onset	GCST003427	4:174174724
5	rs7697038	HAND2	7.45e-09	3 x 10-11	refractive error measurement	GCST010378	4:173415439
5	rs7697038	HAND2	7.45e-09	5 x 10-11	heel bone mineral density	GCST007066	4:173802684
5	rs7697038	HAND2	7.45e-09	6 x 10-11	Inguinal hernia	GCST90018868	4:173691052
5	rs7697038	HAND2	7.45e-09	7 x 10-11	electrocardiography	GCST010796	4:173546684
5	rs7697038	HAND2	7.45e-09	7 x 10-11	electrocardiography	GCST010796	4:173546684
5	rs7697038	HAND2	7.45e-09	9 x 10-11	heel bone mineral density	GCST007066	4:174212750
5	rs7697038	HAND2	7.45e-09	2 x 10-10	electrocardiography	GCST010796	4:173546684
5	rs7697038	HAND2	7.45e-09	2 x 10-10	electrocardiography	GCST010796	4:173546684
5	rs7697038	HAND2	7.45e-09	3 x 10-10	atrial fibrillation	GCST004373	4:173523751
5	rs7697038	HAND2	7.45e-09	3 x 10-10	alcohol consumption measurement	GCST010543	4:173211834
5	rs7697038	HAND2	7.45e-09	4 x 10-10	electrocardiography	GCST010796	4:173546684
5	rs7697038	HAND2	7.45e-09	4 x 10-10	electrocardiography	GCST010796	4:173546684
5	rs7697038	HAND2	7.45e-09	5 x 10-10	lymphocyte count	GCST90018962	4:173516847
5	rs7697038	HAND2	7.45e-09	6 x 10-10	atrial fibrillation	GCST006414	4:173526198
5	rs7697038	HAND2	7.45e-09	8 x 10-10	atrial fibrillation	GCST006061	4:173526198
5	rs7697038	HAND2	7.45e-09	8 x 10-10	birth weight, parental genotype effect measurement	GCST008363	4:173805484
5	rs7697038	HAND2	7.45e-09	2 x 10-9	alcohol use disorder measurement, alcohol consumption measurement	GCST010544	4:173211834
5	rs7697038	HAND2	7.45e-09	2 x 10-9	heel bone mineral density	GCST006433	4:173802684
5	rs7697038	HAND2	7.45e-09	2 x 10-9	self reported educational attainment	GCST006571	4:173087608
5	rs7697038	HAND2	7.45e-09	4 x 10-9	electrocardiography	GCST010796	4:173546684
5	rs7697038	HAND2	7.45e-09	5 x 10-9	heel bone mineral density	GCST006433	4:174210223
5	rs7697038	HAND2	7.45e-09	6 x 10-9	neuritic plaque measurement	GCST002592	4:173173789
5	rs7697038	HAND2	7.45e-09	1 x 10-8	depressive symptom measurement	GCST008851	4:174719026
5	rs7697038	HAND2	7.45e-09	1 x 10-8	bilirubin measurement	GCST90018973	4:174150451
5	rs7697038	HAND2	7.45e-09	2 x 10-8	electrocardiography	GCST010796	4:173546684
5	rs7697038	HAND2	7.45e-09	2 x 10-8	self reported educational attainment	GCST006571	4:173230468
5	rs7697038	HAND2	7.45e-09	3 x 10-8	pulse pressure measurement	GCST004278	4:173663512
5	rs7697038	HAND2	7.45e-09	3 x 10-8	bone mineral content measurement	GCST004180	4:174060461
5	rs7697038	HAND2	7.45e-09	3 x 10-8	diffuse plaque measurement	GCST010341	4:173732892
5	rs7697038	HAND2	7.45e-09	3 x 10-8	electrocardiography	GCST010796	4:173930773
5	rs7697038	HAND2	7.45e-09	4 x 10-8	pulse pressure measurement	GCST007269	4:173735686
5	rs7697038	HAND2	7.45e-09	5 x 10-8	self reported educational attainment	GCST006442	4:173087608
6	rs13175113	KCNN2	1.445e-08	6 x 10-23	self reported educational attainment	GCST006571	5:114562884
6	rs13175113	KCNN2	1.445e-08	2 x 10-21	self reported educational attainment	GCST006442	5:114562884
6	rs13175113	KCNN2	1.445e-08	2 x 10-21	self reported educational attainment	GCST006442	5:114530901
6	rs13175113	KCNN2	1.445e-08	6 x 10-20	mathematical ability	GCST006568	5:114562884
6	rs13175113	KCNN2	1.445e-08	2 x 10-17	smoking status measurement, diastolic blood pressure	GCST006187	5:115054424
6	rs13175113	KCNN2	1.445e-08	2 x 10-17	smoking status measurement, systolic blood pressure	GCST006188	5:115054424
6	rs13175113	KCNN2	1.445e-08	2 x 10-16	atrial fibrillation	GCST006414	5:114401365
6	rs13175113	KCNN2	1.445e-08	2 x 10-14	diastolic blood pressure, alcohol drinking	GCST006166	5:115039988
6	rs13175113	KCNN2	1.445e-08	4 x 10-14	cognitive function measurement	GCST006570	5:114603878
6	rs13175113	KCNN2	1.445e-08	8 x 10-14	mathematical ability	GCST006569	5:114606017
6	rs13175113	KCNN2	1.445e-08	1 x 10-13	systolic blood pressure	GCST007267	5:115058718
6	rs13175113	KCNN2	1.445e-08	1 x 10-13	atrial fibrillation	GCST006061	5:114400719
6	rs13175113	KCNN2	1.445e-08	3 x 10-13	schizophrenia, intelligence, self reported educational attainment	GCST008595	5:114539463
6	rs13175113	KCNN2	1.445e-08	3 x 10-13	protein measurement	GCST011427	5:114281841
6	rs13175113	KCNN2	1.445e-08	5 x 10-13	mathematical ability	GCST006569	5:114479833
6	rs13175113	KCNN2	1.445e-08	8 x 10-13	Diuretic use measurement	GCST007928	5:115057484
6	rs13175113	KCNN2	1.445e-08	1 x 10-12	Diuretic use measurement	GCST90018985	5:115056815
6	rs13175113	KCNN2	1.445e-08	1 x 10-12	systolic blood pressure	GCST007087	5:115094913
6	rs13175113	KCNN2	1.445e-08	4 x 10-12	self reported educational attainment	GCST007037	5:114530901
6	rs13175113	KCNN2	1.445e-08	5 x 10-12	Calcium channel blocker use measurement	GCST90018987	5:115054129
6	rs13175113	KCNN2	1.445e-08	8 x 10-12	mean arterial pressure, alcohol drinking	GCST006167	5:115039988
6	rs13175113	KCNN2	1.445e-08	8 x 10-12	serum albumin measurement	GCST90018945	5:113217866
6	rs13175113	KCNN2	1.445e-08	8 x 10-12	mean arterial pressure	GCST90018963	5:115059155
6	rs13175113	KCNN2	1.445e-08	3 x 10-11	handedness	GCST90013421	5:115135412
6	rs13175113	KCNN2	1.445e-08	4 x 10-11	diastolic blood pressure	GCST006258	5:115054424
6	rs13175113	KCNN2	1.445e-08	4 x 10-11	Agents acting on the renin-angiotensin system use measurement	GCST90018988	5:115048720
6	rs13175113	KCNN2	1.445e-08	4 x 10-11	cardiovascular disease	GCST007072	5:114549599
6	rs13175113	KCNN2	1.445e-08	6 x 10-11	mathematical ability	GCST006573	5:114479833
6	rs13175113	KCNN2	1.445e-08	1 x 10-10	self reported educational attainment	GCST003676	5:114530901
6	rs13175113	KCNN2	1.445e-08	1 x 10-10	atrial fibrillation	GCST006061	5:114400719
6	rs13175113	KCNN2	1.445e-08	1 x 10-10	atrial fibrillation	GCST012460	5:114413763
6	rs13175113	KCNN2	1.445e-08	2 x 10-10	systolic blood pressure	GCST006259	5:115054424
6	rs13175113	KCNN2	1.445e-08	2 x 10-10	systolic blood pressure	GCST007099	5:115039855
6	rs13175113	KCNN2	1.445e-08	3 x 10-10	mathematical ability	GCST006568	5:114322535
6	rs13175113	KCNN2	1.445e-08	4 x 10-10	lip morphology measurement	GCST006407	5:113417887
6	rs13175113	KCNN2	1.445e-08	5 x 10-10	3-hydroxy-1-methylpropylmercapturic acid measurement	GCST002957	5:114906794
6	rs13175113	KCNN2	1.445e-08	5 x 10-10	diastolic blood pressure, alcohol drinking	GCST006166	5:115039988
6	rs13175113	KCNN2	1.445e-08	7 x 10-10	generalised epilepsy	GCST007353	5:114885808
6	rs13175113	KCNN2	1.445e-08	9 x 10-10	systolic blood pressure	GCST90018972	5:115060853
6	rs13175113	KCNN2	1.445e-08	1 x 10-9	diastolic blood pressure	GCST90018952	5:114747023
6	rs13175113	KCNN2	1.445e-08	2 x 10-9	cognitive function measurement	GCST006570	5:114496566
6	rs13175113	KCNN2	1.445e-08	4 x 10-9	protein measurement	GCST011427	5:113220806
6	rs13175113	KCNN2	1.445e-08	4 x 10-9	protein measurement	GCST011427	5:113279720
6	rs13175113	KCNN2	1.445e-08	4 x 10-9	protein measurement	GCST011427	5:113449377
6	rs13175113	KCNN2	1.445e-08	5 x 10-9	congenital heart disease	GCST011989	5:113800824
6	rs13175113	KCNN2	1.445e-08	6 x 10-9	schizophrenia, intelligence, self reported educational attainment	GCST008595	5:114119850
6	rs13175113	KCNN2	1.445e-08	6 x 10-9	atrial fibrillation	GCST90018796	5:114423288
6	rs13175113	KCNN2	1.445e-08	7 x 10-9	diastolic blood pressure	GCST007094	5:115039855
6	rs13175113	KCNN2	1.445e-08	9 x 10-9	lifestyle measurement	GCST010085	5:114515539
6	rs13175113	KCNN2	1.445e-08	9 x 10-9	joint damage measurement	GCST011517	5:114305448
6	rs13175113	KCNN2	1.445e-08	1 x 10-8	diastolic blood pressure	GCST007704	5:114754593
6	rs13175113	KCNN2	1.445e-08	1 x 10-8	body mass index	GCST006368	5:113425177
6	rs13175113	KCNN2	1.445e-08	1 x 10-8	Calcium channel blocker use measurement	GCST007929	5:115054129
6	rs13175113	KCNN2	1.445e-08	1 x 10-8	protein measurement	GCST011427	5:113210780
6	rs13175113	KCNN2	1.445e-08	1 x 10-8	amyloid-beta measurement	GCST010339	5:114316162
6	rs13175113	KCNN2	1.445e-08	1 x 10-8	self reported educational attainment	GCST006571	5:114322535
6	rs13175113	KCNN2	1.445e-08	1 x 10-8	BMI-adjusted waist circumference	GCST90020029	5:113489335
6	rs13175113	KCNN2	1.445e-08	2 x 10-8	systolic blood pressure	GCST007095	5:115039855
6	rs13175113	KCNN2	1.445e-08	2 x 10-8	coronary aneurysm	GCST002026	5:114463289
6	rs13175113	KCNN2	1.445e-08	2 x 10-8	intelligence	GCST006250	5:114627866
6	rs13175113	KCNN2	1.445e-08	2 x 10-8	protein measurement	GCST011427	5:114885193
6	rs13175113	KCNN2	1.445e-08	2 x 10-8	mathematical ability	GCST006574	5:114652083
6	rs13175113	KCNN2	1.445e-08	2 x 10-8	protein measurement	GCST011427	5:114281841
6	rs13175113	KCNN2	1.445e-08	3 x 10-8	atrial fibrillation	GCST004295	5:114412874
6	rs13175113	KCNN2	1.445e-08	3 x 10-8	body mass index	GCST007039	5:114652201
6	rs13175113	KCNN2	1.445e-08	3 x 10-8	age at diagnosis, primary hypertension	GCST010774	5:114760905
6	rs13175113	KCNN2	1.445e-08	3 x 10-8	gut microbiome measurement	GCST008903	5:113599709
6	rs13175113	KCNN2	1.445e-08	3 x 10-8	intelligence, self reported educational attainment	GCST005141	5:114581226
6	rs13175113	KCNN2	1.445e-08	3 x 10-8	electrocardiography	GCST010796	5:113682480
6	rs13175113	KCNN2	1.445e-08	3 x 10-8	electrocardiography	GCST010796	5:113682480
6	rs13175113	KCNN2	1.445e-08	4 x 10-8	diastolic blood pressure	GCST007098	5:115039855
6	rs13175113	KCNN2	1.445e-08	4 x 10-8	cardioembolic stroke	GCST010167	5:114799266
6	rs13175113	KCNN2	1.445e-08	4 x 10-8	mean arterial pressure	GCST007706	5:114804484
6	rs13175113	KCNN2	1.445e-08	4 x 10-8	BMI-adjusted waist-hip ratio	GCST008733	5:113552299
6	rs13175113	KCNN2	1.445e-08	4 x 10-8	intelligence	GCST005316	5:114540260
6	rs13175113	KCNN2	1.445e-08	4 x 10-8	sudden cardiac arrest	GCST001099	5:113694467
6	rs13175113	KCNN2	1.445e-08	5 x 10-8	worry measurement	GCST006946	5:114539463
6	rs13175113	KCNN2	1.445e-08	5 x 10-8	waist-hip ratio	GCST008734	5:113552299
6	rs13175113	KCNN2	1.445e-08	5 x 10-8	type II diabetes mellitus	GCST006867	5:113591989
6	rs13175113	KCNN2	1.445e-08	5 x 10-8	body mass index	GCST009871	5:114645213
7	rs10948514	RHAG	3.679e-10	1 x 10-179	urinary metabolite measurement	GCST009733	6:49520769
7	rs10948514	RHAG	3.679e-10	4 x 10-139	blood protein measurement	GCST005806	6:49753164
7	rs10948514	RHAG	3.679e-10	5 x 10-107	blood protein measurement	GCST006585	6:49754253
7	rs10948514	RHAG	3.679e-10	2 x 10-82	blood protein measurement	GCST005806	6:49695854
7	rs10948514	RHAG	3.679e-10	4 x 10-40	blood protein measurement	GCST005806	6:49622060
7	rs10948514	RHAG	3.679e-10	4 x 10-28	mean corpuscular volume	GCST90002397	6:49639398
7	rs10948514	RHAG	3.679e-10	7 x 10-21	blood protein measurement	GCST005806	6:49827064
7	rs10948514	RHAG	3.679e-10	5 x 10-15	body mass index	GCST009871	6:50393299
7	rs10948514	RHAG	3.679e-10	1 x 10-14	mean corpuscular hemoglobin concentration	GCST90002391	6:49639398
7	rs10948514	RHAG	3.679e-10	4 x 10-13	reticulocyte measurement	GCST90002406	6:49639398
7	rs10948514	RHAG	3.679e-10	5 x 10-13	reticulocyte count	GCST90002405	6:49639398
7	rs10948514	RHAG	3.679e-10	8 x 10-13	mean corpuscular volume	GCST90002397	6:49492439
7	rs10948514	RHAG	3.679e-10	9 x 10-13	mean corpuscular hemoglobin concentration	GCST90002328	6:49639398
7	rs10948514	RHAG	3.679e-10	4 x 10-12	mean reticulocyte volume	GCST90002396	6:49639398
7	rs10948514	RHAG	3.679e-10	1 x 10-10	mean reticulocyte volume	GCST90002396	6:49492439
7	rs10948514	RHAG	3.679e-10	2 x 10-10	body mass index	GCST007039	6:50523838
7	rs10948514	RHAG	3.679e-10	2 x 10-10	homocysteine measurement	GCST002087	6:49414480
7	rs10948514	RHAG	3.679e-10	2 x 10-10	mean corpuscular volume	GCST90002334	6:49392304
7	rs10948514	RHAG	3.679e-10	4 x 10-10	PHF-tau measurement	GCST010340	6:50311771
7	rs10948514	RHAG	3.679e-10	2 x 10-9	aspartate aminotransferase measurement	GCST90018944	6:49453045
7	rs10948514	RHAG	3.679e-10	3 x 10-9	body mass index	GCST007039	6:50335316
7	rs10948514	RHAG	3.679e-10	5 x 10-9	protein measurement	GCST011427	6:48861505
7	rs10948514	RHAG	3.679e-10	9 x 10-9	body mass index	GCST009871	6:50516777
7	rs10948514	RHAG	3.679e-10	1 x 10-8	Ischemic stroke	GCST90018864	6:49492265
7	rs10948514	RHAG	3.679e-10	2 x 10-8	body mass index	GCST009871	6:50539130
7	rs10948514	RHAG	3.679e-10	3 x 10-8	cardiovascular disease	GCST007072	6:50335316
7	rs10948514	RHAG	3.679e-10	3 x 10-8	mathematical ability	GCST006568	6:48765915
7	rs10948514	RHAG	3.679e-10	4 x 10-8	diet measurement	GCST004640	6:50333387
7	rs10948514	RHAG	3.679e-10	4 x 10-8	mathematical ability	GCST006569	6:49019239
7	rs10948514	RHAG	3.679e-10	5 x 10-8	vitamin B12 measurement	GCST000483	6:49441774
7	rs10948514	RHAG	3.679e-10	5 x 10-8	PHF-tau measurement	GCST010340	6:49684900
8	rs151143987	COBL	1.558e-08	1 x 10-54	macula measurement	GCST006976	7:51032493
8	rs151143987	COBL	1.558e-08	3 x 10-13	PHF-tau measurement	GCST010340	12:51954475|7:72503645
8	rs151143987	COBL	1.558e-08	3 x 10-11	Abnormality of refraction	GCST010002	7:51032493
8	rs151143987	COBL	1.558e-08	2 x 10-10	neurofibrillary tangles measurement	GCST010343	7:52590804
8	rs151143987	COBL	1.558e-08	3 x 10-10	ganglion cell inner plexiform layer thickness measurement	GCST90014267	7:51032493
8	rs151143987	COBL	1.558e-08	3 x 10-10	retinal layer thickness measurement	GCST011676	7:51032493
8	rs151143987	COBL	1.558e-08	1 x 10-9	sleep duration, high density lipoprotein cholesterol measurement	GCST009368	7:50950369
8	rs151143987	COBL	1.558e-08	1 x 10-9	neurofibrillary tangles measurement	GCST010343	7:52134430
8	rs151143987	COBL	1.558e-08	1 x 10-9	neurofibrillary tangles measurement	GCST010343	7:51769985
8	rs151143987	COBL	1.558e-08	3 x 10-9	forced expiratory volume, response to bronchodilator	GCST003262	7:51027266
8	rs151143987	COBL	1.558e-08	3 x 10-9	colorectal cancer, particulate matter air pollution measurement	GCST011108	7:51473441
8	rs151143987	COBL	1.558e-08	5 x 10-9	insomnia measurement	GCST007388	7:52516929
8	rs151143987	COBL	1.558e-08	6 x 10-9	type II diabetes mellitus	GCST009875	7:50947496
8	rs151143987	COBL	1.558e-08	8 x 10-9	age-related hearing impairment	GCST002487	7:52617967
8	rs151143987	COBL	1.558e-08	1 x 10-8	PHF-tau measurement	GCST010340	7:52705128
8	rs151143987	COBL	1.558e-08	2 x 10-8	inflammatory biomarker measurement	GCST010146	7:52206041
8	rs151143987	COBL	1.558e-08	2 x 10-8	forced expiratory volume, response to bronchodilator	GCST003262	7:50988350
8	rs151143987	COBL	1.558e-08	2 x 10-8	autoimmune disease	GCST009873	7:50947496
8	rs151143987	COBL	1.558e-08	4 x 10-8	late-onset Alzheimers disease	GCST003815	7:51510325
8	rs151143987	COBL	1.558e-08	4 x 10-8	eye morphology measurement	GCST90026549	7:51764045
8	rs151143987	COBL	1.558e-08	4 x 10-8	type I diabetes mellitus	GCST000392	7:50959497
8	rs151143987	COBL	1.558e-08	5 x 10-8	response to bronchodilator, FEV/FEC ratio	GCST003264	7:51027266
9	rs11145617	GNAQ	2.319e-08	3 x 10-54	mean corpuscular volume	GCST90002397	9:77310616
9	rs11145617	GNAQ	2.319e-08	7 x 10-53	mean reticulocyte volume	GCST90002396	9:77245356
9	rs11145617	GNAQ	2.319e-08	2 x 10-33	calcium measurement	GCST90018951	9:77883643
9	rs11145617	GNAQ	2.319e-08	3 x 10-33	hemoglobin A1 measurement	GCST90018958	9:77245637
9	rs11145617	GNAQ	2.319e-08	2 x 10-32	calcium measurement	GCST012398	9:77883643
9	rs11145617	GNAQ	2.319e-08	4 x 10-28	reticulocyte count	GCST90002405	9:77290507
9	rs11145617	GNAQ	2.319e-08	2 x 10-27	reticulocyte measurement	GCST90002406	9:77290507
9	rs11145617	GNAQ	2.319e-08	7 x 10-24	adolescent idiopathic scoliosis	GCST006287	9:78403396
9	rs11145617	GNAQ	2.319e-08	6 x 10-17	mean corpuscular hemoglobin concentration	GCST90002328	9:77185195
9	rs11145617	GNAQ	2.319e-08	8 x 10-16	reticulocyte count	GCST90002385	9:77331134
9	rs11145617	GNAQ	2.319e-08	1 x 10-15	HbA1c measurement	GCST90019509	9:77304528
9	rs11145617	GNAQ	2.319e-08	1 x 10-15	reticulocyte measurement	GCST90002386	9:77331134
9	rs11145617	GNAQ	2.319e-08	1 x 10-15	mean corpuscular hemoglobin concentration	GCST90002332	9:77416228
9	rs11145617	GNAQ	2.319e-08	4 x 10-14	HbA1c measurement	GCST90002244	9:77400508
9	rs11145617	GNAQ	2.319e-08	1 x 10-13	protein measurement	GCST011427	9:78174445
9	rs11145617	GNAQ	2.319e-08	9 x 10-13	mean corpuscular hemoglobin concentration	GCST90002391	9:77183620
9	rs11145617	GNAQ	2.319e-08	9 x 10-13	attention deficit hyperactivity disorder, substance abuse, antisocial behaviour measurement	GCST90061435	9:78886200
9	rs11145617	GNAQ	2.319e-08	2 x 10-12	body mass index	GCST007039	9:78734692
9	rs11145617	GNAQ	2.319e-08	3 x 10-12	motion sickness	GCST002759	9:78653233
9	rs11145617	GNAQ	2.319e-08	4 x 10-12	reticulocyte count	GCST004622	9:77199278
9	rs11145617	GNAQ	2.319e-08	5 x 10-12	smoking status measurement	GCST007468	9:78739213
9	rs11145617	GNAQ	2.319e-08	6 x 10-12	red blood cell density measurement	GCST90002363	9:78219257
9	rs11145617	GNAQ	2.319e-08	7 x 10-12	reticulocyte count	GCST004619	9:77310960
9	rs11145617	GNAQ	2.319e-08	8 x 10-12	body mass index	GCST009871	9:78719768
9	rs11145617	GNAQ	2.319e-08	2 x 10-11	smoking status measurement	GCST007474	9:78739213
9	rs11145617	GNAQ	2.319e-08	3 x 10-11	body mass index	GCST009004	9:78719768
9	rs11145617	GNAQ	2.319e-08	4 x 10-11	red blood cell distribution width	GCST90002369	9:77188834
9	rs11145617	GNAQ	2.319e-08	6 x 10-11	mathematical ability	GCST006568	9:78872110
9	rs11145617	GNAQ	2.319e-08	7 x 10-11	response to darapladib, Diarrhea	GCST004967	9:77012344
9	rs11145617	GNAQ	2.319e-08	7 x 10-11	smoking status measurement	GCST007468	9:78829188
9	rs11145617	GNAQ	2.319e-08	1 x 10-10	mathematical ability	GCST006569	9:78888923
9	rs11145617	GNAQ	2.319e-08	2 x 10-10	age at menarche	GCST007078	9:78024379
9	rs11145617	GNAQ	2.319e-08	3 x 10-10	protein measurement	GCST011427	9:78149719
9	rs11145617	GNAQ	2.319e-08	5 x 10-10	type II diabetes mellitus	GCST010555	9:78729785
9	rs11145617	GNAQ	2.319e-08	1 x 10-9	vitamin D measurement	GCST90000618	9:78095994
9	rs11145617	GNAQ	2.319e-08	2 x 10-9	body mass index	GCST009004	9:77917458
9	rs11145617	GNAQ	2.319e-08	2 x 10-9	protein measurement	GCST011427	9:78586846
9	rs11145617	GNAQ	2.319e-08	2 x 10-9	attention deficit hyperactivity disorder, substance abuse, antisocial behaviour measurement	GCST90061435	9:78739213
9	rs11145617	GNAQ	2.319e-08	3 x 10-9	venous thromboembolism	GCST001913	9:77461331
9	rs11145617	GNAQ	2.319e-08	5 x 10-9	venous thromboembolism	GCST001913	9:78423304
9	rs11145617	GNAQ	2.319e-08	5 x 10-9	body mass index	GCST90018947	9:78754554
9	rs11145617	GNAQ	2.319e-08	5 x 10-9	body mass index	GCST009871	9:78767522
9	rs11145617	GNAQ	2.319e-08	5 x 10-9	age at first sexual intercourse measurement	GCST90000047	9:78897904
9	rs11145617	GNAQ	2.319e-08	5 x 10-9	PHF-tau measurement	GCST010340	9:134060541|1:78269563
9	rs11145617	GNAQ	2.319e-08	6 x 10-9	body mass index	GCST007039	9:77895161
9	rs11145617	GNAQ	2.319e-08	6 x 10-9	protein measurement	GCST011427	9:78460461
9	rs11145617	GNAQ	2.319e-08	6 x 10-9	mathematical ability	GCST006573	9:78888923
9	rs11145617	GNAQ	2.319e-08	6 x 10-9	erythrocyte count	GCST90002403	9:78193515
9	rs11145617	GNAQ	2.319e-08	7 x 10-9	smoking status measurement	GCST007474	9:78829188
9	rs11145617	GNAQ	2.319e-08	7 x 10-9	protein measurement	GCST011427	9:77982710
9	rs11145617	GNAQ	2.319e-08	1 x 10-8	unipolar depression, bipolar disorder	GCST010416	9:78798498
9	rs11145617	GNAQ	2.319e-08	1 x 10-8	protein measurement	GCST011427	9:77766580
9	rs11145617	GNAQ	2.319e-08	1 x 10-8	smoking initiation	GCST007462	9:78739213
9	rs11145617	GNAQ	2.319e-08	1 x 10-8	protein measurement	GCST011427	9:77856502
9	rs11145617	GNAQ	2.319e-08	1 x 10-8	self reported educational attainment	GCST006571	9:78872110
9	rs11145617	GNAQ	2.319e-08	1 x 10-8	red blood cell distribution width	GCST007074	9:77188070
9	rs11145617	GNAQ	2.319e-08	2 x 10-8	electrocardiography	GCST010796	9:78129286
9	rs11145617	GNAQ	2.319e-08	3 x 10-8	type II diabetes mellitus	GCST009379	9:78744197
9	rs11145617	GNAQ	2.319e-08	3 x 10-8	self reported educational attainment	GCST006571	9:78739213
9	rs11145617	GNAQ	2.319e-08	3 x 10-8	electrocardiography	GCST010796	9:78129286
9	rs11145617	GNAQ	2.319e-08	4 x 10-8	type II diabetes mellitus	GCST010557	9:78729785
9	rs11145617	GNAQ	2.319e-08	4 x 10-8	body mass index	GCST009871	9:78020583
9	rs11145617	GNAQ	2.319e-08	4 x 10-8	mean corpuscular hemoglobin concentration	GCST90018965	9:77437040
9	rs11145617	GNAQ	2.319e-08	4 x 10-8	mean corpuscular volume	GCST90018966	9:78104079
10	rs2808791	COL27A1	4.58e-08	2 x 10-489	blood protein measurement	GCST005806	9:115073620
10	rs2808791	COL27A1	4.58e-08	2 x 10-333	blood protein measurement	GCST006585	9:115042922
10	rs2808791	COL27A1	4.58e-08	3 x 10-289	blood protein measurement	GCST006585	9:115042922
10	rs2808791	COL27A1	4.58e-08	2 x 10-225	blood protein measurement	GCST006585	9:115042922
10	rs2808791	COL27A1	4.58e-08	6 x 10-224	blood protein measurement	GCST005806	9:115117849
10	rs2808791	COL27A1	4.58e-08	3 x 10-167	blood protein measurement	GCST005806	9:115073620
10	rs2808791	COL27A1	4.58e-08	3 x 10-156	blood protein measurement	GCST006585	9:115042922
10	rs2808791	COL27A1	4.58e-08	6 x 10-146	blood protein measurement	GCST005806	9:115073620
10	rs2808791	COL27A1	4.58e-08	1 x 10-136	serum alanine aminotransferase measurement	GCST90013405	9:114383763
10	rs2808791	COL27A1	4.58e-08	3 x 10-136	serum alanine aminotransferase measurement	GCST90018943	9:114383763
10	rs2808791	COL27A1	4.58e-08	8 x 10-124	serum alanine aminotransferase measurement	GCST90011898	9:114383763
10	rs2808791	COL27A1	4.58e-08	4 x 10-107	serum alanine aminotransferase measurement	GCST90013663	9:114371911
10	rs2808791	COL27A1	4.58e-08	3 x 10-96	blood protein measurement	GCST005806	9:115138015
10	rs2808791	COL27A1	4.58e-08	6 x 10-89	blood protein measurement	GCST005806	9:115139787
10	rs2808791	COL27A1	4.58e-08	4 x 10-74	tenascin measurement	GCST004365	9:115073620
10	rs2808791	COL27A1	4.58e-08	7 x 10-73	blood protein measurement	GCST005806	9:115073620
10	rs2808791	COL27A1	4.58e-08	2 x 10-63	tenascin measurement	GCST004365	9:115042388
10	rs2808791	COL27A1	4.58e-08	3 x 10-58	protein measurement	GCST010900	9:115073620
10	rs2808791	COL27A1	4.58e-08	2 x 10-57	adolescent idiopathic scoliosis	GCST006287	9:113773046
10	rs2808791	COL27A1	4.58e-08	3 x 10-56	aspartate aminotransferase measurement	GCST90018944	9:114382224
10	rs2808791	COL27A1	4.58e-08	1 x 10-51	aspartate aminotransferase measurement	GCST90011899	9:114382224
10	rs2808791	COL27A1	4.58e-08	5 x 10-46	Crohn's disease	GCST001785	9:114783386
10	rs2808791	COL27A1	4.58e-08	2 x 10-42	blood protein measurement	GCST005806	9:115117849
10	rs2808791	COL27A1	4.58e-08	2 x 10-42	blood protein measurement	GCST005806	9:115138015
10	rs2808791	COL27A1	4.58e-08	9 x 10-42	leprosy	GCST002772	9:114802595
10	rs2808791	COL27A1	4.58e-08	1 x 10-40	serum alanine aminotransferase measurement	GCST011352	9:114377802
10	rs2808791	COL27A1	4.58e-08	2 x 10-40	serum alanine aminotransferase measurement	GCST90018723	9:114382224
10	rs2808791	COL27A1	4.58e-08	8 x 10-39	aspartate aminotransferase measurement	GCST90013664	9:114371911
10	rs2808791	COL27A1	4.58e-08	3 x 10-35	inflammatory bowel disease	GCST003043	9:114806766
10	rs2808791	COL27A1	4.58e-08	2 x 10-34	serum alanine aminotransferase measurement	GCST005998	9:114377802
10	rs2808791	COL27A1	4.58e-08	3 x 10-34	blood protein measurement	GCST005806	9:114328154
10	rs2808791	COL27A1	4.58e-08	1 x 10-33	eosinophil count	GCST90002298	9:114935304
10	rs2808791	COL27A1	4.58e-08	3 x 10-32	inflammatory bowel disease	GCST001725	9:114790969
10	rs2808791	COL27A1	4.58e-08	3 x 10-32	eosinophil count	GCST90002302	9:114935380
10	rs2808791	COL27A1	4.58e-08	5 x 10-32	blood protein measurement	GCST005806	9:114328154
10	rs2808791	COL27A1	4.58e-08	1 x 10-31	Oral ulcer	GCST007839	9:114817177
10	rs2808791	COL27A1	4.58e-08	5 x 10-31	serum alanine aminotransferase measurement	GCST90019492	9:114428469
10	rs2808791	COL27A1	4.58e-08	6 x 10-31	eosinophil count	GCST007065	9:114928478
10	rs2808791	COL27A1	4.58e-08	1 x 10-29	primary biliary cirrhosis	GCST004302	9:114867763
10	rs2808791	COL27A1	4.58e-08	3 x 10-29	blood protein measurement	GCST005806	9:115117849
10	rs2808791	COL27A1	4.58e-08	3 x 10-29	blood protein measurement	GCST005806	9:115138015
10	rs2808791	COL27A1	4.58e-08	2 x 10-28	eosinophil percentage of leukocytes	GCST90002382	9:114914553
10	rs2808791	COL27A1	4.58e-08	3 x 10-28	sex hormone-binding globulin measurement	GCST90012108	9:114377802
10	rs2808791	COL27A1	4.58e-08	6 x 10-28	sex hormone-binding globulin measurement	GCST90012109	9:114377802
10	rs2808791	COL27A1	4.58e-08	7 x 10-28	blood protein measurement	GCST006585	9:115042922
10	rs2808791	COL27A1	4.58e-08	2 x 10-27	inflammatory bowel disease	GCST003602	9:114881082
10	rs2808791	COL27A1	4.58e-08	2 x 10-26	primary biliary cirrhosis	GCST007036	9:114804733
10	rs2808791	COL27A1	4.58e-08	3 x 10-26	Crohn's disease	GCST007216	9:114831987
10	rs2808791	COL27A1	4.58e-08	1 x 10-25	ankylosing spondylitis, psoriasis, ulcerative colitis, Crohn's disease, sclerosing cholangitis	GCST005537	9:114806766
10	rs2808791	COL27A1	4.58e-08	3 x 10-25	blood protein measurement	GCST006585	9:115042922
10	rs2808791	COL27A1	4.58e-08	5 x 10-25	Crohn's disease	GCST003360	9:114806486
10	rs2808791	COL27A1	4.58e-08	1 x 10-24	balding measurement	GCST007020	9:113782126
10	rs2808791	COL27A1	4.58e-08	1 x 10-24	sex hormone-binding globulin measurement	GCST90012110	9:114377802
10	rs2808791	COL27A1	4.58e-08	1 x 10-24	aspartate aminotransferase to alanine aminotransferase ratio	GCST90019498	9:114428469
10	rs2808791	COL27A1	4.58e-08	2 x 10-24	eosinophil count	GCST90002381	9:114914553
10	rs2808791	COL27A1	4.58e-08	2 x 10-23	Crohn's disease	GCST010577	9:114813633
10	rs2808791	COL27A1	4.58e-08	2 x 10-23	sex hormone-binding globulin measurement	GCST90012111	9:114377802
10	rs2808791	COL27A1	4.58e-08	3 x 10-23	aspartate aminotransferase measurement	GCST90018724	9:114382224
10	rs2808791	COL27A1	4.58e-08	7 x 10-23	Crohn's disease	GCST003044	9:114790969
10	rs2808791	COL27A1	4.58e-08	2 x 10-22	balding measurement	GCST007038	9:113786150
10	rs2808791	COL27A1	4.58e-08	3 x 10-21	leprosy	GCST000546	9:114796423
10	rs2808791	COL27A1	4.58e-08	4 x 10-21	inflammatory bowel disease	GCST003043	9:114842790
10	rs2808791	COL27A1	4.58e-08	1 x 10-20	blood protein measurement	GCST005806	9:114069727
10	rs2808791	COL27A1	4.58e-08	2 x 10-20	body height	GCST007841	9:114277445
10	rs2808791	COL27A1	4.58e-08	2 x 10-20	serum alanine aminotransferase measurement	GCST90019492	9:114359560
10	rs2808791	COL27A1	4.58e-08	9 x 10-20	hemoglobin measurement	GCST90002384	9:113586929
10	rs2808791	COL27A1	4.58e-08	2 x 10-19	body height	GCST007841	9:115107651
10	rs2808791	COL27A1	4.58e-08	3 x 10-19	hemoglobin measurement	GCST90002310	9:113587018
10	rs2808791	COL27A1	4.58e-08	5 x 10-19	hematocrit	GCST90002383	9:113451778
10	rs2808791	COL27A1	4.58e-08	7 x 10-19	Crohn's disease	GCST003044	9:114818634
10	rs2808791	COL27A1	4.58e-08	8 x 10-19	primary biliary cirrhosis	GCST004145	9:114804733
10	rs2808791	COL27A1	4.58e-08	2 x 10-18	aspartate aminotransferase measurement	GCST005999	9:114371911
10	rs2808791	COL27A1	4.58e-08	2 x 10-18	mean platelet volume	GCST90002346	9:113437747
10	rs2808791	COL27A1	4.58e-08	6 x 10-18	neutrophil count	GCST90002351	9:113285192
10	rs2808791	COL27A1	4.58e-08	2 x 10-17	aspartate aminotransferase to alanine aminotransferase ratio	GCST90019498	9:114359560
10	rs2808791	COL27A1	4.58e-08	2 x 10-17	mean platelet volume	GCST90002349	9:113517421
10	rs2808791	COL27A1	4.58e-08	3 x 10-17	blood protein measurement	GCST005806	9:114069727
10	rs2808791	COL27A1	4.58e-08	3 x 10-17	blood protein measurement	GCST005806	9:114069727
10	rs2808791	COL27A1	4.58e-08	5 x 10-17	serum metabolite measurement	GCST012020	9:114634474
10	rs2808791	COL27A1	4.58e-08	6 x 10-17	total hip arthroplasty, osteoarthritis	GCST90034524	9:115078463
10	rs2808791	COL27A1	4.58e-08	6 x 10-17	hematocrit	GCST90002308	9:113529927
10	rs2808791	COL27A1	4.58e-08	7 x 10-17	neutrophil count	GCST90002355	9:113297287
10	rs2808791	COL27A1	4.58e-08	8 x 10-17	blood protein measurement	GCST005806	9:115114784
10	rs2808791	COL27A1	4.58e-08	9 x 10-17	pulse pressure measurement	GCST006629	9:113934345
10	rs2808791	COL27A1	4.58e-08	1 x 10-16	aspartate aminotransferase measurement	GCST011351	9:114386047
10	rs2808791	COL27A1	4.58e-08	1 x 10-16	eosinophil count	GCST90018953	9:114903099
10	rs2808791	COL27A1	4.58e-08	2 x 10-16	hemoglobin measurement	GCST90002314	9:113587018
10	rs2808791	COL27A1	4.58e-08	5 x 10-16	pulse pressure measurement	GCST007269	9:113934345
10	rs2808791	COL27A1	4.58e-08	6 x 10-16	inflammatory bowel disease	GCST003043	9:114881082
10	rs2808791	COL27A1	4.58e-08	7 x 10-16	hair colour measurement	GCST007082	9:113624974
10	rs2808791	COL27A1	4.58e-08	1 x 10-15	ulcerative colitis	GCST003045	9:114790969
10	rs2808791	COL27A1	4.58e-08	1 x 10-15	Crohn's disease	GCST000879	9:114790605
10	rs2808791	COL27A1	4.58e-08	2 x 10-15	body height	GCST007841	9:113406475
10	rs2808791	COL27A1	4.58e-08	2 x 10-15	mean corpuscular hemoglobin	GCST90018964	9:113275412
10	rs2808791	COL27A1	4.58e-08	4 x 10-15	birth weight, parental genotype effect measurement	GCST008363	9:114153934
10	rs2808791	COL27A1	4.58e-08	5 x 10-15	apolipoprotein A 1 measurement	GCST010241	9:114377802
10	rs2808791	COL27A1	4.58e-08	7 x 10-15	thrombin generation potential measurement	GCST002315	9:114321523
10	rs2808791	COL27A1	4.58e-08	9 x 10-15	osteoarthritis	GCST007093	9:114148867
10	rs2808791	COL27A1	4.58e-08	1 x 10-14	ankylosing spondylitis, psoriasis, ulcerative colitis, Crohn's disease, sclerosing cholangitis	GCST005537	9:114934056
10	rs2808791	COL27A1	4.58e-08	1 x 10-14	reticulocyte measurement	GCST90002386	9:113391611
10	rs2808791	COL27A1	4.58e-08	2 x 10-14	myeloid white cell count	GCST90002374	9:113213751
10	rs2808791	COL27A1	4.58e-08	3 x 10-14	biliary liver cirrhosis	GCST001685	9:114804733
10	rs2808791	COL27A1	4.58e-08	3 x 10-14	red blood cell density measurement	GCST90002363	9:113587018
10	rs2808791	COL27A1	4.58e-08	3 x 10-14	erythrocyte count	GCST007069	9:113587018
10	rs2808791	COL27A1	4.58e-08	4 x 10-14	blood lead measurement	GCST002831	9:113388911
10	rs2808791	COL27A1	4.58e-08	4 x 10-14	reticulocyte count	GCST90002385	9:113391611
10	rs2808791	COL27A1	4.58e-08	5 x 10-14	testosterone measurement	GCST90012103	9:114325784
10	rs2808791	COL27A1	4.58e-08	6 x 10-14	diastolic blood pressure	GCST90000059	9:114403966
10	rs2808791	COL27A1	4.58e-08	1 x 10-13	eosinophil percentage of granulocytes	GCST004617	9:114928478
10	rs2808791	COL27A1	4.58e-08	2 x 10-13	high density lipoprotein cholesterol measurement	GCST010242	9:114377802
10	rs2808791	COL27A1	4.58e-08	4 x 10-13	ulcerative colitis, Crohn's disease	GCST001118	9:114830358
10	rs2808791	COL27A1	4.58e-08	4 x 10-13	erythrocyte count	GCST90002403	9:113451778
10	rs2808791	COL27A1	4.58e-08	5 x 10-13	neutrophil percentage of granulocytes	GCST004623	9:114928478
10	rs2808791	COL27A1	4.58e-08	5 x 10-13	eosinophil percentage of leukocytes	GCST004600	9:114928478
10	rs2808791	COL27A1	4.58e-08	6 x 10-13	osteoarthritis, hip, osteoarthritis, knee	GCST90034521	9:114153934
10	rs2808791	COL27A1	4.58e-08	7 x 10-13	blood protein measurement	GCST005806	9:115117689
10	rs2808791	COL27A1	4.58e-08	7 x 10-13	mean platelet volume	GCST90002395	9:113437747
10	rs2808791	COL27A1	4.58e-08	1 x 10-12	aspartate aminotransferase measurement	GCST90019497	9:114428469
10	rs2808791	COL27A1	4.58e-08	1 x 10-12	reticulocyte measurement	GCST90002406	9:113391611
10	rs2808791	COL27A1	4.58e-08	2 x 10-12	blood protein measurement	GCST005806	9:114069727
10	rs2808791	COL27A1	4.58e-08	2 x 10-12	balding measurement	GCST007038	9:114052381
10	rs2808791	COL27A1	4.58e-08	2 x 10-12	blood protein measurement	GCST005806	9:114327726
10	rs2808791	COL27A1	4.58e-08	2 x 10-12	red blood cell density measurement	GCST90002367	9:113515960
10	rs2808791	COL27A1	4.58e-08	3 x 10-12	osteoarthritis, hip, osteoarthritis, knee	GCST007092	9:114143263
10	rs2808791	COL27A1	4.58e-08	4 x 10-12	protein measurement	GCST90012015	9:114323961
10	rs2808791	COL27A1	4.58e-08	5 x 10-12	hemoglobin measurement	GCST010083	9:113594249
10	rs2808791	COL27A1	4.58e-08	5 x 10-12	hematocrit	GCST90018960	9:113513296
10	rs2808791	COL27A1	4.58e-08	6 x 10-12	ulcerative colitis	GCST000964	9:114790969
10	rs2808791	COL27A1	4.58e-08	7 x 10-12	osteoarthritis, hip	GCST006926	9:115080028
10	rs2808791	COL27A1	4.58e-08	8 x 10-12	pulse pressure measurement	GCST90000061	9:114167820
10	rs2808791	COL27A1	4.58e-08	9 x 10-12	reticulocyte count	GCST90002405	9:113391611
10	rs2808791	COL27A1	4.58e-08	2 x 10-11	systolic blood pressure	GCST007087	9:113932925
10	rs2808791	COL27A1	4.58e-08	3 x 10-11	eosinophil count	GCST004606	9:114934056
10	rs2808791	COL27A1	4.58e-08	3 x 10-11	leukocyte count	GCST90002407	9:113323542
10	rs2808791	COL27A1	4.58e-08	4 x 10-11	hemoglobin measurement	GCST010083	9:113460275
10	rs2808791	COL27A1	4.58e-08	4 x 10-11	osteoarthritis, hip	GCST007091	9:115078463
10	rs2808791	COL27A1	4.58e-08	4 x 10-11	apolipoprotein A 1 measurement	GCST90019495	9:114383763
10	rs2808791	COL27A1	4.58e-08	5 x 10-11	nephrotic syndrome	GCST010731	9:114804733
10	rs2808791	COL27A1	4.58e-08	6 x 10-11	testosterone measurement	GCST90012113	9:114387137
10	rs2808791	COL27A1	4.58e-08	8 x 10-11	total cholesterol measurement	GCST009145	9:114403966
10	rs2808791	COL27A1	4.58e-08	1 x 10-10	osteoarthritis, knee	GCST006925	9:114146866
10	rs2808791	COL27A1	4.58e-08	1 x 10-10	osteoarthritis, knee	GCST007090	9:114146866
10	rs2808791	COL27A1	4.58e-08	1 x 10-10	high density lipoprotein cholesterol measurement	GCST90018956	9:114336370
10	rs2808791	COL27A1	4.58e-08	1 x 10-10	platelet count	GCST90002357	9:113548795
10	rs2808791	COL27A1	4.58e-08	2 x 10-10	basophil count, eosinophil count	GCST004624	9:114931904
10	rs2808791	COL27A1	4.58e-08	2 x 10-10	systolic blood pressure	GCST007267	9:113940586
10	rs2808791	COL27A1	4.58e-08	2 x 10-10	type II diabetes mellitus	GCST010557	9:114181077
10	rs2808791	COL27A1	4.58e-08	2 x 10-10	coagulation factor measurement	GCST001798	9:114325784
10	rs2808791	COL27A1	4.58e-08	3 x 10-10	serum IgA measurement	GCST002402	9:114787047
10	rs2808791	COL27A1	4.58e-08	3 x 10-10	Crohn's disease	GCST000207	9:114804160
10	rs2808791	COL27A1	4.58e-08	4 x 10-10	testosterone measurement	GCST90012104	9:114325784
10	rs2808791	COL27A1	4.58e-08	5 x 10-10	platelet count	GCST90002361	9:113407023
10	rs2808791	COL27A1	4.58e-08	7 x 10-10	serum alanine aminotransferase measurement	GCST90011738	9:114367105
10	rs2808791	COL27A1	4.58e-08	9 x 10-10	protein measurement	GCST011427	9:115139306
10	rs2808791	COL27A1	4.58e-08	1 x 10-9	platelet count	GCST90018969	9:113532379
10	rs2808791	COL27A1	4.58e-08	1 x 10-9	testosterone measurement	GCST90012113	9:114325784
10	rs2808791	COL27A1	4.58e-08	1 x 10-9	body height	GCST007841	9:114208474
10	rs2808791	COL27A1	4.58e-08	1 x 10-9	leukocyte count	GCST007070	9:113323542
10	rs2808791	COL27A1	4.58e-08	2 x 10-9	ankylosing spondylitis, psoriasis, ulcerative colitis, Crohn's disease, sclerosing cholangitis	GCST005537	9:114829725
10	rs2808791	COL27A1	4.58e-08	2 x 10-9	risk-taking behaviour	GCST007325	9:113790931
10	rs2808791	COL27A1	4.58e-08	2 x 10-9	cognitive decline measurement	GCST010567	9:114127254
10	rs2808791	COL27A1	4.58e-08	2 x 10-9	high density lipoprotein cholesterol measurement	GCST90019510	9:114383763
10	rs2808791	COL27A1	4.58e-08	2 x 10-9	body height	GCST007841	9:113243503
10	rs2808791	COL27A1	4.58e-08	2 x 10-9	serum alanine aminotransferase measurement	GCST90019492	9:114312447
10	rs2808791	COL27A1	4.58e-08	3 x 10-9	hip bone mineral density, age at menarche	GCST003102	9:114560262
10	rs2808791	COL27A1	4.58e-08	3 x 10-9	asthma	GCST010042	9:114743761
10	rs2808791	COL27A1	4.58e-08	3 x 10-9	blood protein measurement	GCST90019522	9:113598691
10	rs2808791	COL27A1	4.58e-08	3 x 10-9	total blood protein measurement	GCST90018976	9:113602908
10	rs2808791	COL27A1	4.58e-08	4 x 10-9	balding measurement	GCST007020	9:114052381
10	rs2808791	COL27A1	4.58e-08	4 x 10-9	body mass index	GCST007039	9:115128288
10	rs2808791	COL27A1	4.58e-08	4 x 10-9	body mass index	GCST009871	9:115128288
10	rs2808791	COL27A1	4.58e-08	5 x 10-9	systolic blood pressure	GCST90000062	9:113428925
10	rs2808791	COL27A1	4.58e-08	5 x 10-9	monocyte percentage of leukocytes	GCST90002394	9:113240285
10	rs2808791	COL27A1	4.58e-08	5 x 10-9	neutrophil percentage of leukocytes	GCST90002399	9:113351792
10	rs2808791	COL27A1	4.58e-08	6 x 10-9	type II diabetes mellitus	GCST010555	9:114181077
10	rs2808791	COL27A1	4.58e-08	7 x 10-9	lifestyle measurement	GCST010085	9:114063049
10	rs2808791	COL27A1	4.58e-08	7 x 10-9	chronotype measurement	GCST007576	9:114005376
10	rs2808791	COL27A1	4.58e-08	7 x 10-9	balding measurement	GCST007815	9:113803647
10	rs2808791	COL27A1	4.58e-08	8 x 10-9	systolic blood pressure	GCST007087	9:113448483
10	rs2808791	COL27A1	4.58e-08	9 x 10-9	depressive episode measurement	GCST003091	9:114541631
10	rs2808791	COL27A1	4.58e-08	9 x 10-9	neutrophil count, response to clozapine	GCST006987	9:114026974
10	rs2808791	COL27A1	4.58e-08	9 x 10-9	alkaline phosphatase measurement	GCST90018942	9:114428084
10	rs2808791	COL27A1	4.58e-08	1 x 10-8	autoimmune thyroid disease, type I diabetes mellitus, Common variable immunodeficiency, ankylosing spondylitis, psoriasis, celiac disease, ulcerative colitis, Crohn's disease, autoimmune disease, juvenile idiopathic arthritis, systemic lupus erythematosus	GCST003097	9:114790969
10	rs2808791	COL27A1	4.58e-08	1 x 10-8	Knee pain	GCST008672	9:114151514
10	rs2808791	COL27A1	4.58e-08	2 x 10-8	risk-taking behaviour	GCST007324	9:113793381
10	rs2808791	COL27A1	4.58e-08	2 x 10-8	Knee pain	GCST008672	9:114148867
10	rs2808791	COL27A1	4.58e-08	2 x 10-8	Eczema, allergic rhinitis	GCST009717	9:115041748
10	rs2808791	COL27A1	4.58e-08	2 x 10-8	serum metabolite measurement	GCST005648	9:113967563
10	rs2808791	COL27A1	4.58e-08	2 x 10-8	total cholesterol measurement	GCST007143	9:114415286
10	rs2808791	COL27A1	4.58e-08	2 x 10-8	CCL2 measurement	GCST001762	9:114478626
10	rs2808791	COL27A1	4.58e-08	2 x 10-8	body mass index	GCST90018947	9:113964486
10	rs2808791	COL27A1	4.58e-08	2 x 10-8	testosterone measurement	GCST90012114	9:114387137
10	rs2808791	COL27A1	4.58e-08	2 x 10-8	neurofibrillary tangles measurement	GCST010343	9:113638656
10	rs2808791	COL27A1	4.58e-08	3 x 10-8	total cholesterol measurement	GCST006614	9:114382515
10	rs2808791	COL27A1	4.58e-08	3 x 10-8	blood lead measurement	GCST002831	9:113369415
10	rs2808791	COL27A1	4.58e-08	3 x 10-8	Tourette syndrome	GCST001635	9:114228791
10	rs2808791	COL27A1	4.58e-08	3 x 10-8	inflammatory bowel disease	GCST000225	9:114806486
10	rs2808791	COL27A1	4.58e-08	3 x 10-8	pulse pressure measurement	GCST90018970	9:113920406
10	rs2808791	COL27A1	4.58e-08	3 x 10-8	childhood onset asthma	GCST012429	9:114778630
10	rs2808791	COL27A1	4.58e-08	3 x 10-8	self reported educational attainment	GCST006442	9:113793491
10	rs2808791	COL27A1	4.58e-08	4 x 10-8	Abnormality of refraction	GCST010002	9:113583838
10	rs2808791	COL27A1	4.58e-08	4 x 10-8	total cholesterol measurement	GCST009146	9:114403966
10	rs2808791	COL27A1	4.58e-08	4 x 10-8	body height	GCST010988	9:115128288
10	rs2808791	COL27A1	4.58e-08	4 x 10-8	BMI-adjusted waist circumference	GCST009867	9:115104145
10	rs2808791	COL27A1	4.58e-08	5 x 10-8	heel bone mineral density	GCST007066	9:113627009
10	rs2808791	COL27A1	4.58e-08	5 x 10-8	asthma	GCST010043	9:114746157
10	rs2808791	COL27A1	4.58e-08	5 x 10-8	total blood protein measurement	GCST90018976	9:114680787
A) Meta-analysis loci associated with SPTB				GWAS Catalog associations ± 1Mb around the meta-analysis lead variant
Locus	Rsid	Gene	P	P	Trait(s)	Study accession	Location
1	rs2276461	GC	9.844e-09	3 x 10-1689	vitamin D measurement	GCST010144	4:71749645
1	rs2276461	GC	9.844e-09	1 x 10-380	blood protein measurement	GCST010104	4:71744491
1	rs2276461	GC	9.844e-09	5 x 10-343	vitamin D measurement	GCST005367	4:71743681
1	rs2276461	GC	9.844e-09	1 x 10-300	vitamin D measurement	GCST90000619	4:71752058
1	rs2276461	GC	9.844e-09	1 x 10-300	vitamin D measurement	GCST90000620	4:71752058
1	rs2276461	GC	9.844e-09	1 x 10-300	vitamin D measurement	GCST90000616	4:71752058
1	rs2276461	GC	9.844e-09	1 x 10-300	vitamin D measurement	GCST90000614	4:71752058
1	rs2276461	GC	9.844e-09	1 x 10-300	vitamin D measurement	GCST90000618	4:71743681
1	rs2276461	GC	9.844e-09	1 x 10-297	vitamin D measurement	GCST90000621	4:71752058
1	rs2276461	GC	9.844e-09	4 x 10-295	vitamin D measurement	GCST010144	4:71775033
1	rs2276461	GC	9.844e-09	7 x 10-286	vitamin D measurement	GCST010144	4:71709300
1	rs2276461	GC	9.844e-09	2 x 10-263	vitamin D measurement	GCST004726	4:71752606
1	rs2276461	GC	9.844e-09	1 x 10-246	vitamin D-binding protein measurement	GCST002414	4:71752617
1	rs2276461	GC	9.844e-09	1 x 10-200	vitamin D deficiency	GCST90020244	4:71742666
1	rs2276461	GC	9.844e-09	1 x 10-187	vitamin D measurement, vitamin D dietary intake measurement	GCST005366	4:71742666
1	rs2276461	GC	9.844e-09	8 x 10-164	vitamin D measurement	GCST90000618	4:71855628
1	rs2276461	GC	9.844e-09	9 x 10-144	vitamin D measurement	GCST90000618	4:71898322
1	rs2276461	GC	9.844e-09	3 x 10-142	vitamin D measurement	GCST90019526	4:71766925
1	rs2276461	GC	9.844e-09	7 x 10-112	vitamin D measurement	GCST010144	4:71750901
1	rs2276461	GC	9.844e-09	2 x 10-109	vitamin D deficiency	GCST000697	4:71742666
1	rs2276461	GC	9.844e-09	5 x 10-91	vitamin D-binding protein measurement	GCST002414	4:71742398
1	rs2276461	GC	9.844e-09	2 x 10-86	body height	GCST007841	4:72649596
1	rs2276461	GC	9.844e-09	9 x 10-86	vitamin D-binding protein measurement	GCST012426	4:71752617
1	rs2276461	GC	9.844e-09	2 x 10-82	vitamin D measurement	GCST90019526	4:71868751
1	rs2276461	GC	9.844e-09	4 x 10-77	vitamin D measurement	GCST010144	4:71920026
1	rs2276461	GC	9.844e-09	4 x 10-77	vitamin D measurement	GCST90019526	4:71816734
1	rs2276461	GC	9.844e-09	2 x 10-76	vitamin D measurement	GCST90019526	4:72189597
1	rs2276461	GC	9.844e-09	2 x 10-75	body height	GCST90018959	4:72649596
1	rs2276461	GC	9.844e-09	7 x 10-68	vitamin D measurement	GCST010144	4:71778043
1	rs2276461	GC	9.844e-09	3 x 10-64	vitamin D measurement	GCST90019526	4:71955053
1	rs2276461	GC	9.844e-09	4 x 10-63	vitamin D measurement	GCST005782	4:71742666
1	rs2276461	GC	9.844e-09	7 x 10-63	vitamin D measurement	GCST90019526	4:71934738
1	rs2276461	GC	9.844e-09	4 x 10-62	vitamin D measurement	GCST005782	4:71742666
1	rs2276461	GC	9.844e-09	1 x 10-58	vitamin D measurement	GCST004726	4:71853316
1	rs2276461	GC	9.844e-09	9 x 10-57	vitamin D measurement	GCST90019526	4:71589972
1	rs2276461	GC	9.844e-09	3 x 10-55	vitamin D measurement	GCST90019526	4:71920705
1	rs2276461	GC	9.844e-09	2 x 10-49	blood protein measurement	GCST010104	4:71873381
1	rs2276461	GC	9.844e-09	2 x 10-49	vitamin D measurement	GCST000664	4:71742666
1	rs2276461	GC	9.844e-09	2 x 10-48	vitamin D measurement	GCST90019526	4:71802445
1	rs2276461	GC	9.844e-09	2 x 10-48	myeloid white cell count	GCST90002378	4:71752606
1	rs2276461	GC	9.844e-09	8 x 10-47	myeloid white cell count	GCST90002374	4:71749645
1	rs2276461	GC	9.844e-09	1 x 10-45	vitamin D measurement	GCST90019526	4:72370526
1	rs2276461	GC	9.844e-09	6 x 10-44	vitamin D measurement	GCST90019526	4:71769795
1	rs2276461	GC	9.844e-09	5 x 10-43	vitamin D-binding protein measurement	GCST012426	4:71742398
1	rs2276461	GC	9.844e-09	1 x 10-40	leukocyte count	GCST90002407	4:71742666
1	rs2276461	GC	9.844e-09	1 x 10-38	neutrophil count	GCST90002355	4:71739800
1	rs2276461	GC	9.844e-09	2 x 10-38	corneal topography	GCST90012795	4:72607434
1	rs2276461	GC	9.844e-09	5 x 10-38	vitamin D measurement	GCST005729	4:71752606
1	rs2276461	GC	9.844e-09	3 x 10-37	neutrophil count	GCST90002351	4:71749645
1	rs2276461	GC	9.844e-09	1 x 10-36	adolescent idiopathic scoliosis	GCST006287	4:71659040
1	rs2276461	GC	9.844e-09	2 x 10-36	vitamin D measurement	GCST010144	4:71742398
1	rs2276461	GC	9.844e-09	6 x 10-36	vitamin D measurement	GCST010144	4:71622308
1	rs2276461	GC	9.844e-09	7 x 10-36	vitamin D measurement	GCST90019526	4:71510396
1	rs2276461	GC	9.844e-09	9 x 10-36	vitamin D measurement	GCST90019526	4:71679815
1	rs2276461	GC	9.844e-09	3 x 10-34	vitamin D measurement	GCST90000616	4:71742398
1	rs2276461	GC	9.844e-09	4 x 10-33	vitamin D measurement	GCST90000618	4:71742398
1	rs2276461	GC	9.844e-09	4 x 10-33	neutrophil count	GCST90002398	4:71742666
1	rs2276461	GC	9.844e-09	3 x 10-32	body height	GCST008839	4:72664035
1	rs2276461	GC	9.844e-09	4 x 10-32	leukocyte count	GCST007070	4:71743681
1	rs2276461	GC	9.844e-09	8 x 10-32	BMI-adjusted waist circumference	GCST009867	4:72630974
1	rs2276461	GC	9.844e-09	4 x 10-31	vitamin D measurement	GCST010144	4:71620423
1	rs2276461	GC	9.844e-09	9 x 10-31	vitamin D measurement	GCST90019526	4:72244855
1	rs2276461	GC	9.844e-09	3 x 10-30	vitamin D measurement	GCST004726	4:72005565
1	rs2276461	GC	9.844e-09	7 x 10-30	vitamin D measurement	GCST90019526	4:71552616
1	rs2276461	GC	9.844e-09	1 x 10-29	blood protein measurement	GCST010104	4:72230451
1	rs2276461	GC	9.844e-09	6 x 10-29	body fat distribution	GCST007294	4:72630974
1	rs2276461	GC	9.844e-09	7 x 10-29	body height	GCST90018739	4:72664035
1	rs2276461	GC	9.844e-09	1 x 10-28	vitamin D measurement	GCST010144	4:71887129
1	rs2276461	GC	9.844e-09	2 x 10-28	vitamin D measurement	GCST010144	4:72054368
1	rs2276461	GC	9.844e-09	2 x 10-28	BMI-adjusted waist circumference	GCST009867	4:72683842
1	rs2276461	GC	9.844e-09	2 x 10-28	vitamin D measurement	GCST004726	4:71575200
1	rs2276461	GC	9.844e-09	3 x 10-28	body fat distribution	GCST007294	4:72630974
1	rs2276461	GC	9.844e-09	2 x 10-25	vitamin D measurement	GCST012014	4:71752606
1	rs2276461	GC	9.844e-09	1 x 10-24	leukocyte count	GCST90018978	4:71751841
1	rs2276461	GC	9.844e-09	2 x 10-24	neutrophil count	GCST90018968	4:71749645
1	rs2276461	GC	9.844e-09	3 x 10-24	vitamin D measurement	GCST010144	4:71917668
1	rs2276461	GC	9.844e-09	5 x 10-24	body height	GCST002647	4:72610297
1	rs2276461	GC	9.844e-09	5 x 10-22	body fat distribution	GCST007295	4:72630974
1	rs2276461	GC	9.844e-09	1 x 10-21	body fat distribution	GCST007295	4:72630974
1	rs2276461	GC	9.844e-09	1 x 10-21	vitamin D measurement	GCST010144	4:71622808
1	rs2276461	GC	9.844e-09	1 x 10-21	vitamin D measurement	GCST90019526	4:72030298
1	rs2276461	GC	9.844e-09	2 x 10-21	vitamin D measurement	GCST004726	4:72166226
1	rs2276461	GC	9.844e-09	9 x 10-21	vitamin D measurement	GCST90019526	4:72675967
1	rs2276461	GC	9.844e-09	4 x 10-20	low density lipoprotein cholesterol measurement	GCST005490	4:72708425
1	rs2276461	GC	9.844e-09	5 x 10-20	vitamin D measurement	GCST004726	4:72305473
1	rs2276461	GC	9.844e-09	5 x 10-20	BMI-adjusted waist circumference	GCST012226	4:72630974
1	rs2276461	GC	9.844e-09	9 x 10-20	BMI-adjusted waist circumference	GCST004504	4:72649596
1	rs2276461	GC	9.844e-09	1 x 10-19	BMI-adjusted hip circumference	GCST012227	4:72658486
1	rs2276461	GC	9.844e-09	1 x 10-19	BMI-adjusted hip circumference	GCST90020028	4:72607224
1	rs2276461	GC	9.844e-09	2 x 10-19	heel bone mineral density	GCST007066	4:71125467
1	rs2276461	GC	9.844e-09	3 x 10-19	smoking behavior, BMI-adjusted waist circumference	GCST004501	4:72649596
1	rs2276461	GC	9.844e-09	3 x 10-19	vitamin D measurement	GCST012425	4:71752617
1	rs2276461	GC	9.844e-09	4 x 10-19	blood protein measurement	GCST005806	4:71752617
1	rs2276461	GC	9.844e-09	5 x 10-19	smoking behavior, BMI-adjusted waist circumference	GCST004500	4:72649596
1	rs2276461	GC	9.844e-09	8 x 10-19	heel bone mineral density	GCST006433	4:71125467
1	rs2276461	GC	9.844e-09	9 x 10-19	appendicular lean mass	GCST009577	4:72660562
1	rs2276461	GC	9.844e-09	1 x 10-18	heel bone mineral density	GCST006979	4:71125467
1	rs2276461	GC	9.844e-09	1 x 10-18	vitamin D measurement	GCST010144	4:71839999
1	rs2276461	GC	9.844e-09	2 x 10-18	vitamin D measurement	GCST010144	4:71955252
1	rs2276461	GC	9.844e-09	2 x 10-18	vitamin D measurement	GCST010144	4:71998849
1	rs2276461	GC	9.844e-09	3 x 10-18	low density lipoprotein cholesterol measurement	GCST005490	4:72437677
1	rs2276461	GC	9.844e-09	3 x 10-18	vitamin D measurement	GCST90019526	4:71841622
1	rs2276461	GC	9.844e-09	4 x 10-18	vitamin D measurement	GCST90019526	4:72315847
1	rs2276461	GC	9.844e-09	5 x 10-18	lipid measurement	GCST001392	4:72456848
1	rs2276461	GC	9.844e-09	1 x 10-17	appendicular lean mass	GCST90000025	4:72617472
1	rs2276461	GC	9.844e-09	2 x 10-17	vitamin D measurement	GCST010144	4:71311327
1	rs2276461	GC	9.844e-09	4 x 10-16	type II diabetes mellitus	GCST010557	4:70970105
1	rs2276461	GC	9.844e-09	5 x 10-16	type II diabetes mellitus	GCST010118	4:70978401
1	rs2276461	GC	9.844e-09	6 x 10-16	vitamin D measurement	GCST010144	4:71674140
1	rs2276461	GC	9.844e-09	8 x 10-16	viral load	GCST008758	4:70997893
1	rs2276461	GC	9.844e-09	1 x 10-15	C-X-C motif chemokine 10 measurement	GCST009696	4:72286208
1	rs2276461	GC	9.844e-09	1 x 10-15	vitamin D measurement	GCST90019526	4:71772393
1	rs2276461	GC	9.844e-09	1 x 10-14	coronary artery calcification	GCST001639	4:71842104
1	rs2276461	GC	9.844e-09	1 x 10-14	total cholesterol measurement	GCST005448	4:72708425
1	rs2276461	GC	9.844e-09	1 x 10-14	vitamin D-binding protein measurement	GCST012426	4:71752606
1	rs2276461	GC	9.844e-09	2 x 10-14	body height	GCST000817	4:72649596
1	rs2276461	GC	9.844e-09	2 x 10-14	vitamin D measurement	GCST001560	4:71742666
1	rs2276461	GC	9.844e-09	2 x 10-14	mean corpuscular volume	GCST90002334	4:70941632
1	rs2276461	GC	9.844e-09	6 x 10-14	BMI-adjusted waist circumference	GCST90020029	4:72621375
1	rs2276461	GC	9.844e-09	7 x 10-14	vitamin D measurement	GCST010144	4:71755178
1	rs2276461	GC	9.844e-09	1 x 10-13	BMI-adjusted waist circumference	GCST90020029	4:72686825
1	rs2276461	GC	9.844e-09	2 x 10-13	total cholesterol measurement	GCST005448	4:72437677
1	rs2276461	GC	9.844e-09	2 x 10-13	Drugs used in diabetes use measurement	GCST90018981	4:70886047
1	rs2276461	GC	9.844e-09	2 x 10-13	vitamin D measurement	GCST90019526	4:72185275
1	rs2276461	GC	9.844e-09	4 x 10-13	vitamin D measurement	GCST010144	4:71662848
1	rs2276461	GC	9.844e-09	4 x 10-13	body height	GCST008053	4:72649596
1	rs2276461	GC	9.844e-09	6 x 10-13	vitamin D measurement	GCST005782	4:71879550
1	rs2276461	GC	9.844e-09	8 x 10-13	body height	GCST008053	4:72610297
1	rs2276461	GC	9.844e-09	9 x 10-13	Drugs used in diabetes use measurement	GCST90018761	4:70898133
1	rs2276461	GC	9.844e-09	1 x 10-12	appendicular lean mass	GCST009576	4:72617472
1	rs2276461	GC	9.844e-09	1 x 10-12	vitamin D measurement	GCST005782	4:71750610
1	rs2276461	GC	9.844e-09	1 x 10-12	C-X-C motif chemokine 10 measurement	GCST009696	4:71131158
1	rs2276461	GC	9.844e-09	1 x 10-12	mean corpuscular volume	GCST90002338	4:70887950
1	rs2276461	GC	9.844e-09	3 x 10-12	serum metabolite measurement	GCST009240	4:71842104
1	rs2276461	GC	9.844e-09	3 x 10-12	vitamin D measurement	GCST90019526	4:72315920
1	rs2276461	GC	9.844e-09	4 x 10-12	type II diabetes mellitus	GCST90018926	4:70870250
1	rs2276461	GC	9.844e-09	4 x 10-12	appendicular lean mass	GCST90000025	4:72669530
1	rs2276461	GC	9.844e-09	6 x 10-12	BMI-adjusted waist circumference	GCST012226	4:72683842
1	rs2276461	GC	9.844e-09	7 x 10-12	body height	GCST002702	4:72650108
1	rs2276461	GC	9.844e-09	8 x 10-12	type II diabetes mellitus	GCST90018706	4:70970105
1	rs2276461	GC	9.844e-09	1 x 10-11	vitamin D measurement	GCST009671	4:71777771
1	rs2276461	GC	9.844e-09	1 x 10-11	C-X-C motif chemokine 10 measurement	GCST009696	4:70985170
1	rs2276461	GC	9.844e-09	1 x 10-11	vitamin D measurement	GCST90019526	4:71755071
1	rs2276461	GC	9.844e-09	2 x 10-11	leukocyte count	GCST004610	4:71749645
1	rs2276461	GC	9.844e-09	2 x 10-11	low density lipoprotein cholesterol measurement	GCST005447	4:72708425
1	rs2276461	GC	9.844e-09	2 x 10-11	diastolic blood pressure	GCST90000059	4:72548569
1	rs2276461	GC	9.844e-09	2 x 10-11	lymphocyte count	GCST90002316	4:71748550
1	rs2276461	GC	9.844e-09	2 x 10-11	platelet crit	GCST90002400	4:71752606
1	rs2276461	GC	9.844e-09	3 x 10-11	body height	GCST008839	4:72661796
1	rs2276461	GC	9.844e-09	3 x 10-11	BMI-adjusted waist circumference	GCST012226	4:72568814
1	rs2276461	GC	9.844e-09	3 x 10-11	vitamin D measurement	GCST90019526	4:71655144
1	rs2276461	GC	9.844e-09	4 x 10-11	C-X-C motif chemokine 10 measurement	GCST009696	4:71624002
1	rs2276461	GC	9.844e-09	4 x 10-11	lymphocyte count	GCST90002388	4:71748550
1	rs2276461	GC	9.844e-09	5 x 10-11	myeloid white cell count	GCST004626	4:71749645
1	rs2276461	GC	9.844e-09	5 x 10-11	vitamin D measurement	GCST90019526	4:71969061
1	rs2276461	GC	9.844e-09	5 x 10-11	mean corpuscular volume	GCST90002397	4:70941632
1	rs2276461	GC	9.844e-09	7 x 10-11	vitamin D measurement	GCST010144	4:71760055
1	rs2276461	GC	9.844e-09	7 x 10-11	red blood cell distribution width	GCST90002369	4:70839279
1	rs2276461	GC	9.844e-09	8 x 10-11	vitamin D measurement	GCST010144	4:72640109
1	rs2276461	GC	9.844e-09	8 x 10-11	vitamin D measurement	GCST90019526	4:72312458
1	rs2276461	GC	9.844e-09	8 x 10-11	mean reticulocyte volume	GCST90002396	4:70912284
1	rs2276461	GC	9.844e-09	9 x 10-11	body height	GCST007841	4:72305473
1	rs2276461	GC	9.844e-09	1 x 10-10	granulocyte count	GCST004614	4:71752058
1	rs2276461	GC	9.844e-09	1 x 10-10	neutrophil count, basophil count	GCST004620	4:71752058
1	rs2276461	GC	9.844e-09	1 x 10-10	C-X-C motif chemokine 10 measurement	GCST009696	4:72672753
1	rs2276461	GC	9.844e-09	1 x 10-10	vitamin D measurement	GCST90019526	4:71596004
1	rs2276461	GC	9.844e-09	1 x 10-10	diastolic blood pressure	GCST90000059	4:72649596
1	rs2276461	GC	9.844e-09	1 x 10-10	monocyte count	GCST90002340	4:71749645
1	rs2276461	GC	9.844e-09	1 x 10-10	mean corpuscular hemoglobin concentration	GCST90002322	4:70971142
1	rs2276461	GC	9.844e-09	1 x 10-10	BMI-adjusted hip circumference	GCST90020028	4:72599762
1	rs2276461	GC	9.844e-09	2 x 10-10	neutrophil count, eosinophil count	GCST004613	4:71752058
1	rs2276461	GC	9.844e-09	2 x 10-10	neutrophil count	GCST004629	4:71752058
1	rs2276461	GC	9.844e-09	3 x 10-10	vitamin D measurement	GCST005782	4:71713007
1	rs2276461	GC	9.844e-09	3 x 10-10	body height	GCST008163	4:72630974
1	rs2276461	GC	9.844e-09	3 x 10-10	low density lipoprotein cholesterol measurement	GCST005447	4:72437677
1	rs2276461	GC	9.844e-09	3 x 10-10	C-X-C motif chemokine 10 measurement	GCST009696	4:72547705
1	rs2276461	GC	9.844e-09	3 x 10-10	appendicular lean mass	GCST90000025	4:72315920
1	rs2276461	GC	9.844e-09	3 x 10-10	monocyte count	GCST90002393	4:71742666
1	rs2276461	GC	9.844e-09	4 x 10-10	low density lipoprotein cholesterol measurement	GCST005491	4:72708425
1	rs2276461	GC	9.844e-09	4 x 10-10	lymphocyte count	GCST90002320	4:71742666
1	rs2276461	GC	9.844e-09	4 x 10-10	BMI-adjusted waist circumference	GCST90020029	4:72684986
1	rs2276461	GC	9.844e-09	5 x 10-10	heel bone mineral density	GCST006288	4:71125467
1	rs2276461	GC	9.844e-09	5 x 10-10	adolescent idiopathic scoliosis	GCST006287	4:72576332
1	rs2276461	GC	9.844e-09	5 x 10-10	BMI-adjusted hip circumference	GCST012227	4:72568814
1	rs2276461	GC	9.844e-09	5 x 10-10	BMI-adjusted waist circumference	GCST90020029	4:72689839
1	rs2276461	GC	9.844e-09	6 x 10-10	vitamin D measurement	GCST90019526	4:72242077
1	rs2276461	GC	9.844e-09	6 x 10-10	mean corpuscular volume	GCST90002392	4:70933952
1	rs2276461	GC	9.844e-09	7 x 10-10	BMI-adjusted hip circumference	GCST004067	4:72610297
1	rs2276461	GC	9.844e-09	8 x 10-10	QT interval	GCST002500	4:71272499
1	rs2276461	GC	9.844e-09	8 x 10-10	vitamin D measurement	GCST005782	4:72109031
1	rs2276461	GC	9.844e-09	1 x 10-9	appendicular lean mass	GCST009576	4:72669530
1	rs2276461	GC	9.844e-09	1 x 10-9	low density lipoprotein cholesterol measurement	GCST005490	4:72625905
1	rs2276461	GC	9.844e-09	1 x 10-9	low density lipoprotein cholesterol measurement	GCST005490	4:72654548
1	rs2276461	GC	9.844e-09	1 x 10-9	corneal topography	GCST90012796	4:72607434
1	rs2276461	GC	9.844e-09	1 x 10-9	type II diabetes mellitus	GCST90013693	4:70880099
1	rs2276461	GC	9.844e-09	1 x 10-9	vitamin D measurement	GCST90019526	4:72227077
1	rs2276461	GC	9.844e-09	1 x 10-9	BMI-adjusted hip circumference	GCST90020028	4:72499277
1	rs2276461	GC	9.844e-09	2 x 10-9	brain measurement, neuroimaging measurement	GCST010703	4:72468334
1	rs2276461	GC	9.844e-09	2 x 10-9	low density lipoprotein cholesterol measurement	GCST005491	4:72625905
1	rs2276461	GC	9.844e-09	2 x 10-9	low density lipoprotein cholesterol measurement	GCST005491	4:72654548
1	rs2276461	GC	9.844e-09	2 x 10-9	C-X-C motif chemokine 10 measurement	GCST009696	4:71961019
1	rs2276461	GC	9.844e-09	2 x 10-9	C-X-C motif chemokine 10 measurement	GCST009696	4:72176023
1	rs2276461	GC	9.844e-09	2 x 10-9	vitamin D measurement	GCST90019526	4:71555992
1	rs2276461	GC	9.844e-09	3 x 10-9	type II diabetes mellitus	GCST007847	4:70882528
1	rs2276461	GC	9.844e-09	3 x 10-9	low density lipoprotein cholesterol measurement	GCST005486	4:72708425
1	rs2276461	GC	9.844e-09	3 x 10-9	coronary artery disease	GCST010866	4:72554917
1	rs2276461	GC	9.844e-09	3 x 10-9	type II diabetes mellitus	GCST010553	4:70887798
1	rs2276461	GC	9.844e-09	3 x 10-9	IGF-1 measurement	GCST90019511	4:71151038
1	rs2276461	GC	9.844e-09	4 x 10-9	vitamin D measurement	GCST002602	4:71739800
1	rs2276461	GC	9.844e-09	4 x 10-9	vitamin D measurement	GCST002602	4:71777771
1	rs2276461	GC	9.844e-09	4 x 10-9	low density lipoprotein cholesterol measurement	GCST005490	4:72608525
1	rs2276461	GC	9.844e-09	4 x 10-9	BMI-adjusted waist circumference	GCST90020024	4:72684742
1	rs2276461	GC	9.844e-09	4 x 10-9	childhood trauma measurement, alcohol consumption measurement	GCST90032655	4:71021220
1	rs2276461	GC	9.844e-09	4 x 10-9	BMI-adjusted hip circumference	GCST012227	4:72571212
1	rs2276461	GC	9.844e-09	4 x 10-9	BMI-adjusted hip circumference	GCST012227	4:72687775
1	rs2276461	GC	9.844e-09	4 x 10-9	platelet count	GCST90002402	4:71752606
1	rs2276461	GC	9.844e-09	6 x 10-9	esterified cholesterol measurement, low density lipoprotein cholesterol measurement	GCST005489	4:72708425
1	rs2276461	GC	9.844e-09	6 x 10-9	BMI-adjusted hip circumference	GCST012227	4:72513295
1	rs2276461	GC	9.844e-09	7 x 10-9	low density lipoprotein cholesterol measurement	GCST005491	4:72608525
1	rs2276461	GC	9.844e-09	8 x 10-9	Abnormality of refraction	GCST010002	4:71669788
1	rs2276461	GC	9.844e-09	8 x 10-9	low density lipoprotein cholesterol measurement	GCST005488	4:72708425
1	rs2276461	GC	9.844e-09	8 x 10-9	triglyceride measurement	GCST90018975	4:71028846
1	rs2276461	GC	9.844e-09	9 x 10-9	corneal topography	GCST90012799	4:72607434
1	rs2276461	GC	9.844e-09	1 x 10-8	BMI-adjusted waist circumference	GCST012231	4:72576108
1	rs2276461	GC	9.844e-09	2 x 10-8	BMI-adjusted waist circumference	GCST004562	4:72611184
1	rs2276461	GC	9.844e-09	2 x 10-8	telomere length	GCST009856	4:70908630
1	rs2276461	GC	9.844e-09	2 x 10-8	protein measurement	GCST011427	4:72021822
1	rs2276461	GC	9.844e-09	2 x 10-8	cortical surface area measurement, neuroimaging measurement	GCST010701	4:72549013
1	rs2276461	GC	9.844e-09	2 x 10-8	low density lipoprotein cholesterol measurement	GCST005486	4:72625905
1	rs2276461	GC	9.844e-09	2 x 10-8	low density lipoprotein cholesterol measurement	GCST005486	4:72654548
1	rs2276461	GC	9.844e-09	3 x 10-8	vitamin D measurement	GCST010168	4:71752606
1	rs2276461	GC	9.844e-09	3 x 10-8	low density lipoprotein cholesterol measurement	GCST005481	4:72708425
1	rs2276461	GC	9.844e-09	3 x 10-8	esterified cholesterol measurement, low density lipoprotein cholesterol measurement	GCST005489	4:72625905
1	rs2276461	GC	9.844e-09	3 x 10-8	esterified cholesterol measurement, low density lipoprotein cholesterol measurement	GCST005489	4:72654548
1	rs2276461	GC	9.844e-09	3 x 10-8	low density lipoprotein cholesterol measurement	GCST005491	4:72437677
1	rs2276461	GC	9.844e-09	3 x 10-8	BMI-adjusted waist circumference	GCST012226	4:72689839
1	rs2276461	GC	9.844e-09	3 x 10-8	body height	GCST007841	4:72520828
1	rs2276461	GC	9.844e-09	4 x 10-8	BMI-adjusted waist circumference, physical activity measurement	GCST004563	4:72611184
1	rs2276461	GC	9.844e-09	4 x 10-8	low density lipoprotein cholesterol measurement	GCST005488	4:72625905
1	rs2276461	GC	9.844e-09	4 x 10-8	low density lipoprotein cholesterol measurement	GCST005488	4:72654548
1	rs2276461	GC	9.844e-09	4 x 10-8	low density lipoprotein cholesterol measurement	GCST005483	4:72708425
1	rs2276461	GC	9.844e-09	4 x 10-8	esterified cholesterol measurement, low density lipoprotein cholesterol measurement	GCST005484	4:72708425
1	rs2276461	GC	9.844e-09	4 x 10-8	body weight	GCST90018949	4:72607224
1	rs2276461	GC	9.844e-09	4 x 10-8	BMI-adjusted waist circumference	GCST90020029	4:72478207
1	rs2276461	GC	9.844e-09	4 x 10-8	red blood cell distribution width	GCST007074	4:70993963
1	rs2276461	GC	9.844e-09	5 x 10-8	BMI-adjusted waist circumference	GCST009867	4:72554902
2	rs192808132	LINC02824	1.986e-08	1 x 10-9	periodontal measurement	GCST008442	12:127691690
2	rs192808132	LINC02824	1.986e-08	5 x 10-9	pulse pressure measurement	GCST007096	12:126546516
2	rs192808132	LINC02824	1.986e-08	7 x 10-9	breast milk measurement	GCST90027226	12:127039743
2	rs192808132	LINC02824	1.986e-08	8 x 10-9	neurofibrillary tangles measurement	GCST010343	12:127147629
2	rs192808132	LINC02824	1.986e-08	1 x 10-8	adolescent idiopathic scoliosis	GCST006287	12:126918181
2	rs192808132	LINC02824	1.986e-08	1 x 10-8	neurofibrillary tangles measurement	GCST010343	12:127699470
2	rs192808132	LINC02824	1.986e-08	2 x 10-8	protein measurement	GCST011427	12:125979016
2	rs192808132	LINC02824	1.986e-08	3 x 10-8	childhood trauma measurement	GCST009816	12:126064271
2	rs192808132	LINC02824	1.986e-08	3 x 10-8	unipolar depression	GCST006477	12:126713136
2	rs192808132	LINC02824	1.986e-08	3 x 10-8	depressive symptom measurement	GCST010647	12:126713136
2	rs192808132	LINC02824	1.986e-08	3 x 10-8	neurofibrillary tangles measurement	GCST010343	2:126770837|12:47899254
2	rs192808132	LINC02824	1.986e-08	5 x 10-8	neuritic plaque measurement	GCST010342	12:126803293
