# Supplementary material for: Meta-analysis of genome-wide association studies of gestational duration and spontaneous preterm birth identifies new maternal risk loci
Source: PLoS Genet. 2023 Oct 23;19(10):e1010982. doi: 10.1371/journal.pgen.1010982 (PMC10621942; doi:10.1371/journal.pgen.1010982)
Supplement: S5 Table — (XLSX) [file pgen.1010982.s014.xlsx]

## Sheet: S5
S5 Table. LDSC based genetic correlation among gestational duration (GD) or SPTB and a set of 773 other complex traits.
GWAS_ID	Year	Trait1	Trait2	Consortium	N_sample	N_SNPs	Group	rg	se	z	p	h2_obs	h2_obs_se	h2_int	h2_int_se	gcov_int	gcov_int_se
ukb-b-3357	2018	GD	Birth weight of first child	MRC-IEU	200272	9851867	anthropometry	0.5871	0.05271	11.14	8.217e-29	0.1041	0.005636	1.034	0.01099	0.0004562	0.006118
ukb-b-13378	2018	GD	Birth weight	MRC-IEU	261932	9851867	anthropometry	0.3389	0.05506	6.156	7.481e-10	0.1052	0.005403	1.081	0.01501	-0.002182	0.006326
ebi-a-GCST005314	2018	GD	Offspring birth weight	NA	68258	8671379	anthropometry	0.4398	0.08473	5.19	2.106e-07	0.0846	0.008666	1.011	0.007039	-0.003871	0.00497
ukb-b-13423	2018	GD	Breastfed as a baby	MRC-IEU	352094	9851867	infancy_puberty	0.2074	0.06164	3.365	0.0007658	0.02623	0.0019	1.091	0.008128	-0.007747	0.005012
ieu-b-38	2018	GD	systolic blood pressure	International Consortium of Blood Pressure	757601	7088083	cardiovascular	-0.1193	0.03568	-3.344	0.0008249	0.1363	0.005794	1.063	0.03148	-0.004262	0.007162
met-d-XL_HDL_FC	2020	GD	Free cholesterol in very large HDL	NA	115078	12321875	NMR_metabo_UKBB	0.1551	0.04661	3.327	0.0008794	0.1804	0.03209	1.111	0.06174	-0.004367	0.005577
ukb-b-20175	2018	GD	Systolic blood pressure, automated reading	MRC-IEU	436419	9851867	cardiovascular	-0.1238	0.03938	-3.144	0.001667	0.1261	0.005211	1.092	0.01755	0.0006586	0.005992
ukb-b-20379	2018	GD	Medication for cholesterol, blood pressure, diabetes, or take exogenous hormones: None of the above	MRC-IEU	249710	9851867	drugs_supplements	0.1612	0.05128	3.144	0.001669	0.06311	0.003727	1.027	0.009838	-0.002881	0.005247
ukb-b-8727	2018	GD	Age at last live birth	MRC-IEU	170248	9851867	gynecology_fertility	0.1818	0.0592	3.071	0.002131	0.08099	0.004903	1.045	0.008848	-0.007154	0.005105
ukb-b-16489	2018	GD	Qualifications: College or University degree	MRC-IEU	458079	9851867	education_intelligence	0.1125	0.03668	3.068	0.002158	0.1533	0.004969	1.118	0.01625	0.0005254	0.006053
ukb-b-11141	2018	GD	Forced expiratory volume in 1-second (FEV1), Best measure	MRC-IEU	345665	9851867	lung_function	0.1214	0.03969	3.059	0.002222	0.159	0.006678	1.074	0.01551	0.00272	0.006008
ukb-b-19722	2018	GD	Non-accidental death in close genetic family	MRC-IEU	144817	9851867	family_memb_health	-0.346	0.1154	-2.999	0.002711	0.01548	0.003401	1.007	0.006341	0.008924	0.004606
ukb-b-19657	2018	GD	Forced expiratory volume in 1-second (FEV1)	MRC-IEU	421986	9851867	lung_function	0.1125	0.03779	2.977	0.002915	0.1426	0.005731	1.09	0.01635	0.005013	0.006356
ieu-a-1112	2017	GD	Primary sclerosing cholangitis	IPSCSG	14890	7891603	diseases	-0.2788	0.0937	-2.975	0.002931	0.2539	0.05856	1.006	0.01014	0.007006	0.006241
met-d-XL_HDL_PL	2020	GD	Phospholipids in very large HDL	NA	115078	12321875	NMR_metabo_UKBB	0.1261	0.04289	2.94	0.003279	0.1923	0.025	1.109	0.05885	-0.002031	0.005172
ieu-b-7	2019	GD	Parkinson's disease	International Parkinson's Disease Genomics Consortium	482730	17891936	neurology	-0.1805	0.0614	-2.939	0.003288	0.01623	0.001641	0.9797	0.007368	0.007831	0.004752
ukb-b-7551	2018	GD	Maximum workload during fitness test	MRC-IEU	68425	9851867	cardiovascular	0.2699	0.09282	2.908	0.003638	0.04529	0.007404	1.017	0.006633	-0.003841	0.004382
ukb-b-10753	2018	GD	Diabetes diagnosed by doctor	MRC-IEU	461578	9851867	diseases	-0.1386	0.04768	-2.908	0.003642	0.04193	0.002508	1.063	0.01273	0.006003	0.005446
met-d-XL_HDL_L	2020	GD	Total lipids in very large HDL	NA	115078	12321875	NMR_metabo_UKBB	0.1286	0.04426	2.906	0.003657	0.1925	0.02646	1.121	0.06082	-0.002484	0.005397
met-d-XL_HDL_P	2020	GD	Concentration of very large HDL particles	NA	115078	12321875	NMR_metabo_UKBB	0.1379	0.04801	2.873	0.00407	0.1748	0.02531	1.142	0.0693	-0.003262	0.005631
ukb-b-3656	2018	GD	Number of treatments/medications taken	MRC-IEU	462933	9851867	drugs_supplements	-0.1266	0.0443	-2.858	0.004267	0.05676	0.002148	1.057	0.009204	0.000988	0.005217
ukb-b-8133	2018	GD	Light smokers, at least 100 smokes in lifetime	MRC-IEU	123894	9851867	smoking	0.181	0.06342	2.854	0.004323	0.07247	0.006296	1.02	0.008003	-0.006962	0.004875
met-d-S_HDL_CE	2020	GD	Cholesteryl esters in small HDL	NA	115078	12321875	NMR_metabo_UKBB	-0.147	0.05168	-2.845	0.004448	0.1219	0.01846	1.016	0.02391	0.006894	0.004911
ukb-b-20292	2018	GD	Taking other prescription medications	MRC-IEU	461332	9851867	drugs_supplements	-0.1333	0.04704	-2.834	0.004596	0.04073	0.001851	1.034	0.008355	0.001536	0.005191
ieu-a-836	2013	GD	College completion	SSGAC	95427	2321511	education_intelligence	0.1726	0.06095	2.832	0.004628	0.1058	0.007352	1.019	0.008437	-0.00494	0.005484
ukb-b-12405	2018	GD	Age at first live birth	MRC-IEU	170498	9851867	gynecology_fertility	0.1338	0.04749	2.817	0.004845	0.1498	0.006621	1.066	0.009988	-0.004655	0.005419
ieu-a-1239	2018	GD	Years of schooling	SSGAC	766345	10101242	education_intelligence	0.09899	0.03532	2.803	0.005066	0.1119	0.003202	0.9837	0.0159	0.005462	0.005922
ebi-a-GCST005195	2017	GD	Coronary artery disease	NA	547261	7934254	diseases	-0.1371	0.04895	-2.8	0.005103	0.03888	0.002716	1.029	0.01156	0.0003147	0.005135
met-d-L_HDL_FC_pct	2020	GD	Free cholesterol to total lipids ratio in large HDL	NA	115078	12321875	NMR_metabo_UKBB	0.1468	0.05252	2.796	0.005179	0.1517	0.03967	1.135	0.08143	-0.003493	0.005659
met-d-XL_HDL_C	2020	GD	Cholesterol in very large HDL	NA	115078	12321875	NMR_metabo_UKBB	0.1266	0.0455	2.783	0.005384	0.2013	0.03126	1.136	0.06558	-0.002508	0.005788
ukb-b-14713	2018	GD	Forced vital capacity (FVC), Best measure	MRC-IEU	345665	9851867	lung_function	0.1091	0.03927	2.78	0.005441	0.188	0.00809	1.105	0.01946	0.001999	0.006307
ieu-a-977	2015	GD	Forearm bone mineral density	GEFOS	8143	9955366	pain_skeletal	-0.5402	0.1981	-2.727	0.006388	0.1238	0.0592	1.011	0.006956	0.01242	0.004803
ukb-b-11085	2018	GD	Medication for pain relief, constipation, heartburn: None of the above	MRC-IEU	457547	9851867	drugs_supplements	0.1172	0.04325	2.71	0.006734	0.05409	0.002212	1.038	0.009641	-0.004541	0.005012
ukb-a-581	2017	GD	Diagnoses - main ICD10: R07 Pain in throat and chest	Neale Lab	337199	10894596	diseases	-0.2167	0.08056	-2.69	0.007145	0.01592	0.001734	1.007	0.007347	0.004541	0.005294
ukb-b-11605	2018	GD	Medication for pain relief, constipation, heartburn: Omeprazole (e.g. Zanprol)	MRC-IEU	457547	9851867	drugs_supplements	-0.1703	0.06342	-2.686	0.007236	0.01915	0.001337	1.041	0.007383	0.005926	0.005118
ebi-a-GCST006702	2017	GD	Parental longevity (combined parental age at death)	NA	208118	11484372	family_memb_health	0.1827	0.06826	2.677	0.007424	0.03656	0.003266	1.06	0.008551	-0.009734	0.005093
met-d-S_HDL_C	2020	GD	Cholesterol in small HDL	NA	115078	12321875	NMR_metabo_UKBB	-0.1366	0.05103	-2.677	0.007435	0.1254	0.01796	1.005	0.01519	0.006504	0.004901
met-d-XL_HDL_CE	2020	GD	Cholesteryl esters in very large HDL	NA	115078	12321875	NMR_metabo_UKBB	0.1176	0.04469	2.633	0.00847	0.2073	0.02959	1.136	0.0632	-0.002123	0.005749
ieu-b-4842	2022	GD	HbA1c	Within family GWAS consortium	45734	9696819	biomarker	-0.1944	0.07404	-2.626	0.008649	0.1621	0.02632	1.067	0.01589	0.006697	0.004952
met-d-S_HDL_P	2020	GD	Concentration of small HDL particles	NA	115078	12321875	NMR_metabo_UKBB	-0.1306	0.05009	-2.607	0.009126	0.1329	0.01997	0.9985	0.01528	0.005589	0.0049
met-d-S_HDL_L	2020	GD	Total lipids in small HDL	NA	115078	12321875	NMR_metabo_UKBB	-0.1239	0.04756	-2.604	0.009212	0.1509	0.02273	0.9875	0.01659	0.005774	0.004945
ebi-a-GCST006867	2018	GD	Type 2 diabetes	NA	655666	5030727	diseases	-0.1126	0.0437	-2.577	0.009954	0.0462	0.003044	1.052	0.01885	-0.001074	0.007169
ieu-a-1095	2014	GD	Age at menarche	ReproGen	182416	2441816	gynecology_fertility	0.1335	0.05213	2.561	0.01042	0.1307	0.01111	0.9612	0.01466	-0.00324	0.005964
ieu-b-41	2019	GD	bipolar disorder	Bipolar Disorder Working Group of the Psychiatric Genomics Consortium	51710	13413244	neurology	0.1167	0.04595	2.54	0.01109	0.3446	0.01534	1.023	0.007846	-0.008333	0.00466
met-d-S_HDL_FC_pct	2020	GD	Free cholesterol to total lipids ratio in small HDL	NA	115078	12321875	NMR_metabo_UKBB	0.1597	0.06401	2.496	0.01257	0.1133	0.0338	1.17	0.08743	-0.007203	0.005919
ukb-b-7953	2018	GD	Forced vital capacity (FVC)	MRC-IEU	421986	9851867	lung_function	0.09458	0.03805	2.486	0.01293	0.1693	0.006994	1.126	0.02009	0.004864	0.00662
met-d-XL_HDL_PL_pct	2020	GD	Phospholipids to total lipids ratio in very large HDL	NA	115053	12321875	NMR_metabo_UKBB	0.1131	0.046	2.459	0.01394	0.1463	0.01999	1.101	0.05521	0.0005224	0.005011
met-d-L_HDL_PL_pct	2020	GD	Phospholipids to total lipids ratio in large HDL	NA	115078	12321875	NMR_metabo_UKBB	-0.1213	0.04946	-2.452	0.01422	0.1607	0.02047	1.083	0.03401	0.002165	0.00581
ukb-b-11615	2018	GD	Qualifications: A levels/AS levels or equivalent	MRC-IEU	458079	9851867	education_intelligence	0.1014	0.04138	2.451	0.01424	0.08405	0.002869	1.064	0.01107	0.001504	0.005799
ukb-d-I9_CHD	2018	GD	Major coronary heart disease event	NA	361194	13295130	diseases	-0.1786	0.07317	-2.441	0.01464	0.01943	0.001872	0.9982	0.007917	0.002058	0.005301
ukb-b-17409	2018	GD	Trunk fat-free mass	MRC-IEU	454508	9851867	anthropometry	0.08101	0.03328	2.434	0.01494	0.3024	0.0123	1.201	0.03601	0.008624	0.00726
ukb-b-16099	2018	GD	Leg fat-free mass (left)	MRC-IEU	454805	9851867	anthropometry	0.08013	0.03308	2.423	0.01541	0.281	0.01071	1.155	0.02862	0.007907	0.007073
met-d-S_HDL_PL	2020	GD	Phospholipids in small HDL	NA	115078	12321875	NMR_metabo_UKBB	-0.1166	0.04825	-2.417	0.01567	0.1497	0.02347	0.9954	0.0217	0.005761	0.005097
met-d-MUFA_pct	2020	GD	Ratio of monounsaturated fatty acids to total fatty acids	NA	114999	12321875	NMR_metabo_UKBB	-0.1089	0.04529	-2.405	0.01616	0.2128	0.0287	1.039	0.02673	-0.001043	0.005143
ukb-b-13354	2018	GD	Whole body fat-free mass	MRC-IEU	454850	9851867	anthropometry	0.07814	0.03263	2.394	0.01665	0.3069	0.01192	1.189	0.03381	0.009525	0.007234
ukb-b-12828	2018	GD	Leg fat-free mass (right)	MRC-IEU	454835	9851867	anthropometry	0.0796	0.03349	2.377	0.01747	0.2791	0.01072	1.162	0.0295	0.00875	0.007029
ukb-b-6011	2018	GD	Duration of fitness test	MRC-IEU	68426	9851867	activity_fitness_sleep	0.3232	0.136	2.376	0.01749	0.01956	0.006718	1.006	0.006739	-0.003781	0.004421
ukb-b-18009	2018	GD	Medication for cholesterol, blood pressure, diabetes, or take exogenous hormones: Blood pressure medication	MRC-IEU	249710	9851867	drugs_supplements	-0.1055	0.04446	-2.374	0.01761	0.09942	0.005723	1.051	0.01228	-0.001026	0.00526
ieu-a-980	2015	GD	Femoral neck bone mineral density	GEFOS	32735	10586900	pain_skeletal	-0.1768	0.0745	-2.373	0.01765	0.1877	0.02281	0.9781	0.008137	0.006033	0.00492
ukb-b-14540	2018	GD	Whole body water mass	MRC-IEU	454888	9851867	anthropometry	0.07669	0.03274	2.343	0.01914	0.3068	0.01189	1.188	0.03362	0.009558	0.007238
met-d-bOHbutyrate	2020	GD	3-Hydroxybutyrate	NA	113595	12321875	NMR_metabo_UKBB	-0.1632	0.06982	-2.337	0.01945	0.05795	0.0116	0.9971	0.01281	0.005805	0.004835
ukb-b-2732	2018	GD	Time from waking to first cigarette	MRC-IEU	33304	9851867	smoking	0.2024	0.08752	2.313	0.02075	0.09344	0.01821	1.029	0.007522	-0.004567	0.004941
met-d-LA_pct	2020	GD	Ratio of linoleic acid to total fatty acids	NA	114999	12321875	NMR_metabo_UKBB	0.119	0.05177	2.299	0.02153	0.1219	0.01452	1.049	0.02614	-0.00636	0.00537
ukb-a-532	2017	GD	Diagnoses - main ICD10: I20 Angina pectoris	Neale Lab	337199	10894596	diseases	-0.2355	0.1025	-2.298	0.02155	0.007874	0.001542	1.011	0.007287	0.004357	0.004919
ukb-b-2134	2018	GD	Past tobacco smoking	MRC-IEU	424960	9851867	smoking	-0.08359	0.03642	-2.295	0.02171	0.09019	0.003447	1.04	0.01103	0.004157	0.005656
met-d-PUFA_by_MUFA	2020	GD	Ratio of polyunsaturated fatty acids to monounsaturated fatty acids	NA	114999	12321875	NMR_metabo_UKBB	0.1029	0.04505	2.284	0.02238	0.1988	0.02451	1.032	0.02217	8.712e-06	0.005266
ieu-b-111	2020	GD	triglycerides	UK Biobank	441016	12321875	biomarker	-0.08301	0.03642	-2.279	0.02264	0.1685	0.01785	1.207	0.07674	0.005171	0.00673
ukb-b-5716	2018	GD	Average weekly champagne plus white wine intake	MRC-IEU	326801	9851867	alcohol	0.1341	0.05897	2.274	0.02295	0.02973	0.002078	1.052	0.007268	0.003278	0.004393
ukb-b-11303	2018	GD	Father's age at death	MRC-IEU	341118	9851867	family_memb_health	0.1355	0.06016	2.252	0.0243	0.0318	0.002223	1.086	0.007681	-0.002967	0.005065
ukb-b-17729	2018	GD	Qualifications: None of the above	MRC-IEU	458079	9851867	education_intelligence	-0.08959	0.04005	-2.237	0.02529	0.08908	0.003259	1.078	0.01185	0.001642	0.005507
ukb-b-4655	2018	GD	Frequency of walking for pleasure in last 4 weeks	MRC-IEU	328320	9851867	activity_fitness_sleep	-0.1372	0.06156	-2.229	0.02583	0.0338	0.002039	1.016	0.007833	0.005583	0.005003
ieu-b-39	2018	GD	diastolic blood pressure	International Consortium of Blood Pressure	757601	7160619	cardiovascular	-0.07872	0.03552	-2.217	0.02665	0.1355	0.006209	1.075	0.03286	0.001274	0.007003
ukb-b-13352	2018	GD	Vascular/heart problems diagnosed by doctor: None of the above	MRC-IEU	461880	9851867	diseases	0.0877	0.03976	2.206	0.0274	0.1103	0.004581	1.089	0.01889	-0.0003121	0.006176
met-d-LDL_size	2020	GD	Average diameter for LDL particles	NA	115078	12321875	NMR_metabo_UKBB	0.1416	0.06431	2.203	0.02762	0.06899	0.01359	1.033	0.02516	-0.006072	0.005113
ukb-b-9547	2018	GD	Medication for cholesterol, blood pressure, diabetes, or take exogenous hormones: Oral contraceptive pill or minipill	MRC-IEU	249710	9851867	gynecology_fertility	-0.3892	0.1772	-2.196	0.02808	0.004757	0.001768	1	0.006799	0.007184	0.005236
ukb-b-4650	2018	GD	Comparative body size at age 10	MRC-IEU	454718	9851867	anthropometry	0.08263	0.03854	2.144	0.03201	0.1446	0.009101	1.03	0.01983	-0.002545	0.006218
ukb-b-12849	2018	GD	Mouth/teeth dental problems: Loose teeth	MRC-IEU	461113	9851867	dental	0.1845	0.08637	2.136	0.03269	0.01289	0.001369	1.038	0.007611	-0.004389	0.005541
ukb-b-13346	2018	GD	Fractured/broken bones in last 5 years	MRC-IEU	460389	9851867	pain_skeletal	0.1259	0.05906	2.131	0.03311	0.01883	0.001825	1.016	0.00802	-0.006195	0.00468
met-d-S_LDL_PL_pct	2020	GD	Phospholipids to total lipids ratio in small LDL	NA	115078	12321875	NMR_metabo_UKBB	0.1164	0.05468	2.128	0.03336	0.1244	0.03183	1.035	0.04584	-0.006811	0.005086
ebi-a-GCST005581	2012	GD	Primary biliary cirrhosis	NA	11375	119756	diseases	-0.2874	0.1365	-2.106	0.0352	3.435	0.6661	1.166	0.07552	0.03822	0.02543
ukb-b-17738	2018	GD	Fractured bone site(s): Other bones	MRC-IEU	460340	9851867	pain_skeletal	0.1654	0.07861	2.104	0.03536	0.008781	0.001285	1.014	0.006437	-0.007677	0.00455
ukb-b-16446	2018	GD	Basal metabolic rate	MRC-IEU	454874	9851867	anthropometry	0.06733	0.03206	2.1	0.03571	0.301	0.01137	1.169	0.0312	0.009574	0.007212
ukb-b-6519	2018	GD	Worrier / anxious feelings	MRC-IEU	450765	9851867	mood_behaviour	-0.07945	0.03793	-2.095	0.03619	0.07565	0.004027	1.013	0.01209	-0.002792	0.005746
ukb-b-11465	2018	GD	Reason for glasses/contact lenses: For a 'squint' or 'turn' in an eye since childhood (called 'strabismus')	MRC-IEU	460536	9851867	eye_ear	0.2607	0.1247	2.09	0.03659	0.005961	0.001242	0.9967	0.01045	-0.01155	0.006996
ukb-b-10831	2018	GD	Pack years of smoking	MRC-IEU	142387	9851867	smoking	-0.1065	0.05122	-2.08	0.03757	0.09669	0.00761	1.032	0.00965	0.0005835	0.004937
ukb-a-335	2017	GD	Sodium in urine	Neale Lab	326831	10894596	biomarker	-0.1006	0.04847	-2.074	0.03803	0.06996	0.00303	1.034	0.009167	0.005945	0.005312
ukb-b-9930	2018	GD	Why reduced smoking: Illness or ill health	MRC-IEU	14951	9851867	smoking	-0.4687	0.226	-2.074	0.03808	0.05621	0.036	1.015	0.008924	0.01899	0.006364
ukb-b-14068	2018	GD	Impedance of leg (left)	MRC-IEU	454857	9851867	anthropometry	-0.07181	0.03486	-2.06	0.03942	0.2558	0.009953	1.137	0.02683	-0.00136	0.00665
ukb-b-3957	2018	GD	Sleeplessness / insomnia	MRC-IEU	462341	9851867	work_stress	-0.08047	0.0391	-2.058	0.0396	0.06222	0.002327	1.028	0.009078	-0.000234	0.005419
ukb-b-14177	2018	GD	Vascular/heart problems diagnosed by doctor: High blood pressure	MRC-IEU	461880	9851867	diseases	-0.08019	0.03907	-2.052	0.04013	0.1132	0.004841	1.093	0.02037	-0.001861	0.006098
ukb-b-8428	2018	GD	Forced expiratory volume in 1-second (FEV1), predicted	MRC-IEU	148653	9851867	lung_function	0.1014	0.04973	2.039	0.04143	0.172	0.01141	1.052	0.01312	-0.001087	0.005571
ukb-b-10787	2018	GD	Standing height	MRC-IEU	461950	9851867	anthropometry	0.06882	0.03379	2.037	0.04168	0.4953	0.02395	1.409	0.079	0.01438	0.008695
ukb-b-13932	2018	GD	Duration of vigorous activity	MRC-IEU	251501	9851867	activity_fitness_sleep	-0.1368	0.06733	-2.031	0.04222	0.03295	0.002353	0.9996	0.006841	0.003079	0.004568
ukb-b-18674	2018	GD	Ever unenthusiastic/disinterested for a whole week	MRC-IEU	146542	9851867	mood_behaviour	-0.1314	0.06525	-2.014	0.04404	0.05223	0.004965	1.015	0.008117	0.007971	0.00467
ukb-a-557	2017	GD	Diagnoses - main ICD10: K62 Other diseases of anus and rectum	Neale Lab	337199	10894596	diseases	0.2801	0.1391	2.014	0.04405	0.004667	0.001416	1.005	0.006509	-0.007874	0.00444
met-d-PUFA_pct	2020	GD	Ratio of polyunsaturated fatty acids to total fatty acids	NA	114999	12321875	NMR_metabo_UKBB	0.09124	0.04554	2.003	0.04514	0.1649	0.01985	1.021	0.01617	-0.002366	0.005282
ieu-a-22	2014	GD	Schizophrenia	PGC	82315	9444231	neurology	0.08548	0.04276	1.999	0.0456	0.4453	0.01665	1.036	0.01064	-0.007906	0.005209
ukb-b-16998	2018	GD	Duration of walks	MRC-IEU	395831	9851867	activity_fitness_sleep	-0.1058	0.053	-1.997	0.04587	0.04547	0.002359	1.029	0.008768	-0.0001786	0.005415
ukb-b-9981	2018	GD	Sensitivity / hurt feelings	MRC-IEU	449419	9851867	mood_behaviour	-0.08205	0.0411	-1.997	0.04587	0.05993	0.002821	1.033	0.01049	0.001736	0.00495
ieu-b-4877	2019	GD	smoking initiation	GSCAN	607291	11802365	smoking	0.06928	0.03495	1.982	0.04744	0.07187	0.002462	0.8875	0.009514	-0.005092	0.005217
ukb-b-9509	2018	GD	Ever taken oral contraceptive pill	MRC-IEU	250440	9851867	gynecology_fertility	-0.1544	0.07903	-1.953	0.05079	0.02037	0.002312	1.041	0.007142	0.006308	0.00487
ukb-b-10011	2018	GD	Townsend deprivation index at recruitment	MRC-IEU	462464	9851867	work_stress	0.1126	0.05774	1.949	0.05125	0.03238	0.001709	1.139	0.008817	-0.0152	0.00583
ukb-b-11590	2018	GD	Vascular/heart problems diagnosed by doctor: Heart attack	MRC-IEU	461880	9851867	diseases	-0.129	0.06639	-1.942	0.05208	0.01814	0.001581	1.02	0.007963	-0.001204	0.005532
ukb-b-5239	2018	GD	Average weekly red wine intake	MRC-IEU	327026	9851867	alcohol	0.09762	0.05126	1.904	0.05686	0.05458	0.002935	1.027	0.008349	0.003495	0.005385
met-d-HDL_size	2020	GD	Average diameter for HDL particles	NA	115078	12321875	NMR_metabo_UKBB	0.08492	0.04473	1.899	0.0576	0.1872	0.02274	1.128	0.064	0.002954	0.005007
ukb-b-12648	2018	GD	Vitamin and mineral supplements: Vitamin D	MRC-IEU	460351	9851867	drugs_supplements	0.1883	0.09925	1.897	0.05786	0.006901	0.001219	1.018	0.007145	-0.004315	0.005242
ukb-b-17595	2018	GD	Medication for pain relief, constipation, heartburn: Paracetamol	MRC-IEU	457547	9851867	drugs_supplements	-0.08583	0.0453	-1.895	0.05811	0.04325	0.002119	1.036	0.009198	0.005496	0.00516
ukb-b-7992	2018	GD	Diastolic blood pressure, automated reading	MRC-IEU	436424	9851867	cardiovascular	-0.06856	0.03625	-1.891	0.05861	0.1355	0.005425	1.094	0.01862	0.005801	0.005902
met-d-GlycA	2020	GD	Glycoprotein acetyls	NA	115078	12321875	NMR_metabo_UKBB	-0.09226	0.04882	-1.89	0.05882	0.1714	0.02596	1.014	0.0192	-0.007022	0.004629
ukb-b-16878	2018	GD	Alcohol usually taken with meals	MRC-IEU	235645	9851867	alcohol	0.08497	0.0457	1.859	0.06301	0.1011	0.004433	1.095	0.009849	-0.0004045	0.005412
met-d-M_LDL_CE_pct	2020	GD	Cholesteryl esters to total lipids ratio in medium LDL	NA	115078	12321875	NMR_metabo_UKBB	-0.1124	0.06065	-1.853	0.06382	0.1036	0.02304	1.013	0.02473	0.000527	0.004984
ieu-a-1102	2015	GD	Chronic kidney disease	CKDGen	117165	2191877	diseases	-0.2547	0.1379	-1.847	0.06473	0.01845	0.005767	1.016	0.008662	0.00647	0.005451
ukb-b-19520	2018	GD	Arm fat-free mass (right)	MRC-IEU	454753	9851867	anthropometry	0.06085	0.03329	1.827	0.06763	0.2795	0.01045	1.149	0.03033	0.008169	0.007285
ukb-a-550	2017	GD	Diagnoses - main ICD10: K43 Ventral hernia	Neale Lab	337199	10894596	diseases	0.2291	0.1264	1.812	0.07	0.005462	0.001323	0.9927	0.006466	-0.001627	0.004836
ukb-b-18541	2018	GD	Ever used hormone-replacement therapy (HRT)	MRC-IEU	250301	9851867	gynecology_fertility	-0.1149	0.06424	-1.789	0.07368	0.03734	0.002491	1.019	0.007161	0.01148	0.00531
met-d-VLDL_size	2020	GD	Average diameter for VLDL particles	NA	115078	12321875	NMR_metabo_UKBB	-0.07391	0.04159	-1.777	0.07556	0.2134	0.0312	1.039	0.03108	-0.003879	0.004659
ukb-b-7926	2018	GD	Qualifications: NVQ or HND or HNC or equivalent	MRC-IEU	458079	9851867	education_intelligence	-0.1218	0.06869	-1.773	0.07625	0.01462	0.001266	1.029	0.006657	0.0009929	0.004911
ukb-b-20261	2018	GD	Ever smoked	MRC-IEU	461066	9851867	smoking	0.06787	0.03835	1.77	0.07678	0.07499	0.002914	1.042	0.0106	-0.0004749	0.005833
ieu-a-1106	2015	GD	Serum cystatin C (eGFRcys)	CKDGen	33152	2197556	biomarker	0.1497	0.08459	1.769	0.07682	0.1682	0.06611	0.9509	0.01421	-0.01044	0.005486
ukb-b-1046	2018	GD	Duration of strenuous sports	MRC-IEU	46993	9851867	activity_fitness_sleep	0.2887	0.1647	1.753	0.07964	0.02955	0.00946	0.9922	0.006397	-0.006535	0.004763
met-d-L_HDL_FC	2020	GD	Free cholesterol in large HDL	NA	115078	12321875	NMR_metabo_UKBB	0.07632	0.04355	1.753	0.07966	0.202	0.02575	1.129	0.06013	0.002341	0.005204
ukb-a-534	2017	GD	Diagnoses - main ICD10: I25 Chronic ischaemic heart disease	Neale Lab	337199	10894596	diseases	-0.1247	0.07134	-1.748	0.08044	0.02012	0.002318	1.017	0.00785	-0.0008015	0.004935
ukb-a-325	2017	GD	Bilateral oophorectomy (both ovaries removed)	Neale Lab	178676	10894596	gynecology_fertility	-0.1765	0.1016	-1.737	0.08247	0.02125	0.003172	1.01	0.007139	0.009216	0.005098
met-d-Unsaturation	2020	GD	Degree of unsaturation	NA	114999	12321875	NMR_metabo_UKBB	0.09079	0.05232	1.735	0.08273	0.1283	0.01423	1.071	0.05084	-0.004636	0.005209
met-d-DHA_pct	2020	GD	Ratio of docosahexaenoic acid to total fatty acids	NA	114999	12321875	NMR_metabo_UKBB	0.09327	0.05387	1.732	0.08336	0.1244	0.01111	1.038	0.03543	-0.0008044	0.005219
met-d-XL_HDL_C_pct	2020	GD	Cholesterol to total lipids ratio in very large HDL	NA	115053	12321875	NMR_metabo_UKBB	-0.1141	0.0659	-1.731	0.08343	0.06276	0.02133	1.096	0.06427	-0.0002906	0.004971
ukb-b-3666	2018	GD	Family relationship satisfaction	MRC-IEU	151531	9851867	mood_behaviour	0.1089	0.06295	1.729	0.08375	0.06041	0.003837	1.025	0.007189	-0.002236	0.005184
ukb-b-4630	2018	GD	Neuroticism score	MRC-IEU	374323	9851867	mood_behaviour	-0.06611	0.03829	-1.727	0.08422	0.1149	0.005158	1.03	0.01317	-0.00279	0.005893
ukb-b-13799	2018	GD	Qualifications: Other professional qualifications eg: nursing, teaching	MRC-IEU	458079	9851867	education_intelligence	0.07913	0.04604	1.718	0.08571	0.04123	0.001976	1.053	0.009652	0.00145	0.005509
ukb-b-10505	2018	GD	Qualifications: CSEs or equivalent	MRC-IEU	458079	9851867	education_intelligence	-0.1057	0.06213	-1.701	0.08889	0.02008	0.001581	1.079	0.007323	-0.001923	0.005223
ukb-d-2664_1	2018	GD	Reason for reducing amount of alcohol drunk: Illness or ill health	NA	134033	13179191	alcohol	-0.286	0.1683	-1.7	0.08912	0.01053	0.00341	1.008	0.006853	0.00227	0.00496
ukb-b-7376	2018	GD	Impedance of leg (right)	MRC-IEU	454863	9851867	anthropometry	-0.05939	0.03511	-1.691	0.09079	0.2556	0.009997	1.143	0.02764	-0.004903	0.006691
ukb-b-19925	2018	GD	Arm fat-free mass (left)	MRC-IEU	454672	9851867	anthropometry	0.05528	0.0328	1.685	0.09192	0.2785	0.01041	1.156	0.0293	0.008889	0.007121
ukb-a-589	2017	GD	Diagnoses - main ICD10: S09 Other and unspecified injuries of head	Neale Lab	337199	10894596	diseases	-0.2607	0.1547	-1.685	0.09198	0.004078	0.001447	0.9931	0.006243	0.00554	0.004447
ukb-b-703	2018	GD	Duration walking for pleasure	MRC-IEU	328153	9851867	activity_fitness_sleep	0.1217	0.07257	1.677	0.09364	0.02552	0.001938	1.063	0.007205	-0.002734	0.004935
ukb-b-3304	2018	GD	Friendships satisfaction	MRC-IEU	151232	9851867	mood_behaviour	0.09939	0.05966	1.666	0.09571	0.05875	0.003939	1.022	0.007133	-0.00149	0.004662
met-d-S_LDL_CE_pct	2020	GD	Cholesteryl esters to total lipids ratio in small LDL	NA	115078	12321875	NMR_metabo_UKBB	-0.09294	0.0565	-1.645	0.09999	0.1237	0.0337	1.039	0.04958	0.004128	0.005189
ukb-b-1707	2018	GD	Average weekly spirits intake	MRC-IEU	326565	9851867	alcohol	-0.1052	0.06403	-1.643	0.1004	0.03253	0.002153	1.033	0.007871	0.008658	0.005376
ukb-b-12019	2018	GD	Peak expiratory flow (PEF)	MRC-IEU	421986	9851867	lung_function	0.06761	0.0412	1.641	0.1008	0.08793	0.004192	1.07	0.01338	0.007831	0.005587
ukb-b-3278	2018	GD	Length of menstrual cycle	MRC-IEU	43125	9851867	gynecology_fertility	0.1654	0.1009	1.639	0.1012	0.09656	0.0159	1.002	0.006996	0.001369	0.005242
ukb-b-18377	2018	GD	Leg fat percentage (left)	MRC-IEU	454826	9851867	anthropometry	-0.05729	0.03498	-1.638	0.1015	0.2074	0.005858	1.102	0.01819	0.006572	0.00641
ieu-a-16	2014	GD	Childhood intelligence	SSGAC	12441	1380159	education_intelligence	0.1555	0.09585	1.622	0.1048	0.2765	0.04433	1.001	0.0093	-0.01061	0.006047
met-d-L_LDL_FC_pct	2020	GD	Free cholesterol to total lipids ratio in large LDL	NA	115078	12321875	NMR_metabo_UKBB	0.07462	0.04616	1.617	0.106	0.2101	0.0366	1.058	0.05159	0.002317	0.005339
ukb-a-477	2017	GD	Pain type(s) experienced in last month: Pain all over the body	Neale Lab	336650	10894596	pain_skeletal	0.1603	0.09933	1.614	0.1066	0.01052	0.001559	1.002	0.007045	-0.01049	0.004785
met-d-L_HDL_C	2020	GD	Cholesterol in large HDL	NA	115078	12321875	NMR_metabo_UKBB	0.06866	0.0426	1.612	0.107	0.2197	0.02666	1.128	0.05923	0.003362	0.005247
ukb-b-1209	2018	GD	Number of live births	MRC-IEU	250782	9851867	gynecology_fertility	-0.09509	0.05906	-1.61	0.1074	0.06033	0.003501	1.016	0.007832	-0.001308	0.005297
ukb-b-13764	2018	GD	Long-standing illness, disability or infirmity	MRC-IEU	451893	9851867	diseases	-0.06862	0.04323	-1.587	0.1124	0.0487	0.001961	1.036	0.008342	0.001173	0.005067
ukb-b-18596	2018	GD	Pain type(s) experienced in last month: Neck or shoulder pain	MRC-IEU	461857	9851867	pain_skeletal	-0.08885	0.0562	-1.581	0.1139	0.03236	0.001625	1.034	0.007565	0.001258	0.004803
met-d-M_LDL_PL_pct	2020	GD	Phospholipids to total lipids ratio in medium LDL	NA	115078	12321875	NMR_metabo_UKBB	0.1157	0.07367	1.571	0.1162	0.06411	0.02212	1.054	0.04608	-0.004338	0.005136
met-d-L_HDL_CE	2020	GD	Cholesteryl esters in large HDL	NA	115078	12321875	NMR_metabo_UKBB	0.06681	0.04255	1.57	0.1164	0.2226	0.0268	1.125	0.05746	0.003449	0.00526
ukb-b-6019	2018	GD	Number of cigarettes previously smoked daily	MRC-IEU	108946	9851867	smoking	-0.08786	0.05642	-1.557	0.1194	0.08782	0.01058	1.018	0.009384	0.002354	0.005029
ukb-b-9433	2018	GD	Age started oral contraceptive pill	MRC-IEU	198213	9851867	gynecology_fertility	0.09579	0.06152	1.557	0.1195	0.04548	0.003369	1.032	0.007103	0.008275	0.004541
ukb-b-14147	2018	GD	Risk taking	MRC-IEU	446279	9851867	mood_behaviour	0.0709	0.04566	1.553	0.1205	0.0551	0.002479	1.041	0.01003	-0.0007084	0.005675
met-d-L_HDL_P	2020	GD	Concentration of large HDL particles	NA	115078	12321875	NMR_metabo_UKBB	0.06717	0.04343	1.547	0.1219	0.2024	0.02432	1.134	0.06249	0.00381	0.005124
ukb-b-20531	2018	GD	Leg fat percentage (right)	MRC-IEU	454854	9851867	anthropometry	-0.05387	0.03494	-1.542	0.1231	0.2073	0.00583	1.105	0.01837	0.004837	0.006378
ieu-a-1009	2016	GD	Subjective well being	SSGAC	298420	2268675	activity_fitness_sleep	0.1046	0.06814	1.536	0.1246	0.02523	0.002082	0.9996	0.007284	-0.002	0.005254
ukb-a-36	2017	GD	Handedness (chirality/laterality): Left-handed	Neale Lab	337130	10894596	mood_behaviour	0.1499	0.09762	1.536	0.1246	0.009993	0.001674	1.005	0.007042	-0.004029	0.004511
ukb-a-551	2017	GD	Diagnoses - main ICD10: K44 Diaphragmatic hernia	Neale Lab	337199	10894596	diseases	-0.2036	0.133	-1.531	0.1258	0.004645	0.001279	1.007	0.005942	0.003266	0.004488
ukb-d-30110_irnt	2018	GD	Platelet distribution width	NA	350470	13586285	biomarker	0.05716	0.0374	1.528	0.1265	0.1939	0.02241	1.203	0.07019	-0.004801	0.006792
ukb-b-9596	2018	GD	Vitamin and mineral supplements: Vitamin A	MRC-IEU	460351	9851867	drugs_supplements	0.1933	0.1272	1.52	0.1286	0.003995	0.001123	1.014	0.007332	-0.003424	0.005252
ukb-d-20116_0	2018	GD	Smoking status: Never	NA	359706	13586591	smoking	-0.05983	0.03945	-1.517	0.1293	0.09727	0.003756	1.032	0.01053	0.003108	0.005638
ukb-b-2002	2018	GD	Job involves heavy manual or physical work	MRC-IEU	263615	9851867	activity_fitness_sleep	-0.07252	0.04785	-1.516	0.1296	0.07999	0.00379	1.046	0.008999	-0.00558	0.005454
met-d-S_HDL_FC	2020	GD	Free cholesterol in small HDL	NA	115078	12321875	NMR_metabo_UKBB	-0.07728	0.05128	-1.507	0.1318	0.1264	0.01897	1.015	0.01997	0.003311	0.004949
ukb-b-2772	2018	GD	Getting up in morning	MRC-IEU	461658	9851867	activity_fitness_sleep	-0.06932	0.04599	-1.507	0.1318	0.07062	0.002719	1.054	0.01077	-0.0006834	0.005956
ukb-b-5192	2018	GD	Time spent watching television (TV)	MRC-IEU	437887	9851867	activity_fitness_sleep	-0.06301	0.04203	-1.499	0.1338	0.09637	0.003376	1.076	0.01134	0.004192	0.005768
ieu-b-25	2019	GD	Cigarettes per Day	GWAS and Sequencing Consortium of Alcohol and Nicotine use	337334	11913712	smoking	-0.06352	0.04242	-1.497	0.1343	0.05805	0.007382	0.9488	0.01575	-0.002655	0.004873
ieu-b-142	2019	GD	Cigarettes smoked per day	GSCAN	249752	12003613	smoking	-0.06353	0.04244	-1.497	0.1344	0.07841	0.009971	0.9488	0.01575	-0.002661	0.004871
ukb-b-13704	2018	GD	Blood clot, DVT, bronchitis, emphysema, asthma, rhinitis, eczema, allergy diagnosed by doctor: Blood clot in the lung	MRC-IEU	462013	9851867	diseases	-0.1817	0.1234	-1.472	0.141	0.005489	0.001195	1.008	0.008642	0.0009145	0.005977
ukb-a-574	2017	GD	Diagnoses - main ICD10: N20 Calculus of kidney and ureter	Neale Lab	337199	10894596	diseases	-0.1506	0.1026	-1.468	0.1421	0.007838	0.001407	1.009	0.006908	0.005756	0.004801
ukb-b-17001	2018	GD	Ever had bowel cancer screening	MRC-IEU	455259	9851867	diseases	-0.1147	0.07837	-1.464	0.1432	0.01243	0.001243	1.052	0.007038	0.005366	0.00487
met-d-Lactate	2020	GD	Lactate	NA	114802	12321875	NMR_metabo_UKBB	-0.1244	0.08519	-1.46	0.1442	0.03979	0.005591	1.045	0.009546	-0.0001017	0.005039
met-d-XL_HDL_FC_pct	2020	GD	Free cholesterol to total lipids ratio in very large HDL	NA	115053	12321875	NMR_metabo_UKBB	-0.06645	0.0458	-1.451	0.1468	0.1618	0.02098	1.131	0.06536	-0.003283	0.004961
met-d-L_HDL_L	2020	GD	Total lipids in large HDL	NA	115078	12321875	NMR_metabo_UKBB	0.06322	0.04384	1.442	0.1493	0.1972	0.02447	1.129	0.06044	0.003684	0.005056
ieu-a-1096	2012	GD	Childhood obesity	EGG	13848	2442739	anthropometry	0.105	0.07352	1.429	0.153	0.41	0.04575	0.9232	0.007632	-0.0009442	0.004729
ukb-b-5779	2018	GD	Alcohol intake frequency.	MRC-IEU	462346	9851867	alcohol	-0.05959	0.04195	-1.42	0.1555	0.0802	0.00359	1.088	0.01255	-0.01728	0.005738
ukb-b-12930	2018	GD	Mouth/teeth dental problems: Dentures	MRC-IEU	461113	9851867	dental	-0.06682	0.04749	-1.407	0.1594	0.04558	0.002158	1.071	0.009588	0.001876	0.004672
ieu-a-1000	2016	GD	Depressive symptoms	SSGAC	161460	6524475	mood_behaviour	-0.09152	0.06537	-1.4	0.1615	0.04707	0.003723	1.001	0.007386	0.0001847	0.004958
met-d-L_LDL_C_pct	2020	GD	Cholesterol to total lipids ratio in large LDL	NA	115078	12321875	NMR_metabo_UKBB	0.08123	0.05804	1.4	0.1616	0.1093	0.02786	1.111	0.06691	-0.0002936	0.006109
met-d-L_HDL_C_pct	2020	GD	Cholesterol to total lipids ratio in large HDL	NA	115078	12321875	NMR_metabo_UKBB	0.06581	0.04703	1.399	0.1618	0.2026	0.03138	1.09	0.05383	0.001959	0.00603
ieu-a-982	2015	GD	Lumbar spine bone mineral density	GEFOS	28498	10582867	pain_skeletal	-0.116	0.08301	-1.397	0.1624	0.204	0.02457	0.9786	0.008305	0.002881	0.005059
ukb-b-2105	2018	GD	Work/job satisfaction	MRC-IEU	105358	9851867	work_stress	-0.1248	0.08964	-1.392	0.1638	0.0407	0.005135	1.016	0.006914	0.01144	0.004601
ukb-b-7872	2018	GD	Mouth/teeth dental problems: Bleeding gums	MRC-IEU	461113	9851867	dental	0.08648	0.0623	1.388	0.1652	0.02213	0.001461	1.021	0.007442	-0.001383	0.004456
bbj-a-61	2019	GD	Serum creatinine	NA	142097	6108953	biomarker	-0.07925	0.05726	-1.384	0.1664	0.08688	0.009144	1.138	0.0147	0.005122	0.005596
ieu-a-963	2010	GD	Former vs current smoker	TAG	41969	2456555	smoking	0.1491	0.1078	1.382	0.1669	0.05983	0.01013	1.002	0.006344	0.00139	0.004279
ukb-b-18099	2018	GD	Qualifications: O levels/GCSEs or equivalent	MRC-IEU	458079	9851867	education_intelligence	0.06813	0.04934	1.381	0.1673	0.04124	0.001938	1.077	0.009193	0.0005458	0.005979
ukb-b-964	2018	GD	Diagnoses - main ICD10: I48 Atrial fibrillation and flutter	MRC-IEU	463010	9851867	diseases	0.1152	0.08404	1.371	0.1705	0.01429	0.001995	1.017	0.01085	0.001971	0.006093
ukb-b-20455	2018	GD	Distance between home and job workplace	MRC-IEU	221909	9851867	work_stress	0.157	0.1146	1.37	0.1707	0.01086	0.002378	1.012	0.006379	-0.002662	0.004384
met-d-M_VLDL_C_pct	2020	GD	Cholesterol to total lipids ratio in medium VLDL	NA	115078	12321875	NMR_metabo_UKBB	0.0634	0.04634	1.368	0.1713	0.1783	0.03384	1.074	0.05337	0.004048	0.005457
ukb-b-17885	2018	GD	Diagnoses - main ICD10: R31 Unspecified haematuria	MRC-IEU	463010	9851867	diseases	-0.1285	0.09394	-1.368	0.1713	0.005259	0.001122	1.022	0.006932	0.005147	0.00444
ukb-b-14180	2018	GD	Mood swings	MRC-IEU	451619	9851867	mood_behaviour	-0.05658	0.0414	-1.367	0.1717	0.06929	0.002867	1.026	0.01037	0.0054	0.00524
ukb-b-4424	2018	GD	Sleep duration	MRC-IEU	460099	9851867	activity_fitness_sleep	0.06335	0.04635	1.367	0.1717	0.07145	0.002934	1.029	0.009576	0.00217	0.00599
met-d-M_VLDL_TG_pct	2020	GD	Triglycerides to total lipids ratio in medium VLDL	NA	115078	12321875	NMR_metabo_UKBB	-0.06542	0.04805	-1.361	0.1734	0.1654	0.03311	1.081	0.05551	-0.003857	0.005541
met-d-M_VLDL_CE_pct	2020	GD	Cholesteryl esters to total lipids ratio in medium VLDL	NA	115078	12321875	NMR_metabo_UKBB	0.06213	0.04565	1.361	0.1735	0.1855	0.03447	1.071	0.05251	0.004055	0.005414
ukb-b-5948	2018	GD	Diagnoses - main ICD10: R35 Polyuria	MRC-IEU	463010	9851867	diseases	-0.212	0.1561	-1.358	0.1744	0.003538	0.001245	0.9934	0.009617	0.007728	0.006692
ukb-b-18103	2018	GD	Pulse rate, automated reading	MRC-IEU	436424	9851867	cardiovascular	-0.05081	0.03749	-1.355	0.1753	0.1548	0.009511	1.068	0.03328	0.0075	0.006258
met-d-Omega_6_pct	2020	GD	Ratio of omega-6 fatty acids to total fatty acids	NA	114999	12321875	NMR_metabo_UKBB	0.06746	0.0498	1.355	0.1755	0.1461	0.01965	1.029	0.02108	-0.0007276	0.005114
ebi-a-GCST007431	2019	GD	Lung function (FEV1/FVC)	NA	321047	19671887	lung_function	0.05811	0.04304	1.35	0.177	0.2066	0.01204	0.9798	0.02155	0.003989	0.006161
ukb-b-12397	2018	GD	Diagnoses - main ICD10: H26.9 Cataract, unspecified	MRC-IEU	463010	9851867	diseases	0.1256	0.09339	1.345	0.1786	0.0092	0.001256	0.9983	0.007665	-0.0105	0.005186
ukb-b-960	2018	GD	Smoking/smokers in household	MRC-IEU	425516	9851867	smoking	0.113	0.08402	1.345	0.1786	0.0114	0.001484	1.036	0.007666	-0.00617	0.005489
met-d-XL_VLDL_FC_pct	2020	GD	Free cholesterol to total lipids ratio in very large VLDL	NA	114155	12321875	NMR_metabo_UKBB	0.06723	0.05015	1.341	0.18	0.1256	0.02018	1.057	0.03	0.003326	0.005454
ukb-b-8388	2018	GD	Started insulin within one year diagnosis of diabetes	MRC-IEU	21241	9851867	drugs_supplements	0.1555	0.1161	1.339	0.1807	0.1295	0.0477	1.016	0.01338	-0.01462	0.006687
ukb-a-570	2017	GD	Diagnoses - main ICD10: M67 Other disorders of synovium and tendon	Neale Lab	337199	10894596	diseases	0.2805	0.2099	1.336	0.1814	0.002078	0.001378	0.999	0.006109	-0.003022	0.004398
ukb-a-547	2017	GD	Diagnoses - main ICD10: K29 Gastritis and duodenitis	Neale Lab	337199	10894596	diseases	-0.1407	0.1055	-1.334	0.1823	0.007523	0.001522	1.003	0.006173	-0.001434	0.004477
ukb-b-9139	2018	GD	Reason for glasses/contact lenses: For a 'lazy' eye or an eye with poor vision since childhood (called 'amblyopia')	MRC-IEU	460536	9851867	eye_ear	0.1814	0.1364	1.331	0.1833	0.004528	0.001233	1.029	0.008593	-0.002648	0.006126
ebi-a-GCST005647	2018	GD	Amyotrophic lateral sclerosis	NA	80610	39630630	neurology	0.1461	0.11	1.329	0.1839	0.03133	0.007284	1.023	0.007151	-0.005282	0.004909
met-d-M_HDL_PL	2020	GD	Phospholipids in medium HDL	NA	115078	12321875	NMR_metabo_UKBB	-0.07079	0.05334	-1.327	0.1844	0.1149	0.02185	1.096	0.05099	0.007903	0.005289
ukb-b-873	2018	GD	Fractured bone site(s): Spine	MRC-IEU	460340	9851867	pain_skeletal	0.4401	0.3325	1.324	0.1856	0.001656	0.001578	1.006	0.01309	-0.007161	0.008462
ebi-a-GCST005843	2018	GD	Ischemic stroke	NA	440328	7537579	diseases	0.084	0.06385	1.316	0.1883	0.01547	0.001402	1.035	0.006794	-0.007695	0.004839
ukb-b-11411	2018	GD	Blood clot, DVT, bronchitis, emphysema, asthma, rhinitis, eczema, allergy diagnosed by doctor: Blood clot in the leg (DVT)	MRC-IEU	462013	9851867	diseases	-0.1161	0.0885	-1.312	0.1895	0.00927	0.001309	1.019	0.0105	-0.0001696	0.006034
bbj-a-81	2019	GD	Smoking behaviors : Smoking cessation	NA	76047	5961480	smoking	0.1279	0.09749	1.312	0.1896	0.03762	0.007049	1.001	0.007836	-0.007474	0.004899
met-d-DHA	2020	GD	Docosahexaenoic acid	NA	114999	12321875	NMR_metabo_UKBB	0.0705	0.0538	1.31	0.19	0.1111	0.01145	1.071	0.04376	-0.003815	0.005162
met-d-XS_VLDL_TG_pct	2020	GD	Triglycerides to total lipids ratio in very small VLDL	NA	115078	12321875	NMR_metabo_UKBB	-0.06024	0.04598	-1.31	0.1902	0.1846	0.03917	1.081	0.0651	-0.003654	0.005568
ukb-a-224	2017	GD	Smoking status: Previous	Neale Lab	336024	10894596	smoking	0.06385	0.04891	1.305	0.1918	0.05218	0.003014	1.017	0.009872	-0.003163	0.005239
met-d-Citrate	2020	GD	Citrate	NA	115064	12321875	NMR_metabo_UKBB	-0.09494	0.07282	-1.304	0.1923	0.06693	0.02452	1.082	0.06076	0.002446	0.00489
met-d-L_LDL_PL_pct	2020	GD	Phospholipids to total lipids ratio in large LDL	NA	115078	12321875	NMR_metabo_UKBB	-0.09486	0.0732	-1.296	0.195	0.06641	0.01605	1.093	0.05488	0.005629	0.005174
met-d-XS_VLDL_CE	2020	GD	Cholesteryl esters in very small VLDL	NA	115078	12321875	NMR_metabo_UKBB	0.09288	0.07174	1.295	0.1954	0.08515	0.02257	1.11	0.06078	-0.003653	0.005723
ukb-b-16609	2018	GD	Target heart rate achieved	MRC-IEU	68426	9851867	cardiovascular	-0.1324	0.1029	-1.287	0.1982	0.03773	0.007906	1.008	0.007262	0.002534	0.005062
ukb-a-528	2017	GD	Diagnoses - main ICD10: G56 Mononeuropathies of upper limb	Neale Lab	337199	10894596	diseases	-0.1044	0.08116	-1.286	0.1984	0.01342	0.001889	1.01	0.007329	0.004757	0.004264
ieu-b-109	2020	GD	HDL cholesterol	UK Biobank	403943	12321875	biomarker	0.04594	0.03582	1.283	0.1997	0.1993	0.01588	1.38	0.1252	0.001746	0.008049
ukb-b-15251	2018	GD	Fracture resulting from simple fall	MRC-IEU	43883	9851867	pain_skeletal	0.1669	0.1303	1.28	0.2004	0.03787	0.01073	1.002	0.006783	-0.004613	0.004389
met-d-M_HDL_FC_pct	2020	GD	Free cholesterol to total lipids ratio in medium HDL	NA	115078	12321875	NMR_metabo_UKBB	0.06266	0.04912	1.276	0.2021	0.1674	0.02871	1.158	0.06861	0.001482	0.005659
ukb-b-4958	2018	GD	Number of pregnancy terminations	MRC-IEU	78392	9851867	gynecology_fertility	0.1039	0.08144	1.276	0.2021	0.06461	0.007828	1.049	0.007529	-0.007855	0.00501
ukb-b-6306	2018	GD	Overall health rating	MRC-IEU	460844	9851867	activity_fitness_sleep	-0.0448	0.03519	-1.273	0.203	0.09445	0.003056	1.066	0.01118	-0.004775	0.005306
ukb-b-8707	2018	GD	Diagnoses - main ICD10: J22 Unspecified acute lower respiratory infection	MRC-IEU	463010	9851867	diseases	-0.4917	0.3867	-1.271	0.2036	0.0008862	0.001045	1.017	0.008243	0.004461	0.005572
met-d-Gly	2020	GD	Glycine	NA	114972	12321875	NMR_metabo_UKBB	0.07228	0.05697	1.269	0.2045	0.1471	0.04336	1.017	0.01028	-0.004709	0.005713
met-d-IDL_CE	2020	GD	Cholesteryl esters in IDL	NA	115078	12321875	NMR_metabo_UKBB	0.08926	0.07057	1.265	0.2059	0.08319	0.02931	1.097	0.07251	-0.003966	0.005698
ieu-a-117	2012	GD	Neo-openness to experience	GPC	17375	2305641	mood_behaviour	0.17	0.1344	1.265	0.206	0.105	0.02705	0.9916	0.006708	-0.006941	0.005224
ukb-b-6848	2018	GD	Ever depressed for a whole week	MRC-IEU	149899	9851867	mood_behaviour	-0.08166	0.06476	-1.261	0.2073	0.06143	0.004141	1.002	0.006612	0.01058	0.005102
ieu-a-1052	2014	GD	Transferrin	GIS	23986	2104242	biomarker	-0.154	0.1225	-1.257	0.2087	0.112	0.0533	1.074	0.0181	0.005714	0.006663
met-d-Omega_3_pct	2020	GD	Ratio of omega-3 fatty acids to total fatty acids	NA	114999	12321875	NMR_metabo_UKBB	0.07843	0.06262	1.252	0.2104	0.09547	0.01312	1.074	0.06086	-0.00408	0.005234
ukb-b-13026	2018	GD	Why reduced smoking: Health precaution	MRC-IEU	14951	9851867	smoking	-0.2003	0.16	-1.252	0.2106	0.07436	0.03549	0.996	0.008139	0.007942	0.004681
ukb-a-573	2017	GD	Diagnoses - main ICD10: N19 Unspecified renal failure	Neale Lab	337199	10894596	diseases	-0.2324	0.1857	-1.251	0.2108	0.002587	0.001312	1.001	0.006464	-0.003796	0.004468
met-d-IDL_PL	2020	GD	Phospholipids in IDL	NA	115078	12321875	NMR_metabo_UKBB	0.09348	0.07482	1.249	0.2115	0.08222	0.02974	1.12	0.07292	-0.004528	0.005881
ukb-a-595	2017	GD	Diagnoses - main ICD10: Z47 Other orthopaedic follow-up care	Neale Lab	337199	10894596	diseases	0.1974	0.1581	1.248	0.2119	0.00331	0.001263	0.998	0.006381	-0.006023	0.004446
ukb-b-19354	2018	GD	Diagnoses - main ICD10: K20 Oesophagitis	MRC-IEU	463010	9851867	diseases	-0.1706	0.1368	-1.247	0.2123	0.004099	0.001063	1.015	0.00728	0.002923	0.005836
ukb-b-4282	2018	GD	Prospective memory result	MRC-IEU	152605	9851867	neurology	0.08341	0.06691	1.247	0.2125	0.05392	0.004	1.051	0.007623	-0.01157	0.005406
ukb-b-15005	2018	GD	Transport type for commuting to job workplace: Walk	MRC-IEU	245364	9851867	activity_fitness_sleep	0.1039	0.08341	1.246	0.2129	0.0159	0.00214	1.025	0.006189	-0.002081	0.005005
met-d-S_LDL_C_pct	2020	GD	Cholesterol to total lipids ratio in small LDL	NA	115078	12321875	NMR_metabo_UKBB	-0.09727	0.07823	-1.243	0.2137	0.05445	0.007722	1.046	0.01835	0.006025	0.005281
ukb-b-9050	2018	GD	Eye problems/disorders: Injury or trauma resulting in loss of vision	MRC-IEU	150642	9851867	diseases	0.2114	0.1702	1.242	0.2143	0.007376	0.003857	1.008	0.008562	-0.006498	0.005849
ukb-b-14961	2018	GD	Other serious medical condition/disability diagnosed by doctor	MRC-IEU	454253	9851867	diseases	-0.06548	0.05282	-1.24	0.215	0.02443	0.001427	1.027	0.006886	0.0004812	0.0046
met-d-XXL_VLDL_CE	2020	GD	Cholesteryl esters in chylomicrons and extremely large VLDL	NA	115078	12321875	NMR_metabo_UKBB	-0.05993	0.04846	-1.237	0.2162	0.1917	0.03141	1.021	0.02774	-0.002805	0.005066
met-d-XL_HDL_TG	2020	GD	Triglycerides in very large HDL	NA	115078	12321875	NMR_metabo_UKBB	0.07196	0.05822	1.236	0.2165	0.1186	0.02364	1.056	0.04801	-0.006969	0.005129
ukb-a-535	2017	GD	Diagnoses - main ICD10: I30 Acute pericarditis	Neale Lab	337199	10894596	diseases	0.2548	0.2061	1.236	0.2165	0.002215	0.001389	0.9957	0.006467	-0.006854	0.004368
ukb-b-11842	2018	GD	Weight	MRC-IEU	461632	9851867	anthropometry	0.04027	0.03268	1.232	0.2178	0.2774	0.01004	1.121	0.02505	0.009242	0.007005
met-d-M_VLDL_PL_pct	2020	GD	Phospholipids to total lipids ratio in medium VLDL	NA	115078	12321875	NMR_metabo_UKBB	0.07137	0.05797	1.231	0.2182	0.1136	0.02855	1.1	0.05875	0.003238	0.005823
ukb-b-8778	2018	GD	Pulse wave peak to peak time	MRC-IEU	151466	9851867	cardiovascular	0.08588	0.06995	1.228	0.2196	0.03588	0.004027	1.02	0.007472	0.00137	0.004514
ukb-b-13405	2018	GD	Forced expiratory volume in 1-second (FEV1), predicted percentage	MRC-IEU	148653	9851867	lung_function	0.05791	0.04721	1.227	0.22	0.1929	0.008765	1.042	0.01005	0.004919	0.005499
met-d-MUFA	2020	GD	Monounsaturated fatty acids	NA	114999	12321875	NMR_metabo_UKBB	-0.06029	0.04921	-1.225	0.2205	0.1818	0.02838	1.005	0.02021	-0.004415	0.004925
met-d-M_VLDL_FC_pct	2020	GD	Free cholesterol to total lipids ratio in medium VLDL	NA	115078	12321875	NMR_metabo_UKBB	0.06042	0.04938	1.224	0.2211	0.1521	0.03065	1.084	0.0523	0.004201	0.005519
ukb-a-358	2017	GD	Underlying (primary) cause of death: ICD10: J84.1 Other interstitial pulmonary diseases with fibrosis	Neale Lab	7637	10894596	diseases	0.3225	0.2636	1.223	0.2212	0.08469	0.06112	0.996	0.006168	-0.005585	0.004827
ukb-b-2091	2018	GD	Noisy workplace	MRC-IEU	151624	9851867	work_stress	0.07555	0.0619	1.221	0.2222	0.05884	0.003992	1.036	0.00635	-0.01138	0.004817
ukb-a-541	2017	GD	Diagnoses - main ICD10: J33 Nasal polyp	Neale Lab	337199	10894596	diseases	-0.2362	0.1937	-1.219	0.2228	0.002979	0.001455	1.007	0.006985	0.003228	0.004616
ukb-a-590	2017	GD	Diagnoses - main ICD10: S52 Fracture of forearm	Neale Lab	337199	10894596	diseases	0.1371	0.1126	1.218	0.2234	0.006303	0.001745	0.9983	0.006783	-0.0003374	0.004905
met-d-M_HDL_L	2020	GD	Total lipids in medium HDL	NA	115078	12321875	NMR_metabo_UKBB	-0.06288	0.05169	-1.216	0.2238	0.1219	0.02099	1.099	0.04996	0.008661	0.00516
ukb-b-4461	2018	GD	Job involves mainly walking or standing	MRC-IEU	263556	9851867	activity_fitness_sleep	-0.06062	0.05001	-1.212	0.2254	0.07731	0.003986	1.041	0.00974	-0.008601	0.005858
ukb-b-15787	2018	GD	Transport type for commuting to job workplace: Cycle	MRC-IEU	245364	9851867	activity_fitness_sleep	0.08014	0.06629	1.209	0.2267	0.03496	0.002458	1.034	0.007027	0.003475	0.004811
met-d-XS_VLDL_CE_pct	2020	GD	Cholesteryl esters to total lipids ratio in very small VLDL	NA	115078	12321875	NMR_metabo_UKBB	0.05534	0.04598	1.203	0.2288	0.1935	0.03915	1.079	0.06511	0.004253	0.005628
met-d-L_HDL_PL	2020	GD	Phospholipids in large HDL	NA	115078	12321875	NMR_metabo_UKBB	0.05413	0.04501	1.203	0.2291	0.1829	0.02355	1.127	0.05969	0.004208	0.00498
ieu-a-86	2013	GD	Extreme height	GIANT	16196	1966557	anthropometry	0.0738	0.06143	1.201	0.2296	0.9062	0.07517	0.8714	0.01373	-0.0008427	0.006896
ukb-a-554	2017	GD	Diagnoses - main ICD10: K52 Other non-infective gastro-enteritis and colitis	Neale Lab	337199	10894596	diseases	-0.1596	0.1329	-1.201	0.2299	0.004904	0.001238	1.003	0.006013	0.001597	0.004451
ukb-b-12510	2018	GD	Diagnoses - main ICD10: R69 Unknown and unspecified causes of morbidity	MRC-IEU	463010	9851867	diseases	-0.1792	0.1493	-1.2	0.23	0.00374	0.001033	1.011	0.007233	0.005219	0.005033
met-d-IDL_C	2020	GD	Cholesterol in IDL	NA	115078	12321875	NMR_metabo_UKBB	0.08369	0.07006	1.195	0.2323	0.08419	0.02881	1.098	0.07047	-0.003182	0.005685
met-d-L_HDL_TG	2020	GD	Triglycerides in large HDL	NA	115078	12321875	NMR_metabo_UKBB	0.0709	0.0595	1.192	0.2334	0.09185	0.029	1.082	0.06726	-0.002381	0.005401
bbj-a-133	2019	GD	Lung cancer	NA	212453	8885805	diseases	0.216	0.1815	1.19	0.2341	0.003665	0.002232	1	0.007725	-0.004521	0.0047
ukb-a-529	2017	GD	Diagnoses - main ICD10: H25 Senile cataract	Neale Lab	337199	10894596	diseases	-0.2269	0.1914	-1.186	0.2357	0.002786	0.001387	1.018	0.007065	-0.002269	0.004763
met-d-L_VLDL_CE_pct	2020	GD	Cholesteryl esters to total lipids ratio in large VLDL	NA	115067	12321875	NMR_metabo_UKBB	0.059	0.04977	1.185	0.2358	0.1352	0.02179	1.081	0.04059	0.004892	0.005471
ukb-b-19255	2018	GD	Fractured bone site(s): Arm	MRC-IEU	460340	9851867	pain_skeletal	0.1795	0.1515	1.185	0.2359	0.003369	0.001133	1.012	0.007642	-0.006971	0.005684
met-d-IDL_L	2020	GD	Total lipids in IDL	NA	115078	12321875	NMR_metabo_UKBB	0.09148	0.07723	1.185	0.2362	0.07641	0.03174	1.114	0.07789	-0.004272	0.005878
met-d-Ala	2020	GD	Alanine	NA	115074	12321875	NMR_metabo_UKBB	-0.0846	0.07152	-1.183	0.2369	0.0827	0.01041	1.013	0.009936	-0.002413	0.005629
ukb-b-15272	2018	GD	Ever manic/hyper for 2 days	MRC-IEU	149144	9851867	mood_behaviour	-0.1239	0.1048	-1.182	0.2373	0.0205	0.004029	1.029	0.007969	0.00119	0.00566
ukb-b-9838	2018	GD	Pain type(s) experienced in last month: Back pain	MRC-IEU	461857	9851867	pain_skeletal	-0.06018	0.05106	-1.179	0.2386	0.03802	0.001771	1.038	0.008624	-0.0001681	0.005262
ukb-b-19957	2018	GD	Suffer from 'nerves'	MRC-IEU	445809	9851867	mood_behaviour	-0.06035	0.0513	-1.176	0.2394	0.04289	0.002646	1.012	0.009898	-0.005569	0.005376
met-d-IDL_FC	2020	GD	Free cholesterol in IDL	NA	115078	12321875	NMR_metabo_UKBB	0.08613	0.07329	1.175	0.2399	0.08002	0.03136	1.112	0.07465	-0.00256	0.005815
ukb-b-8329	2018	GD	Eye problems/disorders: Cataract	MRC-IEU	150642	9851867	diseases	-0.1084	0.09223	-1.175	0.24	0.02211	0.003196	1.019	0.006254	0.002016	0.00481
ukb-b-298	2018	GD	Frequency of stair climbing in last 4 weeks	MRC-IEU	458309	9851867	activity_fitness_sleep	0.0636	0.05433	1.171	0.2418	0.03673	0.001655	1.027	0.007702	-0.008591	0.005512
ukb-b-11361	2018	GD	ECG, heart rate	MRC-IEU	68160	9851867	cardiovascular	-0.09671	0.08288	-1.167	0.2433	0.09517	0.0106	1.025	0.008431	0.0007465	0.005126
met-d-XL_VLDL_TG	2020	GD	Triglycerides in very large VLDL	NA	115078	12321875	NMR_metabo_UKBB	-0.05232	0.04507	-1.161	0.2457	0.2056	0.02911	1.018	0.01948	-0.00482	0.004768
ukb-b-12687	2018	GD	Mother's age at death	MRC-IEU	273111	9851867	family_memb_health	0.08094	0.06974	1.161	0.2458	0.02444	0.00226	1.094	0.007704	-0.003144	0.004779
met-d-HDL_P	2020	GD	Concentration of HDL particles	NA	115078	12321875	NMR_metabo_UKBB	-0.05685	0.04899	-1.16	0.2459	0.1346	0.01803	1.064	0.04231	0.006918	0.004941
ebi-a-GCST003368	2016	GD	circulating leptin levels adjusted for BMI	NA	33987	4907162	biomarker	-0.124	0.1074	-1.154	0.2485	0.0921	0.01593	1.006	0.00682	0.001368	0.004898
met-d-M_LDL_FC_pct	2020	GD	Free cholesterol to total lipids ratio in medium LDL	NA	115078	12321875	NMR_metabo_UKBB	0.05468	0.04738	1.154	0.2485	0.2035	0.03756	1.053	0.05134	0.003596	0.005383
ukb-b-11188	2018	GD	Used an inhaler for chest within last hour	MRC-IEU	424873	9851867	lung_function	-0.1679	0.1459	-1.151	0.2497	0.003948	0.001305	1.013	0.007833	0.003214	0.006076
ukb-a-37	2017	GD	Handedness (chirality/laterality): Use both right and left hands equally	Neale Lab	337130	10894596	mood_behaviour	-0.1638	0.1424	-1.15	0.25	0.003896	0.001344	1.007	0.006253	-0.00167	0.00451
ukb-a-525	2017	GD	Diagnoses - main ICD10: F31 Bipolar affective disorder	Neale Lab	337199	10894596	diseases	-0.1412	0.1228	-1.149	0.2505	0.00505	0.001461	0.985	0.006717	0.006752	0.004531
met-d-XS_VLDL_C_pct	2020	GD	Cholesterol to total lipids ratio in very small VLDL	NA	115078	12321875	NMR_metabo_UKBB	0.05299	0.04638	1.143	0.2532	0.187	0.03882	1.081	0.06521	0.004172	0.005594
met-d-XS_VLDL_C	2020	GD	Cholesterol in very small VLDL	NA	115078	12321875	NMR_metabo_UKBB	0.08709	0.07657	1.137	0.2554	0.07982	0.02385	1.117	0.06549	-0.003991	0.005881
met-d-XXL_VLDL_C	2020	GD	Cholesterol in chylomicrons and extremely large VLDL	NA	115078	12321875	NMR_metabo_UKBB	-0.05454	0.04813	-1.133	0.2571	0.1952	0.03246	1.023	0.03104	-0.003727	0.005162
ieu-a-1107	2015	GD	Urinary albumin-to-creatinine ratio	CKDGen	54450	2190189	biomarker	-0.1157	0.1024	-1.13	0.2584	0.04599	0.008883	0.9952	0.006978	0.00652	0.004902
met-d-XXL_VLDL_L	2020	GD	Total lipids in chylomicrons and extremely large VLDL	NA	115078	12321875	NMR_metabo_UKBB	-0.05368	0.04761	-1.127	0.2595	0.1844	0.02869	1.023	0.02761	-0.004355	0.005071
met-d-Pyruvate	2020	GD	Pyruvate	NA	114748	12321875	NMR_metabo_UKBB	-0.07964	0.07083	-1.124	0.2609	0.06508	0.0148	1.001	0.01659	0.005323	0.00486
ukb-d-2877_2	2018	GD	Type of tobacco previously smoked: Hand-rolled cigarettes	NA	89224	12355167	smoking	0.2049	0.183	1.12	0.2629	0.01072	0.005226	1.01	0.006895	-0.008622	0.004477
ukb-b-19419	2018	GD	Diagnoses - main ICD10: R11 Nausea and vomiting	MRC-IEU	463010	9851867	diseases	-0.2365	0.2116	-1.118	0.2637	0.00165	0.001125	1.011	0.009224	0.003503	0.006065
ukb-b-19921	2018	GD	Impedance of whole body	MRC-IEU	454840	9851867	anthropometry	-0.03669	0.03292	-1.115	0.265	0.2755	0.009813	1.138	0.02706	-0.003523	0.006858
ukb-b-929	2018	GD	Frequency of tiredness / lethargy in last 2 weeks	MRC-IEU	449019	9851867	mood_behaviour	-0.05278	0.04739	-1.114	0.2653	0.05956	0.002482	1.038	0.009254	-0.002842	0.005495
ukb-b-20124	2018	GD	Heel bone mineral density (BMD) T-score, automated	MRC-IEU	265753	9851867	pain_skeletal	-0.03561	0.032	-1.113	0.2657	0.2954	0.02623	1.148	0.03926	0.005648	0.005766
ukb-d-1707_1	2018	GD	Handedness (chirality/laterality): Right-handed	NA	360913	13586570	mood_behaviour	-0.1044	0.09472	-1.102	0.2706	0.009544	0.001496	1.006	0.006731	0.004905	0.00469
ukb-a-35	2017	GD	Comparative height size at age 10	Neale Lab	332021	10894596	anthropometry	0.04508	0.04111	1.097	0.2728	0.2383	0.01165	1.11	0.03189	0.0008346	0.007042
ukb-a-327	2017	GD	Type of tobacco previously smoked: Cigars or pipes	Neale Lab	82755	10894596	smoking	-0.1904	0.1739	-1.095	0.2735	0.01117	0.005354	1.002	0.006202	0.004781	0.004416
ukb-b-7137	2018	GD	Medication for pain relief, constipation, heartburn: Aspirin	MRC-IEU	457547	9851867	drugs_supplements	-0.06824	0.06235	-1.094	0.2738	0.02134	0.001519	1.021	0.007397	0.002797	0.004789
ukb-b-14814	2018	GD	Diagnoses - main ICD10: K30 Dyspepsia	MRC-IEU	463010	9851867	diseases	-0.1397	0.1278	-1.093	0.2744	0.002938	0.001048	1.014	0.007671	-0.001474	0.004918
met-d-XL_HDL_TG_pct	2020	GD	Triglycerides to total lipids ratio in very large HDL	NA	115053	12321875	NMR_metabo_UKBB	-0.04789	0.04403	-1.088	0.2767	0.2177	0.03597	1.052	0.03888	-0.002985	0.005264
met-d-XXL_VLDL_PL	2020	GD	Phospholipids in chylomicrons and extremely large VLDL	NA	115078	12321875	NMR_metabo_UKBB	-0.05124	0.04738	-1.082	0.2794	0.1971	0.03245	1.03	0.03392	-0.00412	0.005219
ukb-b-5238	2018	GD	Fluid intelligence score	MRC-IEU	149051	9851867	education_intelligence	0.04165	0.03951	1.054	0.2919	0.2255	0.009798	1.071	0.01139	0.005215	0.005988
ukb-b-17805	2018	GD	Medication for cholesterol, blood pressure, diabetes, or take exogenous hormones: Cholesterol lowering medication	MRC-IEU	249710	9851867	drugs_supplements	-0.06563	0.06229	-1.054	0.292	0.04549	0.005366	1.05	0.02115	-0.005534	0.005461
ukb-b-15582	2018	GD	Fractured bone site(s): Ankle	MRC-IEU	460340	9851867	pain_skeletal	0.1096	0.1041	1.052	0.2926	0.005472	0.001133	1.002	0.007618	-0.004958	0.005298
ebi-a-GCST006250	2018	GD	Intelligence	NA	269867	9276181	education_intelligence	0.03881	0.03759	1.032	0.3019	0.1882	0.006887	1.034	0.01356	0.003815	0.006074
ukb-b-2634	2018	GD	Duration of heavy DIY	MRC-IEU	182778	9851867	activity_fitness_sleep	-0.07829	0.07644	-1.024	0.3058	0.03274	0.003061	1.016	0.006467	0.003265	0.005161
ukb-b-19060	2018	GD	Hearing aid user	MRC-IEU	280546	9851867	eye_ear	0.08532	0.08337	1.023	0.3061	0.01664	0.001992	1.015	0.007399	-0.004909	0.005437
ebi-a-GCST004599	2016	GD	Mean platelet volume	NA	164454	29193201	biomarker	0.04259	0.0417	1.021	0.3072	0.28	0.04012	1.004	0.04663	-0.008131	0.005729
ieu-a-1046	2015	GD	Pallidum volume	ENIGMA	30717	7270265	neurology	-0.1189	0.1166	-1.02	0.3079	0.065	0.01708	0.9794	0.006603	0.005464	0.004442
ukb-b-17557	2018	GD	Types of transport used (excluding work): Cycle	MRC-IEU	460491	9851867	activity_fitness_sleep	0.05213	0.05151	1.012	0.3115	0.02727	0.001638	1.052	0.007786	0.004368	0.004705
met-d-IDL_P	2020	GD	Concentration of IDL particles	NA	115078	12321875	NMR_metabo_UKBB	0.09593	0.09507	1.009	0.3129	0.05206	0.03082	1.113	0.07926	-0.005792	0.005933
met-d-Ile	2020	GD	Isoleucine	NA	115075	12321875	NMR_metabo_UKBB	-0.07034	0.06981	-1.008	0.3136	0.05059	0.005633	1.016	0.007782	-0.003588	0.004555
met-d-M_HDL_CE	2020	GD	Cholesteryl esters in medium HDL	NA	115078	12321875	NMR_metabo_UKBB	-0.0492	0.04895	-1.005	0.3148	0.1435	0.02103	1.085	0.03802	0.009187	0.004995
ukb-b-16881	2018	GD	Sitting height	MRC-IEU	461536	9851867	anthropometry	0.03485	0.03485	1	0.3173	0.3311	0.01775	1.219	0.04931	0.0176	0.007654
ebi-a-GCST005232	2017	GD	Neuroticism	NA	329821	18436568	mood_behaviour	-0.03921	0.03925	-0.9989	0.3179	0.1104	0.005564	1.011	0.01338	-5.608e-05	0.005516
ukb-b-16118	2018	GD	Neck/shoulder pain for 3+ months	MRC-IEU	105396	9851867	pain_skeletal	-0.1002	0.1009	-0.9933	0.3206	0.02761	0.005247	1.007	0.00715	0.001466	0.004361
ieu-a-87	2013	GD	Extreme waist-to-hip ratio	GIANT	10255	1939901	anthropometry	0.118	0.1192	0.9906	0.3219	0.2867	0.04984	0.9578	0.007467	-0.01394	0.005802
ukb-b-19066	2018	GD	Reproduciblity of spirometry measurement using ERS/ATS criteria	MRC-IEU	345665	9851867	lung_function	-0.08091	0.08179	-0.9892	0.3226	0.01423	0.001706	1.024	0.00767	0.004793	0.004719
ukb-b-15590	2018	GD	Hip circumference	MRC-IEU	462117	9851867	anthropometry	0.03437	0.03479	0.9878	0.3232	0.2252	0.008688	1.105	0.02246	0.006755	0.006811
met-d-XL_VLDL_L	2020	GD	Total lipids in very large VLDL	NA	115078	12321875	NMR_metabo_UKBB	-0.04573	0.04638	-0.9859	0.3242	0.1985	0.02863	1.018	0.01884	-0.005258	0.00474
ukb-b-469	2018	GD	Number of cigarettes currently smoked daily (current cigarette smokers)	MRC-IEU	33229	9851867	smoking	-0.09211	0.09357	-0.9845	0.3249	0.1067	0.0204	1.014	0.006184	0.001179	0.004848
ukb-b-16254	2018	GD	Pain type(s) experienced in last month: Knee pain	MRC-IEU	461857	9851867	pain_skeletal	-0.05595	0.05691	-0.9832	0.3255	0.03907	0.001957	1.023	0.008676	0.001916	0.005212
ukb-b-151	2018	GD	Number of days/week of vigorous physical activity 10+ minutes	MRC-IEU	440512	9851867	activity_fitness_sleep	-0.05185	0.05279	-0.9821	0.326	0.0361	0.001945	1.031	0.008945	1.61e-05	0.004999
ukb-b-4512	2018	GD	Duration of other exercises	MRC-IEU	220399	9851867	activity_fitness_sleep	-0.09093	0.09262	-0.9818	0.3262	0.01664	0.002357	1.027	0.00677	0.004915	0.004949
ukb-b-5664	2018	GD	Frequency of tenseness / restlessness in last 2 weeks	MRC-IEU	445194	9851867	mood_behaviour	-0.05216	0.05321	-0.9804	0.3269	0.04323	0.002358	1.038	0.009183	-0.003642	0.005285
met-d-XL_HDL_CE_pct	2020	GD	Cholesteryl esters to total lipids ratio in very large HDL	NA	115053	12321875	NMR_metabo_UKBB	-0.06726	0.06863	-0.9801	0.327	0.06343	0.01826	1.084	0.05351	0.002302	0.005441
met-d-S_VLDL_FC_pct	2020	GD	Free cholesterol to total lipids ratio in small VLDL	NA	115078	12321875	NMR_metabo_UKBB	0.04715	0.04816	0.9791	0.3275	0.1649	0.03577	1.079	0.06246	0.003638	0.00551
ukb-b-11161	2018	GD	Mouth/teeth dental problems: Painful gums	MRC-IEU	461113	9851867	dental	-0.09495	0.09701	-0.9787	0.3277	0.006714	0.001068	1.022	0.006531	8.338e-05	0.004689
ukb-b-19809	2018	GD	Fed-up feelings	MRC-IEU	453071	9851867	mood_behaviour	-0.04362	0.04462	-0.9777	0.3282	0.06944	0.002829	1.026	0.01002	0.0002119	0.005905
met-d-XL_VLDL_P	2020	GD	Concentration of very large VLDL particles	NA	115078	12321875	NMR_metabo_UKBB	-0.04493	0.04614	-0.9738	0.3302	0.2026	0.02932	1.018	0.01917	-0.005124	0.004762
ieu-a-1044	2015	GD	Caudate volume	ENIGMA	30717	7277001	neurology	-0.1012	0.1041	-0.9722	0.331	0.1047	0.01693	0.9692	0.006143	-0.0003391	0.00463
ukb-d-4803_0	2018	GD	Tinnitus: No, never	NA	117882	13567874	eye_ear	-0.06556	0.06751	-0.9711	0.3315	0.05852	0.004669	1.004	0.006642	-0.0004144	0.005028
met-d-XXL_VLDL_FC	2020	GD	Free cholesterol in chylomicrons and extremely large VLDL	NA	115078	12321875	NMR_metabo_UKBB	-0.04666	0.04831	-0.966	0.3341	0.1933	0.03308	1.027	0.03469	-0.004687	0.005295
met-d-XXL_VLDL_TG	2020	GD	Triglycerides in chylomicrons and extremely large VLDL	NA	115078	12321875	NMR_metabo_UKBB	-0.04647	0.04813	-0.9655	0.3343	0.171	0.02606	1.021	0.02462	-0.005183	0.005002
met-d-L_VLDL_FC	2020	GD	Free cholesterol in large VLDL	NA	115078	12321875	NMR_metabo_UKBB	-0.0463	0.04796	-0.9654	0.3344	0.1906	0.02857	1.023	0.01988	-0.004804	0.004776
ukb-b-5776	2018	GD	Daytime dozing / sleeping (narcolepsy)	MRC-IEU	460913	9851867	activity_fitness_sleep	0.04351	0.04551	0.9561	0.339	0.04699	0.002231	1.022	0.008576	-0.007045	0.00509
ukb-b-11413	2018	GD	Pain type(s) experienced in last month: Stomach or abdominal pain	MRC-IEU	461857	9851867	pain_skeletal	-0.05703	0.06024	-0.9467	0.3438	0.01973	0.001394	1.026	0.007686	-0.003132	0.004518
met-d-S_HDL_TG	2020	GD	Triglycerides in small HDL	NA	115078	12321875	NMR_metabo_UKBB	-0.04306	0.04571	-0.9421	0.3461	0.2161	0.03494	1.041	0.03367	-0.003078	0.005267
ukb-a-542	2017	GD	Diagnoses - main ICD10: J34 Other disorders of nose and nasal sinuses	Neale Lab	337199	10894596	diseases	0.209	0.222	0.9412	0.3466	0.00222	0.001354	1.009	0.006508	-0.005101	0.004859
met-d-M_HDL_P	2020	GD	Concentration of medium HDL particles	NA	115078	12321875	NMR_metabo_UKBB	-0.04638	0.05018	-0.9241	0.3554	0.1299	0.0208	1.098	0.04685	0.008479	0.005065
ukb-b-1070	2018	GD	Average weekly fortified wine intake	MRC-IEU	327563	9851867	alcohol	0.08272	0.0896	0.9232	0.3559	0.01221	0.001559	1.046	0.006225	-0.0004178	0.004833
ukb-b-15297	2018	GD	Reason for glasses/contact lenses: Other eye condition	MRC-IEU	460536	9851867	eye_ear	-0.2575	0.2792	-0.9224	0.3563	0.001369	0.001223	1.025	0.009975	0.008352	0.007257
ukb-d-M70	2018	GD	Diagnoses - main ICD10: M70 Soft tissue disorders related to use, overuse and pressure	NA	361194	9498351	diseases	0.2352	0.2556	0.9201	0.3575	0.001546	0.001246	0.9953	0.006273	-0.008816	0.004801
met-d-XXL_VLDL_P	2020	GD	Concentration of chylomicrons and extremely large VLDL particles	NA	115078	12321875	NMR_metabo_UKBB	-0.04352	0.04736	-0.9191	0.358	0.1905	0.02997	1.023	0.02826	-0.004636	0.005125
met-d-Total_P	2020	GD	Total concentration of lipoprotein particles	NA	115078	12321875	NMR_metabo_UKBB	-0.04543	0.04957	-0.9166	0.3594	0.1328	0.0169	1.054	0.03583	0.005257	0.005006
ukb-b-17422	2018	GD	Age at menopause (last menstrual period)	MRC-IEU	143819	9851867	gynecology_fertility	0.05366	0.05868	0.9145	0.3604	0.1562	0.01328	1.031	0.02217	0.007503	0.006035
met-d-M_HDL_C	2020	GD	Cholesterol in medium HDL	NA	115078	12321875	NMR_metabo_UKBB	-0.04453	0.04874	-0.9135	0.361	0.1433	0.02061	1.086	0.03835	0.008807	0.004995
ukb-b-8468	2018	GD	Vascular/heart problems diagnosed by doctor: Angina	MRC-IEU	461880	9851867	diseases	-0.05104	0.05589	-0.9133	0.3611	0.02083	0.001655	1.039	0.008698	-0.00361	0.00488
ukb-b-15957	2018	GD	Types of transport used (excluding work): Public transport	MRC-IEU	460491	9851867	activity_fitness_sleep	0.05535	0.06062	0.9131	0.3612	0.02249	0.001578	1.066	0.007841	-0.007579	0.004931
met-d-L_LDL_FC	2020	GD	Free cholesterol in large LDL	NA	115078	12321875	NMR_metabo_UKBB	0.06725	0.07378	0.9115	0.362	0.07393	0.02965	1.105	0.07507	-0.002507	0.005782
met-d-S_HDL_CE_pct	2020	GD	Cholesteryl esters to total lipids ratio in small HDL	NA	115078	12321875	NMR_metabo_UKBB	-0.05468	0.0601	-0.9099	0.3629	0.09687	0.02559	1.075	0.06259	0.00514	0.005464
ukb-b-13092	2018	GD	Headaches for 3+ months	MRC-IEU	91269	9851867	pain_skeletal	-0.06822	0.07507	-0.9087	0.3635	0.05695	0.005936	1.01	0.006619	0.008127	0.004816
ukb-b-3793	2018	GD	Time spent driving	MRC-IEU	310555	9851867	activity_fitness_sleep	-0.04636	0.05118	-0.9057	0.3651	0.04298	0.002417	1.029	0.007581	-0.001727	0.004649
ukb-b-15175	2018	GD	Vitamin and mineral supplements: Vitamin C	MRC-IEU	460351	9851867	drugs_supplements	0.06506	0.07198	0.9039	0.366	0.01264	0.001392	1.015	0.007714	0.003044	0.004577
ukb-b-10169	2018	GD	Guilty feelings	MRC-IEU	450704	9851867	mood_behaviour	0.03986	0.04409	0.9039	0.3661	0.05008	0.002139	1.021	0.0089	-0.004814	0.004662
ukb-a-533	2017	GD	Diagnoses - main ICD10: I21 Acute myocardial infarction	Neale Lab	337199	10894596	diseases	-0.09171	0.1016	-0.9027	0.3667	0.01019	0.001577	1.005	0.006915	-0.0005978	0.004876
met-d-IDL_TG_pct	2020	GD	Triglycerides to total lipids ratio in IDL	NA	115078	12321875	NMR_metabo_UKBB	-0.04374	0.04914	-0.89	0.3734	0.1639	0.03188	1.103	0.06815	-0.002531	0.005726
ukb-a-566	2017	GD	Diagnoses - main ICD10: M23 Internal derangement of knee	Neale Lab	337199	10894596	diseases	-0.09699	0.109	-0.8897	0.3736	0.007748	0.001856	1.006	0.007249	0.003805	0.004651
ukb-b-18712	2018	GD	Illness, injury, bereavement, stress in last 2 years: Death of a close relative	MRC-IEU	459742	9851867	work_stress	-0.0882	0.0992	-0.8892	0.3739	0.007281	0.001214	1.037	0.007071	0.002441	0.004696
ieu-a-1070	2015	GD	Sitting height ratio	NA	21590	7710729	anthropometry	-0.0713	0.0804	-0.8867	0.3752	0.2245	0.02779	0.9783	0.007368	0.005986	0.005323
ukb-a-546	2017	GD	Diagnoses - main ICD10: K22 Other diseases of oesophagus	Neale Lab	337199	10894596	diseases	-0.1448	0.1652	-0.8768	0.3806	0.004055	0.001548	1.006	0.006606	0.003818	0.004699
ukb-d-4803_11	2018	GD	Tinnitus: Yes, now most or all of the time	NA	117882	12817923	eye_ear	0.08311	0.0951	0.8739	0.3822	0.02991	0.004186	1.006	0.006836	0.001497	0.00489
ebi-a-GCST000612	2010	GD	Celiac disease	NA	15283	518292	diseases	0.09591	0.11	0.8715	0.3835	0.2538	0.04428	1.072	0.008482	-0.008713	0.005997
ukb-b-4956	2018	GD	Morning/evening person (chronotype)	MRC-IEU	413343	9851867	mood_behaviour	0.03315	0.03807	0.8706	0.384	0.1166	0.003851	1.047	0.01285	0.003097	0.005325
met-d-L_VLDL_PL	2020	GD	Phospholipids in large VLDL	NA	115078	12321875	NMR_metabo_UKBB	-0.0408	0.04705	-0.867	0.3859	0.2001	0.02982	1.02	0.01973	-0.005447	0.004766
met-d-XL_VLDL_PL	2020	GD	Phospholipids in very large VLDL	NA	115078	12321875	NMR_metabo_UKBB	-0.04128	0.04768	-0.8659	0.3866	0.1929	0.02818	1.019	0.01932	-0.005168	0.004768
met-d-XL_VLDL_FC	2020	GD	Free cholesterol in very large VLDL	NA	115078	12321875	NMR_metabo_UKBB	-0.04191	0.04845	-0.8649	0.3871	0.1874	0.02801	1.019	0.01944	-0.004889	0.004803
ukb-b-7663	2018	GD	Types of physical activity in last 4 weeks: Strenuous sports	MRC-IEU	460376	9851867	activity_fitness_sleep	0.04886	0.05653	0.8644	0.3874	0.02317	0.001426	1.019	0.007752	-0.002834	0.004804
met-d-M_VLDL_CE	2020	GD	Cholesteryl esters in medium VLDL	NA	115078	12321875	NMR_metabo_UKBB	0.06838	0.07928	0.8626	0.3884	0.0675	0.02663	1.099	0.0625	-0.004334	0.00578
ukb-b-1962	2018	GD	Operation code: bilateral oophorectomy	MRC-IEU	462933	9851867	gynecology_fertility	-0.07769	0.09008	-0.8625	0.3884	0.00943	0.001132	1.016	0.006768	0.002624	0.004931
met-d-VLDL_TG	2020	GD	Triglycerides in VLDL	NA	115078	12321875	NMR_metabo_UKBB	-0.03963	0.04605	-0.8606	0.3895	0.2031	0.031	1.012	0.01988	-0.006108	0.004668
ukb-a-526	2017	GD	Diagnoses - main ICD10: F43 Reaction to severe stress and adjustment disorders	Neale Lab	337199	10894596	diseases	0.4702	0.5476	0.8587	0.3905	0.0007179	0.001239	1.002	0.005417	-0.00154	0.004877
ieu-b-110	2020	GD	LDL cholesterol	UK Biobank	440546	12321875	biomarker	0.03759	0.04409	0.8525	0.3939	0.08112	0.01574	1.179	0.1064	0.001584	0.006102
ukb-a-545	2017	GD	Diagnoses - main ICD10: K21 Gastro-oesophageal reflux disease	Neale Lab	337199	10894596	diseases	-0.0985	0.1161	-0.8486	0.3961	0.006759	0.001245	0.9995	0.005752	0.002214	0.005183
ukb-b-6134	2018	GD	Age completed full time education	MRC-IEU	307897	9851867	education_intelligence	0.04024	0.04755	0.8464	0.3973	0.0792	0.003814	1.1	0.01033	0.005224	0.00523
met-d-M_LDL_C_pct	2020	GD	Cholesterol to total lipids ratio in medium LDL	NA	115078	12321875	NMR_metabo_UKBB	-0.05872	0.06944	-0.8457	0.3977	0.05987	0.01484	1.063	0.0332	0.003825	0.005328
met-d-IDL_CE_pct	2020	GD	Cholesteryl esters to total lipids ratio in IDL	NA	115078	12321875	NMR_metabo_UKBB	0.04832	0.05715	0.8454	0.3979	0.1099	0.02791	1.096	0.0719	-0.0009951	0.005473
met-d-XL_VLDL_C	2020	GD	Cholesterol in very large VLDL	NA	115078	12321875	NMR_metabo_UKBB	-0.04324	0.05122	-0.8442	0.3986	0.172	0.02645	1.026	0.02151	-0.004454	0.00494
met-d-XL_VLDL_TG_pct	2020	GD	Triglycerides to total lipids ratio in very large VLDL	NA	114155	12321875	NMR_metabo_UKBB	-0.04544	0.05403	-0.8411	0.4003	0.1246	0.02662	1.074	0.04809	-0.004559	0.005812
ukb-a-596	2017	GD	Diagnoses - main ICD10: Z80 Family history of malignant neoplasm	Neale Lab	337199	10894596	diseases	0.2731	0.3252	0.8398	0.401	0.001117	0.001314	0.9923	0.005688	0.0007509	0.004583
met-d-L_VLDL_TG	2020	GD	Triglycerides in large VLDL	NA	115078	12321875	NMR_metabo_UKBB	-0.03851	0.04588	-0.8395	0.4012	0.1867	0.02792	1.017	0.01836	-0.007069	0.004521
ukb-d-4803_13	2018	GD	Tinnitus: Yes, now some of the time	NA	117882	13352737	eye_ear	0.1189	0.142	0.8375	0.4023	0.01072	0.003711	0.9964	0.006133	-0.0002304	0.004541
met-d-Val	2020	GD	Valine	NA	115048	12321875	NMR_metabo_UKBB	-0.05048	0.06035	-0.8365	0.4029	0.07881	0.008611	1.03	0.01099	-0.006916	0.004715
ukb-b-3831	2018	GD	Average weekly intake of other alcoholic drinks	MRC-IEU	107741	9851867	alcohol	-0.3612	0.4321	-0.8359	0.4032	0.002834	0.004087	1.012	0.005812	0.001757	0.004662
ukb-a-555	2017	GD	Diagnoses - main ICD10: K57 Diverticular disease of intestine	Neale Lab	337199	10894596	diseases	0.07567	0.09092	0.8323	0.4052	0.01307	0.001516	1.002	0.006706	-0.0001667	0.004944
met-d-L_VLDL_P	2020	GD	Concentration of large VLDL particles	NA	115078	12321875	NMR_metabo_UKBB	-0.03913	0.04702	-0.8322	0.4053	0.1953	0.02958	1.017	0.01878	-0.006017	0.004704
ukb-a-560	2017	GD	Diagnoses - main ICD10: L03 Cellulitis	Neale Lab	337199	10894596	diseases	-0.1281	0.1544	-0.8299	0.4066	0.003916	0.001446	1.002	0.006558	0.001501	0.004822
met-d-XL_VLDL_C_pct	2020	GD	Cholesterol to total lipids ratio in very large VLDL	NA	114155	12321875	NMR_metabo_UKBB	0.04052	0.04893	0.828	0.4077	0.1546	0.02823	1.064	0.04534	0.005535	0.005517
met-d-L_HDL_CE_pct	2020	GD	Cholesteryl esters to total lipids ratio in large HDL	NA	115078	12321875	NMR_metabo_UKBB	0.03911	0.04727	0.8274	0.408	0.1877	0.02507	1.074	0.04566	0.003823	0.005803
ukb-b-4263	2018	GD	Number of full brothers	MRC-IEU	455347	9851867	family_memb_health	-0.06666	0.08068	-0.8262	0.4087	0.01596	0.001513	1.185	0.008357	0.002493	0.005366
met-d-XS_VLDL_PL	2020	GD	Phospholipids in very small VLDL	NA	115078	12321875	NMR_metabo_UKBB	0.057	0.06923	0.8234	0.4103	0.1028	0.02107	1.096	0.06291	-0.006821	0.00567
met-d-XS_VLDL_FC	2020	GD	Free cholesterol in very small VLDL	NA	115078	12321875	NMR_metabo_UKBB	0.06298	0.07663	0.8219	0.4111	0.08404	0.02237	1.108	0.06154	-0.005438	0.005878
met-d-L_VLDL_L	2020	GD	Total lipids in large VLDL	NA	115078	12321875	NMR_metabo_UKBB	-0.03841	0.04723	-0.8133	0.4161	0.1891	0.02868	1.017	0.01843	-0.006559	0.004643
met-d-Omega_6_by_Omega_3	2020	GD	Ratio of omega-6 fatty acids to omega-3 fatty acids	NA	114999	12321875	NMR_metabo_UKBB	-0.05124	0.06305	-0.8127	0.4164	0.09294	0.01354	1.076	0.05813	0.003533	0.005113
ukb-b-8146	2018	GD	Medication for pain relief, constipation, heartburn: Ranitidine (e.g. Zantac)	MRC-IEU	457547	9851867	drugs_supplements	-0.08131	0.1004	-0.8101	0.4179	0.005965	0.001094	1.027	0.007319	0.001656	0.00523
ukb-b-17685	2018	GD	Maternal smoking around birth	MRC-IEU	397732	9851867	smoking	0.03779	0.04682	0.8072	0.4196	0.04707	0.002461	1.098	0.009415	-0.004133	0.005147
ukb-b-11578	2018	GD	Chest pain or discomfort walking normally	MRC-IEU	72395	9851867	pain_skeletal	-0.06538	0.08126	-0.8046	0.4211	0.062	0.006906	1.026	0.006807	-0.002808	0.004966
ukb-b-3822	2018	GD	Frequency of depressed mood in last 2 weeks	MRC-IEU	442840	9851867	mood_behaviour	-0.04017	0.04998	-0.8037	0.4216	0.043	0.002313	1.035	0.008744	-0.002063	0.004946
met-d-Total_BCAA	2020	GD	Total concentration of branched-chain amino acids (leucine + isoleucine + valine)	NA	115047	12321875	NMR_metabo_UKBB	-0.04887	0.06089	-0.8025	0.4223	0.07384	0.008153	1.022	0.009749	-0.006843	0.004668
ukb-b-17687	2018	GD	Illness, injury, bereavement, stress in last 2 years: None of the above	MRC-IEU	459742	9851867	work_stress	0.04761	0.05967	0.7979	0.4249	0.02312	0.001497	1.04	0.007618	0.001445	0.004887
ukb-b-19158	2018	GD	Mineral and other dietary supplements: Selenium	MRC-IEU	461384	9851867	drugs_supplements	0.08141	0.1022	0.797	0.4255	0.006624	0.001168	1.018	0.006953	-0.004617	0.004986
met-d-XS_VLDL_L	2020	GD	Total lipids in very small VLDL	NA	115078	12321875	NMR_metabo_UKBB	0.05736	0.07222	0.7942	0.4271	0.09424	0.02188	1.1	0.06344	-0.005983	0.005807
ukb-b-4710	2018	GD	Number of days/week of moderate physical activity 10+ minutes	MRC-IEU	440266	9851867	activity_fitness_sleep	0.04125	0.05209	0.7918	0.4285	0.04027	0.002175	1.024	0.008253	-0.006076	0.005574
ukb-b-19752	2018	GD	Why reduced smoking: None of the above	MRC-IEU	14951	9851867	smoking	0.1949	0.25	0.7796	0.4356	0.03991	0.03996	0.9955	0.008752	-0.007308	0.005278
ukb-a-527	2017	GD	Diagnoses - main ICD10: G47 Sleep disorders	Neale Lab	337199	10894596	diseases	0.09488	0.1221	0.7771	0.4371	0.006374	0.001423	0.9934	0.006805	-0.004115	0.004685
ukb-b-18994	2018	GD	Miserableness	MRC-IEU	454982	9851867	mood_behaviour	-0.03425	0.04417	-0.7752	0.4382	0.06179	0.002788	1.023	0.01068	0.00224	0.005425
ukb-b-8888	2018	GD	Medication for pain relief, constipation, heartburn: Ibuprofen (e.g. Nurofen)	MRC-IEU	457547	9851867	drugs_supplements	0.04826	0.06229	0.7747	0.4385	0.01991	0.001365	1.021	0.006248	-0.006022	0.004713
met-d-XS_VLDL_P	2020	GD	Concentration of very small VLDL particles	NA	115078	12321875	NMR_metabo_UKBB	0.05986	0.07732	0.7741	0.4389	0.08499	0.02341	1.111	0.06448	-0.005642	0.005969
ukb-a-524	2017	GD	Diagnoses - main ICD10: E04 Other non-toxic goitre	Neale Lab	337199	10894596	diseases	0.09189	0.1201	0.7651	0.4442	0.00512	0.001326	0.9934	0.006198	0.001392	0.004592
ieu-a-1037	2013	GD	Difference in height between childhood and adulthood	EGG	10799	2384832	anthropometry	0.07218	0.09509	0.7591	0.4478	0.3334	0.04946	0.9718	0.007769	0.001797	0.0051
bbj-a-121	2019	GD	Glaucoma	NA	212453	8885805	diseases	-0.0837	0.1107	-0.7559	0.4497	0.009358	0.002347	1.018	0.008006	-0.003174	0.004793
met-d-S_VLDL_PL_pct	2020	GD	Phospholipids to total lipids ratio in small VLDL	NA	115078	12321875	NMR_metabo_UKBB	0.03704	0.04922	0.7526	0.4517	0.1573	0.03644	1.083	0.06716	0.003525	0.005583
ukb-b-223	2018	GD	Current tobacco smoking	MRC-IEU	462434	9851867	smoking	0.03558	0.04742	0.7503	0.4531	0.05272	0.002337	1.042	0.009727	-0.0003829	0.005824
ieu-a-967	2014	GD	Squamous cell lung cancer	ILCCO	18313	8893750	diseases	0.1119	0.1497	0.7476	0.4547	0.06696	0.02851	1.008	0.006568	-0.006589	0.004538
ukb-b-19191	2018	GD	Mouth/teeth dental problems: Toothache	MRC-IEU	461113	9851867	dental	0.07843	0.1051	0.7465	0.4553	0.007265	0.00109	1.035	0.006848	0.001413	0.005025
met-d-XL_VLDL_PL_pct	2020	GD	Phospholipids to total lipids ratio in very large VLDL	NA	114155	12321875	NMR_metabo_UKBB	0.06207	0.08327	0.7455	0.456	0.05622	0.01309	1.069	0.03782	-0.003175	0.005665
ukb-a-538	2017	GD	Diagnoses - main ICD10: I83 Varicose veins of lower extremities	Neale Lab	337199	10894596	diseases	-0.05906	0.07953	-0.7426	0.4577	0.01912	0.002138	1.033	0.01065	0.005435	0.004713
ukb-d-M25	2018	GD	Diagnoses - main ICD10: M25 Other joint disorders, not elsewhere classified	NA	361194	12784029	diseases	0.1063	0.1436	0.7399	0.4594	0.004026	0.001299	1.011	0.006234	-0.008428	0.004761
ukb-d-30100_irnt	2018	GD	Mean platelet (thrombocyte) volume	NA	350470	13586285	biomarker	0.03015	0.0408	0.739	0.4599	0.279	0.03209	1.308	0.08183	-0.01224	0.007906
ukb-a-225	2017	GD	Smoking status: Current	Neale Lab	336024	10894596	smoking	0.03947	0.05376	0.7341	0.4629	0.0517	0.002827	1.013	0.009064	0.0006357	0.005455
ukb-b-7289	2018	GD	Pain type(s) experienced in last month: Hip pain	MRC-IEU	461857	9851867	pain_skeletal	-0.04235	0.05791	-0.7313	0.4646	0.02402	0.001462	1.017	0.007365	-0.004373	0.004779
ukb-b-11971	2018	GD	Pulse wave Arterial Stiffness index	MRC-IEU	151053	9851867	cardiovascular	-0.0544	0.07444	-0.7308	0.4649	0.03572	0.004042	1.02	0.007658	-0.0008641	0.004569
met-d-L_VLDL_C	2020	GD	Cholesterol in large VLDL	NA	115078	12321875	NMR_metabo_UKBB	-0.03715	0.05117	-0.726	0.4678	0.1722	0.02715	1.026	0.02131	-0.005137	0.004886
ukb-d-20117_2	2018	GD	Alcohol drinker status: Current	NA	360726	13586591	alcohol	0.05088	0.07038	0.723	0.4697	0.02025	0.00179	1.024	0.007535	0.005716	0.00462
ukb-b-6458	2018	GD	Mouth/teeth dental problems: Mouth ulcers	MRC-IEU	461113	9851867	dental	-0.04363	0.06046	-0.7215	0.4706	0.0295	0.003496	1.037	0.01334	0.0002437	0.005091
met-d-S_VLDL_TG_pct	2020	GD	Triglycerides to total lipids ratio in small VLDL	NA	115078	12321875	NMR_metabo_UKBB	-0.03886	0.05405	-0.7189	0.4722	0.1336	0.03766	1.094	0.07307	-0.004309	0.005729
met-d-Gln	2020	GD	Glutamine	NA	114750	12321875	NMR_metabo_UKBB	0.04256	0.05928	0.7179	0.4728	0.1274	0.01875	1.006	0.01336	-0.002319	0.005305
met-d-ApoB_by_ApoA1	2020	GD	Ratio of apolipoprotein B to apolipoprotein A1	NA	115078	12321875	NMR_metabo_UKBB	0.05597	0.07797	0.7178	0.4729	0.07064	0.02917	1.139	0.07688	-0.00876	0.005696
met-d-XL_VLDL_CE	2020	GD	Cholesteryl esters in very large VLDL	NA	115078	12321875	NMR_metabo_UKBB	-0.03932	0.05479	-0.7178	0.4729	0.1513	0.02454	1.039	0.02563	-0.004897	0.005144
ukb-b-1464	2018	GD	Number of depression episodes	MRC-IEU	58290	9851867	mood_behaviour	0.1089	0.1553	0.7015	0.483	0.02664	0.008899	1.011	0.006555	-0.005984	0.004686
ukb-b-4886	2018	GD	Number of days/week walked 10+ minutes	MRC-IEU	454783	9851867	activity_fitness_sleep	-0.03655	0.05224	-0.6997	0.4841	0.04135	0.00191	1.017	0.008002	-0.00676	0.004995
ukb-a-531	2017	GD	Diagnoses - main ICD10: I10 Essential (primary) hypertension	Neale Lab	337199	10894596	diseases	-0.1342	0.1939	-0.6921	0.4889	0.002438	0.001341	0.9985	0.005869	-0.0004275	0.004684
ukb-a-577	2017	GD	Diagnoses - main ICD10: N81 Female genital prolapse	Neale Lab	337199	10894596	diseases	-0.07459	0.1081	-0.6898	0.4903	0.007593	0.001545	1.021	0.006611	0.004003	0.004889
met-d-LDL_FC	2020	GD	Free cholesterol in LDL	NA	115078	12321875	NMR_metabo_UKBB	0.05403	0.07842	0.689	0.4908	0.06495	0.0308	1.109	0.0802	-0.003044	0.005809
met-d-Omega_3	2020	GD	Omega-3 fatty acids	NA	114999	12321875	NMR_metabo_UKBB	0.03793	0.05521	0.687	0.4921	0.118	0.01907	1.074	0.05335	-0.004916	0.005099
ukb-a-530	2017	GD	Diagnoses - main ICD10: H26 Other cataract	Neale Lab	337199	10894596	diseases	0.07086	0.1037	0.6831	0.4945	0.009167	0.001642	0.9931	0.00703	-0.005083	0.004524
met-d-M_VLDL_TG	2020	GD	Triglycerides in medium VLDL	NA	115078	12321875	NMR_metabo_UKBB	-0.03209	0.04705	-0.682	0.4952	0.1898	0.03061	1.009	0.01874	-0.007617	0.004572
ukb-b-13745	2018	GD	Irritability	MRC-IEU	442169	9851867	mood_behaviour	0.02678	0.03964	0.6756	0.4993	0.06528	0.003505	1.014	0.01164	-0.006302	0.005222
ieu-a-301	2013	GD	Total cholesterol	GLGC	187365	2446982	biomarker	-0.03734	0.05529	-0.6754	0.4994	0.07072	0.02123	0.9561	0.06701	0.002403	0.006152
ukb-b-7043	2018	GD	Mineral and other dietary supplements: Calcium	MRC-IEU	461384	9851867	drugs_supplements	0.05534	0.08202	0.6747	0.4999	0.01155	0.00131	1.028	0.007194	-0.0017	0.005286
ukb-b-14926	2018	GD	Types of transport used (excluding work): Walk	MRC-IEU	460491	9851867	activity_fitness_sleep	-0.03379	0.0501	-0.6744	0.5001	0.03365	0.001963	1.058	0.008692	0.001212	0.004911
ieu-b-4822	2022	GD	Age at menarche	Within family GWAS consortium	29346	7890254	gynecology_fertility	0.05545	0.08244	0.6726	0.5012	0.2199	0.0237	1.085	0.008365	0.002835	0.006001
ukb-b-5945	2018	GD	Relative age of first facial hair	MRC-IEU	204568	9851867	infancy_puberty	0.03291	0.04914	0.6698	0.503	0.1211	0.007573	1.073	0.01841	0.006433	0.005631
met-d-L_LDL_P	2020	GD	Concentration of large LDL particles	NA	115078	12321875	NMR_metabo_UKBB	0.05419	0.08098	0.6692	0.5034	0.07072	0.03116	1.105	0.07418	-0.006561	0.005939
ukb-b-11495	2018	GD	Types of physical activity in last 4 weeks: Light DIY (eg: pruning, watering the lawn)	MRC-IEU	460376	9851867	activity_fitness_sleep	0.03511	0.05259	0.6677	0.5043	0.03828	0.001822	1.067	0.008528	-0.002871	0.005425
ukb-b-15869	2018	GD	Types of physical activity in last 4 weeks: None of the above	MRC-IEU	460376	9851867	activity_fitness_sleep	0.03809	0.05705	0.6677	0.5043	0.02377	0.001485	1.068	0.00676	-0.004769	0.004977
met-d-Acetoacetate	2020	GD	Acetoacetate	NA	115075	12321875	NMR_metabo_UKBB	-0.05958	0.08947	-0.6659	0.5055	0.03322	0.007487	1.002	0.009101	0.002545	0.004861
ieu-a-965	2014	GD	Lung adenocarcinoma	ILCCO	18336	8881354	diseases	0.1315	0.1985	0.6624	0.5077	0.04132	0.02719	1.022	0.007319	-0.01138	0.004799
ukb-b-4801	2018	GD	Number of unsuccessful stop-smoking attempts	MRC-IEU	104420	9851867	smoking	0.04946	0.07477	0.6615	0.5083	0.04673	0.005817	1.024	0.007571	-0.003666	0.004734
met-d-IDL_C_pct	2020	GD	Cholesterol to total lipids ratio in IDL	NA	115078	12321875	NMR_metabo_UKBB	0.03466	0.05258	0.6593	0.5097	0.1409	0.03127	1.101	0.0714	0.001756	0.005502
met-d-Sphingomyelins	2020	GD	Sphingomyelins	NA	114999	12321875	NMR_metabo_UKBB	0.04046	0.06136	0.6594	0.5097	0.1009	0.02389	1.106	0.0488	-0.001039	0.005599
ukb-a-518	2017	GD	Diagnoses - main ICD10: C44 Other malignant neoplasms of skin	Neale Lab	337199	10894596	diseases	-0.06331	0.09636	-0.657	0.5112	0.009827	0.002253	1.01	0.008432	0.002665	0.004917
ukb-b-14461	2018	GD	Maximum heart rate during fitness test	MRC-IEU	68409	9851867	cardiovascular	-0.05382	0.08213	-0.6553	0.5123	0.07528	0.0107	1.023	0.008425	-0.002794	0.004639
met-d-Leu	2020	GD	Leucine	NA	115074	12321875	NMR_metabo_UKBB	-0.04231	0.06462	-0.6547	0.5126	0.06739	0.008461	1.012	0.009189	-0.007098	0.00471
ebi-a-GCST005072	2017	GD	Ferritin levels	NA	9818	23168581	biomarker	0.08336	0.1275	0.6537	0.5133	0.2814	0.04896	1.204	0.007021	-0.002391	0.005438
met-d-M_HDL_PL_pct	2020	GD	Phospholipids to total lipids ratio in medium HDL	NA	115078	12321875	NMR_metabo_UKBB	-0.03261	0.04993	-0.6531	0.5137	0.1726	0.02123	1.083	0.04193	-0.006353	0.005503
met-d-XL_VLDL_CE_pct	2020	GD	Cholesteryl esters to total lipids ratio in very large VLDL	NA	114155	12321875	NMR_metabo_UKBB	0.03144	0.04814	0.6531	0.5137	0.16	0.02643	1.053	0.03886	0.006319	0.005318
ukb-b-5436	2018	GD	Loud music exposure frequency	MRC-IEU	150898	9851867	eye_ear	0.05056	0.07768	0.6509	0.5151	0.03272	0.003597	1.014	0.007166	-0.001051	0.004916
met-d-L_VLDL_C_pct	2020	GD	Cholesterol to total lipids ratio in large VLDL	NA	115067	12321875	NMR_metabo_UKBB	0.03919	0.06035	0.6493	0.5162	0.09407	0.02025	1.092	0.04699	0.005619	0.005675
ukb-b-1997	2018	GD	Number of older siblings	MRC-IEU	133020	9851867	family_memb_health	0.09052	0.1395	0.6489	0.5164	0.01319	0.003685	1.051	0.006306	-0.006341	0.004858
ukb-b-20208	2018	GD	Diagnoses - main ICD10: J45.9 Asthma, unspecified	MRC-IEU	463010	9851867	diseases	-0.1349	0.2085	-0.647	0.5176	0.002131	0.001263	1.032	0.00933	0.003678	0.006881
ukb-a-357	2017	GD	Underlying (primary) cause of death: ICD10: E85.4 Organ-limited amyloidosis	Neale Lab	7637	10894596	diseases	-0.1546	0.2393	-0.6464	0.518	0.06348	0.06086	0.9998	0.007009	0.002598	0.004438
bbj-a-57	2019	GD	Uric acid	NA	109029	6108953	biomarker	-0.03599	0.05594	-0.6435	0.5199	0.1575	0.06242	1.019	0.0397	0.005864	0.005177
ukb-b-12506	2018	GD	Vitamin and mineral supplements: Vitamin E	MRC-IEU	460351	9851867	drugs_supplements	0.06409	0.0997	0.6428	0.5203	0.006727	0.000969	1.014	0.006464	-0.003158	0.004811
met-d-HDL_FC	2020	GD	Free cholesterol in HDL	NA	115078	12321875	NMR_metabo_UKBB	0.02991	0.0466	0.6419	0.5209	0.1591	0.02034	1.123	0.05751	0.004942	0.005014
ukb-b-17155	2018	GD	Transport type for commuting to job workplace: Public transport	MRC-IEU	245364	9851867	activity_fitness_sleep	0.0465	0.07284	0.6384	0.5232	0.03144	0.002626	1.073	0.007959	-0.003408	0.005032
ukb-b-16207	2018	GD	Blood clot, DVT, bronchitis, emphysema, asthma, rhinitis, eczema, allergy diagnosed by doctor: Emphysema/chronic bronchitis	MRC-IEU	462013	9851867	diseases	0.05191	0.08159	0.6363	0.5246	0.01217	0.00127	1.007	0.006987	-0.002854	0.00524
met-d-LA	2020	GD	Linoleic acid	NA	114999	12321875	NMR_metabo_UKBB	0.03827	0.06016	0.6361	0.5247	0.1209	0.02446	1.031	0.03103	-0.008285	0.005501
ukb-b-11461	2018	GD	Medication for pain relief, constipation, heartburn: Laxatives (e.g. Dulcolax, Senokot)	MRC-IEU	457547	9851867	drugs_supplements	0.04707	0.07405	0.6356	0.525	0.01342	0.001371	1.013	0.006944	-0.001649	0.005054
met-d-TG_by_PG	2020	GD	Ratio of triglycerides to phosphoglycerides	NA	114999	12321875	NMR_metabo_UKBB	-0.02793	0.04422	-0.6316	0.5277	0.2236	0.033	1.041	0.02353	-0.007604	0.004929
ukb-b-4462	2018	GD	Exposure to tobacco smoke at home	MRC-IEU	417693	9851867	smoking	-0.04808	0.07661	-0.6275	0.5303	0.01205	0.00135	1.036	0.006973	-0.001229	0.004872
ukb-a-333	2017	GD	Creatinine (enzymatic) in urine	Neale Lab	327525	10894596	biomarker	-0.03122	0.0499	-0.6255	0.5316	0.06475	0.0029	1.023	0.008555	0.001711	0.005106
ukb-b-4522	2018	GD	Time spent using computer	MRC-IEU	360895	9851867	activity_fitness_sleep	0.02378	0.03831	0.6208	0.5348	0.09589	0.003547	1.066	0.01008	0.005225	0.005919
ukb-d-2877_1	2018	GD	Type of tobacco previously smoked: Manufactured cigarettes	NA	89224	13566557	smoking	-0.08494	0.1377	-0.6167	0.5374	0.01724	0.004794	1.004	0.006097	0.005056	0.0042
ukb-a-558	2017	GD	Diagnoses - main ICD10: K76 Other diseases of liver	Neale Lab	337199	10894596	diseases	-0.09499	0.155	-0.6129	0.5399	0.003273	0.001215	0.9956	0.006048	0.005105	0.004485
ukb-d-2664_5	2018	GD	Reason for reducing amount of alcohol drunk: Other reason	NA	134033	13574905	alcohol	0.04737	0.07771	0.6096	0.5422	0.04234	0.004381	1.002	0.007099	0.0002189	0.004863
met-d-L_VLDL_FC_pct	2020	GD	Free cholesterol to total lipids ratio in large VLDL	NA	115067	12321875	NMR_metabo_UKBB	-0.04938	0.08143	-0.6065	0.5442	0.05863	0.01362	1.074	0.03937	0.003222	0.005617
ieu-a-1186	2017	GD	Anorexia Nervosa	PGC-ED	14477	10641224	diseases	0.05294	0.08828	0.5997	0.5487	0.261	0.03646	1.002	0.006909	0.0008792	0.004865
met-d-Total_CE	2020	GD	Total esterified cholesterol	NA	115078	12321875	NMR_metabo_UKBB	0.04011	0.06688	0.5998	0.5487	0.09036	0.02482	1.09	0.05473	-0.002397	0.005759
ukb-b-4711	2018	GD	Usual walking pace	MRC-IEU	459915	9851867	activity_fitness_sleep	0.02413	0.0404	0.5973	0.5503	0.07326	0.002374	1.045	0.009437	0.00872	0.00528
ukb-b-8909	2018	GD	Body fat percentage	MRC-IEU	454633	9851867	anthropometry	-0.02126	0.03563	-0.5968	0.5507	0.2203	0.006624	1.108	0.02009	0.005922	0.006539
ukb-a-539	2017	GD	Diagnoses - main ICD10: I84 Haemorrhoids	Neale Lab	337199	10894596	diseases	0.0615	0.1034	0.5946	0.5521	0.009422	0.001656	0.9999	0.007019	0.003286	0.004717
met-d-ApoA1	2020	GD	Apolipoprotein A1	NA	115078	12321875	NMR_metabo_UKBB	-0.02909	0.04906	-0.5929	0.5533	0.1365	0.01912	1.092	0.0435	0.007828	0.004965
met-d-Total_TG	2020	GD	Total triglycerides	NA	115078	12321875	NMR_metabo_UKBB	-0.02771	0.04679	-0.5921	0.5538	0.2024	0.03145	1.011	0.02047	-0.006759	0.004761
met-d-L_LDL_TG_pct	2020	GD	Triglycerides to total lipids ratio in large LDL	NA	115078	12321875	NMR_metabo_UKBB	-0.03317	0.05659	-0.5862	0.5578	0.1175	0.02973	1.119	0.07764	-0.002632	0.006057
met-d-L_VLDL_PL_pct	2020	GD	Phospholipids to total lipids ratio in large VLDL	NA	115067	12321875	NMR_metabo_UKBB	-0.03161	0.05404	-0.5849	0.5586	0.1554	0.0246	1.089	0.05109	-0.001328	0.005551
met-d-Total_C	2020	GD	Total cholesterol	NA	115078	12321875	NMR_metabo_UKBB	0.03986	0.0682	0.5844	0.5589	0.08827	0.02486	1.089	0.05424	-0.002789	0.005747
met-d-S_VLDL_CE_pct	2020	GD	Cholesteryl esters to total lipids ratio in small VLDL	NA	115078	12321875	NMR_metabo_UKBB	0.03806	0.06553	0.5808	0.5614	0.09129	0.03122	1.111	0.06849	0.003961	0.005932
bbj-a-14	2019	GD	C-reactive protein	NA	75391	6108953	biomarker	0.08684	0.1498	0.5798	0.562	0.01671	0.008805	1.181	0.01344	-0.008013	0.005597
met-d-SFA	2020	GD	Saturated fatty acids	NA	114999	12321875	NMR_metabo_UKBB	-0.03167	0.05491	-0.5767	0.5642	0.1321	0.0218	1.015	0.0214	-0.00207	0.005047
met-d-SFA_pct	2020	GD	Ratio of saturated fatty acids to total fatty acids	NA	114999	12321875	NMR_metabo_UKBB	-0.03746	0.06604	-0.5672	0.5706	0.06568	0.007001	1.026	0.008894	0.007597	0.005192
ukb-b-7337	2018	GD	Types of physical activity in last 4 weeks: Walking for pleasure (not as a means of transport)	MRC-IEU	460376	9851867	activity_fitness_sleep	0.02642	0.04665	0.5663	0.5712	0.03649	0.001893	1.058	0.007687	0.006599	0.004975
ukb-b-5053	2018	GD	Frequency of heavy DIY in last 4 weeks	MRC-IEU	182511	9851867	activity_fitness_sleep	-0.04672	0.0828	-0.5642	0.5726	0.02257	0.002816	1.024	0.006269	0.001314	0.004429
ieu-a-1047	2015	GD	Putamen volume	ENIGMA	30717	7282885	neurology	0.04915	0.0872	0.5636	0.573	0.1268	0.01938	0.95	0.007004	-0.002423	0.005026
ukb-a-522	2017	GD	Diagnoses - main ICD10: D25 Leiomyoma of uterus	Neale Lab	337199	10894596	diseases	-0.07061	0.126	-0.5605	0.5751	0.006022	0.001414	0.9924	0.00639	0.003132	0.0046
met-d-XXL_VLDL_CE_pct	2020	GD	Cholesteryl esters to total lipids ratio in chylomicrons and extremely large VLDL	NA	111631	12321875	NMR_metabo_UKBB	-0.04172	0.07523	-0.5546	0.5791	0.05807	0.01588	1.04	0.02043	0.007223	0.005149
ukb-b-13653	2018	GD	Worry too long after embarrassment	MRC-IEU	443918	9851867	mood_behaviour	-0.02499	0.0455	-0.5493	0.5828	0.06347	0.002645	1.021	0.01016	0.0003592	0.006057
met-d-XXL_VLDL_FC_pct	2020	GD	Free cholesterol to total lipids ratio in chylomicrons and extremely large VLDL	NA	111631	12321875	NMR_metabo_UKBB	0.03311	0.06047	0.5477	0.5839	0.06723	0.01615	1.027	0.02477	0.005636	0.004569
ieu-a-1042	2015	GD	Nucleus accumbens volume	ENIGMA	30717	7272653	neurology	-0.08518	0.1567	-0.5435	0.5868	0.03657	0.01517	0.9806	0.006133	-0.0002209	0.004834
met-d-Total_FC	2020	GD	Total free cholesterol	NA	115078	12321875	NMR_metabo_UKBB	0.03842	0.07081	0.5426	0.5874	0.08529	0.02467	1.084	0.05189	-0.00349	0.005685
ukb-d-4803_12	2018	GD	Tinnitus: Yes, now a lot of the time	NA	117882	11127194	eye_ear	-0.09281	0.1714	-0.5416	0.5881	0.009233	0.005206	0.9991	0.007352	0.008747	0.004594
ukb-d-ASTHMA_CHILD	2018	GD	Childhood asthma (age<16)	NA	361194	10443939	lung_function	-0.07037	0.13	-0.5413	0.5883	0.004516	0.001471	1.005	0.007169	0.002566	0.004849
ukb-a-559	2017	GD	Diagnoses - main ICD10: K80 Cholelithiasis	Neale Lab	337199	10894596	diseases	-0.05241	0.09757	-0.5372	0.5911	0.009595	0.00186	1.023	0.008645	0.0003311	0.004534
met-d-VLDL_L	2020	GD	Total lipids in VLDL	NA	115078	12321875	NMR_metabo_UKBB	-0.02731	0.05122	-0.5332	0.5939	0.1728	0.02695	1.016	0.01938	-0.005839	0.004879
met-d-L_LDL_C	2020	GD	Cholesterol in large LDL	NA	115078	12321875	NMR_metabo_UKBB	0.04059	0.07615	0.533	0.594	0.0697	0.02766	1.097	0.06826	-0.003362	0.005771
met-d-M_VLDL_C	2020	GD	Cholesterol in medium VLDL	NA	115078	12321875	NMR_metabo_UKBB	0.042	0.07897	0.5318	0.5949	0.06914	0.0242	1.087	0.0537	-0.004896	0.005689
met-d-Remnant_C	2020	GD	Remnant cholesterol (non-HDL, non-LDL -cholesterol)	NA	115078	12321875	NMR_metabo_UKBB	0.0418	0.07862	0.5317	0.595	0.07273	0.02436	1.081	0.05288	-0.004806	0.005715
ukb-b-8338	2018	GD	Arm fat mass (left)	MRC-IEU	454684	9851867	anthropometry	0.01797	0.03383	0.5314	0.5952	0.2387	0.008436	1.086	0.02015	0.006099	0.006656
met-d-IDL_PL_pct	2020	GD	Phospholipids to total lipids ratio in IDL	NA	115078	12321875	NMR_metabo_UKBB	0.0356	0.06772	0.5258	0.5991	0.06503	0.02131	1.071	0.05526	-0.001891	0.004926
ieu-b-18	2019	GD	multiple sclerosis	International Multiple Sclerosis Genetics Consortium	115803	6304359	diseases	-0.02956	0.05656	-0.5227	0.6012	0.1028	0.009237	1.021	0.0103	-0.002744	0.005398
ukb-b-14238	2018	GD	Mineral and other dietary supplements: None of the above	MRC-IEU	461384	9851867	drugs_supplements	-0.02868	0.05527	-0.5189	0.6038	0.02876	0.0018	1.029	0.007424	0.001772	0.004972
met-d-Total_FA	2020	GD	Total fatty acids	NA	114999	12321875	NMR_metabo_UKBB	-0.0275	0.05304	-0.5185	0.6041	0.1501	0.02688	1.015	0.02457	-0.004661	0.005005
ebi-a-GCST003156	2015	GD	Systemic lupus erythematosus	NA	14267	7071163	diseases	-0.03783	0.07321	-0.5167	0.6054	0.5261	0.06925	1.204	0.01014	0.002446	0.005181
met-d-M_LDL_CE	2020	GD	Cholesteryl esters in medium LDL	NA	115078	12321875	NMR_metabo_UKBB	-0.03778	0.07312	-0.5167	0.6054	0.07518	0.02433	1.076	0.05342	-0.003574	0.005616
ukb-b-8476	2018	GD	Loneliness, isolation	MRC-IEU	455364	9851867	mood_behaviour	-0.02549	0.04965	-0.5133	0.6077	0.03774	0.001917	1.038	0.007877	-0.005768	0.005169
ieu-b-24	2019	GD	Age Of Smoking Initiation	GWAS and Sequencing Consortium of Alcohol and Nicotine use	341427	11894779	smoking	0.02806	0.05476	0.5124	0.6084	0.0364	0.002242	0.9783	0.007219	0.007067	0.004942
ukb-d-D12	2018	GD	Diagnoses - main ICD10: D12 Benign neoplasm of colon, rectum, anus and anal canal	NA	361194	13217521	diseases	-0.04189	0.08194	-0.5112	0.6092	0.01286	0.001545	1.007	0.006554	0.00279	0.004597
met-d-M_HDL_FC	2020	GD	Free cholesterol in medium HDL	NA	115078	12321875	NMR_metabo_UKBB	-0.02476	0.04853	-0.5103	0.6099	0.1395	0.01903	1.092	0.0429	0.007389	0.004934
met-d-S_LDL_PL	2020	GD	Phospholipids in small LDL	NA	115078	12321875	NMR_metabo_UKBB	0.04253	0.08392	0.5068	0.6123	0.05949	0.03608	1.13	0.096	-0.006702	0.005589
met-d-S_VLDL_TG	2020	GD	Triglycerides in small VLDL	NA	115078	12321875	NMR_metabo_UKBB	-0.02323	0.04653	-0.4992	0.6176	0.2135	0.03753	1.018	0.02465	-0.007205	0.004843
ukb-b-16287	2018	GD	Mean time to correctly identify matches	MRC-IEU	459523	9851867	neurology	-0.02216	0.04441	-0.499	0.6178	0.0742	0.002516	1.046	0.01022	0.007404	0.005666
ukb-a-562	2017	GD	Diagnoses - main ICD10: M16 Coxarthrosis [arthrosis of hip]	Neale Lab	337199	10894596	diseases	-0.0442	0.08866	-0.4985	0.6181	0.01111	0.00174	1.008	0.007951	0.004741	0.004745
ukb-b-6704	2018	GD	Arm fat mass (right)	MRC-IEU	454757	9851867	anthropometry	0.0168	0.03386	0.4961	0.6198	0.2378	0.008501	1.089	0.02027	0.007396	0.006582
ukb-b-2053	2018	GD	Health satisfaction	MRC-IEU	152420	9851867	activity_fitness_sleep	-0.027	0.05469	-0.4936	0.6216	0.07741	0.004564	1.021	0.007484	-0.002273	0.005051
ukb-a-591	2017	GD	Diagnoses - main ICD10: S66 Injury of muscle and tendon at wrist and hand level	Neale Lab	337199	10894596	diseases	-0.08781	0.1788	-0.4912	0.6233	0.002456	0.001153	0.9982	0.006284	-0.002574	0.0047
met-d-L_LDL_L	2020	GD	Total lipids in large LDL	NA	115078	12321875	NMR_metabo_UKBB	0.03959	0.08144	0.4861	0.6269	0.0642	0.03177	1.107	0.07842	-0.00379	0.005948
met-d-XS_VLDL_PL_pct	2020	GD	Phospholipids to total lipids ratio in very small VLDL	NA	115078	12321875	NMR_metabo_UKBB	0.02762	0.05685	0.4859	0.627	0.1134	0.02052	1.053	0.03566	-0.008581	0.005276
bbj-a-96	2019	GD	Cerebral aneurysm	NA	195203	8885031	neurology	0.04882	0.1017	0.4799	0.6313	0.01225	0.002819	0.9996	0.008385	-0.001788	0.004595
ukb-b-4616	2018	GD	Nap during day	MRC-IEU	462400	9851867	activity_fitness_sleep	-0.0184	0.03852	-0.4776	0.6329	0.07988	0.003272	1.037	0.01109	0.007601	0.005196
ukb-b-9667	2018	GD	Illness, injury, bereavement, stress in last 2 years: Financial difficulties	MRC-IEU	459742	9851867	work_stress	-0.02558	0.0539	-0.4746	0.635	0.03398	0.001772	1.054	0.008313	0.006297	0.004912
ukb-b-5593	2018	GD	Number of full sisters	MRC-IEU	455420	9851867	family_memb_health	-0.035	0.07533	-0.4646	0.6422	0.01657	0.001504	1.178	0.00806	0.0008365	0.005655
ukb-b-12386	2018	GD	Types of transport used (excluding work): None of the above	MRC-IEU	460491	9851867	activity_fitness_sleep	0.08606	0.1869	0.4605	0.6452	0.002848	0.001284	1.01	0.01019	-0.01469	0.00847
ukb-b-17579	2018	GD	Why reduced smoking: Doctor's advice	MRC-IEU	14951	9851867	smoking	-0.109	0.2382	-0.4578	0.6471	0.04044	0.04584	1.005	0.01111	0.008043	0.006236
ukb-b-20044	2018	GD	Trunk fat mass	MRC-IEU	454588	9851867	anthropometry	0.01603	0.03506	0.4573	0.6475	0.2393	0.007769	1.103	0.02139	0.008472	0.006846
met-d-L_LDL_CE	2020	GD	Cholesteryl esters in large LDL	NA	115078	12321875	NMR_metabo_UKBB	0.03626	0.08027	0.4518	0.6514	0.06536	0.03152	1.105	0.07721	-0.004106	0.005953
ebi-a-GCST005903	2018	GD	Major depressive disorder (ICD-10 coded)	NA	217584	7640987	diseases	-0.03835	0.08493	-0.4515	0.6516	0.01905	0.002185	0.9952	0.006478	0.001978	0.004525
ukb-b-3460	2018	GD	Alcohol intake versus 10 years previously	MRC-IEU	428117	9851867	alcohol	-0.02357	0.0525	-0.449	0.6535	0.03372	0.001888	1.039	0.008634	-0.006159	0.005293
ukb-b-9405	2018	GD	Waist circumference	MRC-IEU	462166	9851867	anthropometry	0.01589	0.0355	0.4477	0.6544	0.2015	0.007585	1.076	0.01952	0.002251	0.006473
ukb-a-563	2017	GD	Diagnoses - main ICD10: M17 Gonarthrosis [arthrosis of knee]	Neale Lab	337199	10894596	diseases	-0.0367	0.08207	-0.4472	0.6548	0.01372	0.001632	1.007	0.007221	-0.004635	0.004738
met-d-Acetate	2020	GD	Acetate	NA	115046	12321875	NMR_metabo_UKBB	0.03534	0.07939	0.4451	0.6562	0.04652	0.01055	1.01	0.0107	-0.0024	0.005002
ukb-b-10591	2018	GD	Chest pain or discomfort	MRC-IEU	458012	9851867	pain_skeletal	0.02364	0.05321	0.4442	0.6569	0.03248	0.001671	1.034	0.007937	-0.006063	0.005042
ukb-d-4803_14	2018	GD	Tinnitus: Yes, but not now, but have in the past	NA	117882	13567874	eye_ear	0.05717	0.1295	0.4413	0.659	0.01738	0.004068	0.9907	0.006217	-0.005392	0.005004
ukb-a-227	2017	GD	Alcohol drinker status: Previous	Neale Lab	336965	10894596	alcohol	-0.03913	0.0893	-0.4382	0.6612	0.01347	0.001571	1.004	0.006748	-0.004763	0.00472
met-d-Acetone	2020	GD	Acetone	NA	115075	12321875	NMR_metabo_UKBB	0.03219	0.07412	0.4343	0.664	0.05273	0.01026	0.9948	0.01111	0.0009028	0.004586
met-d-L_VLDL_CE	2020	GD	Cholesteryl esters in large VLDL	NA	115078	12321875	NMR_metabo_UKBB	-0.02355	0.05486	-0.4293	0.6677	0.151	0.02516	1.033	0.02348	-0.005642	0.005036
ukb-b-18162	2018	GD	Illness, injury, bereavement, stress in last 2 years: Serious illness, injury or assault to yourself	MRC-IEU	459742	9851867	work_stress	0.02884	0.06756	0.4268	0.6695	0.01425	0.001299	1.019	0.006296	-0.009227	0.00482
ukb-b-5262	2018	GD	Relative age voice broke	MRC-IEU	195644	9851867	infancy_puberty	-0.02521	0.05944	-0.4242	0.6715	0.06855	0.0047	1.021	0.008991	0.01355	0.005641
met-d-non_HDL_C	2020	GD	Total cholesterol minus HDL-C	NA	115078	12321875	NMR_metabo_UKBB	0.03411	0.08126	0.4198	0.6747	0.06573	0.02834	1.094	0.06699	-0.004429	0.005825
ukb-a-523	2017	GD	Diagnoses - main ICD10: E03 Other hypothyroidism	Neale Lab	337199	10894596	diseases	-0.2717	0.6477	-0.4196	0.6748	0.0003906	0.001141	0.9988	0.005919	0.0031	0.004487
met-d-Phe	2020	GD	Phenylalanine	NA	115025	12321875	NMR_metabo_UKBB	0.03789	0.09031	0.4195	0.6749	0.03873	0.006992	1.013	0.008639	-0.002283	0.004898
met-d-S_LDL_TG_pct	2020	GD	Triglycerides to total lipids ratio in small LDL	NA	115078	12321875	NMR_metabo_UKBB	-0.02049	0.04908	-0.4174	0.6764	0.1689	0.03505	1.08	0.06283	-0.004929	0.005664
ukb-b-9543	2018	GD	Shortness of breath walking on level ground	MRC-IEU	150308	9851867	activity_fitness_sleep	-0.02702	0.06497	-0.4158	0.6775	0.05018	0.003936	1.015	0.007149	-0.001326	0.004394
met-d-M_HDL_TG	2020	GD	Triglycerides in medium HDL	NA	115078	12321875	NMR_metabo_UKBB	-0.02098	0.05058	-0.4149	0.6782	0.1589	0.03479	1.058	0.05718	-0.001403	0.005461
ukb-d-30080_irnt	2018	GD	Platelet count	NA	350474	13586288	biomarker	-0.01545	0.0375	-0.4119	0.6804	0.2547	0.02091	1.207	0.04958	-0.003179	0.007392
met-d-ApoB	2020	GD	Apolipoprotein B	NA	115078	12321875	NMR_metabo_UKBB	0.03343	0.0818	0.4087	0.6827	0.06796	0.02854	1.1	0.06693	-0.005398	0.005843
ukb-d-H40	2018	GD	Diagnoses - main ICD10: H40 Glaucoma	NA	361194	10233350	diseases	-0.05987	0.1467	-0.4082	0.6832	0.003085	0.00115	1.002	0.005686	-0.004542	0.004372
ukb-b-20544	2018	GD	Nervous feelings	MRC-IEU	450700	9851867	mood_behaviour	-0.01745	0.04334	-0.4025	0.6873	0.06368	0.003142	1.02	0.01123	-0.01135	0.005526
ukb-a-556	2017	GD	Diagnoses - main ICD10: K60 Fissure and fistula of anal and rectal regions	Neale Lab	337199	10894596	diseases	-0.04526	0.1153	-0.3925	0.6947	0.005197	0.001379	0.9838	0.006575	-0.003365	0.00434
met-c-845	2016	GD	Ratio of bisallylic groups to total fatty acids	NA	13171	11274684	kettunen_metabolites	0.03238	0.08283	0.3909	0.6959	0.2773	0.09431	0.9841	0.007878	0.001143	0.004789
ukb-a-592	2017	GD	Diagnoses - main ICD10: S76 Injury of muscle and tendon at hip and thigh level	Neale Lab	337199	10894596	diseases	0.09941	0.2555	0.389	0.6973	0.001484	0.001155	0.9984	0.006146	0.001863	0.004891
ukb-b-2535	2018	GD	Falls in the last year	MRC-IEU	461725	9851867	activity_fitness_sleep	0.02097	0.05415	0.3874	0.6985	0.03161	0.001758	1.013	0.008949	-0.00759	0.004954
ukb-d-2664_2	2018	GD	Reason for reducing amount of alcohol drunk: Doctor's advice	NA	134033	11142258	alcohol	-0.06511	0.1685	-0.3864	0.6992	0.007275	0.003537	0.9969	0.005781	0.002608	0.004526
ukb-b-4062	2018	GD	Happiness	MRC-IEU	152348	9851867	mood_behaviour	0.02496	0.0648	0.3852	0.7001	0.0601	0.00396	1.025	0.007456	0.005458	0.005012
ukb-a-226	2017	GD	Alcohol drinker status: Never	Neale Lab	336965	10894596	alcohol	-0.03009	0.07878	-0.3819	0.7025	0.01428	0.001583	1.018	0.006843	-0.004732	0.004587
ukb-a-579	2017	GD	Diagnoses - main ICD10: O75 Other complications of labour and delivery not elsewhere classified	Neale Lab	337199	10894596	gynecology_fertility	0.06644	0.1747	0.3803	0.7037	0.002807	0.001203	0.9887	0.005826	0.002473	0.004652
met-d-Albumin	2020	GD	Albumin	NA	115060	12321875	NMR_metabo_UKBB	-0.02344	0.06197	-0.3781	0.7053	0.0802	0.007604	1.037	0.01115	0.0002702	0.004418
ukb-b-2160	2018	GD	Diagnoses - main ICD10: C61 Malignant neoplasm of prostate	MRC-IEU	463010	9851867	diseases	-0.04721	0.1258	-0.3754	0.7074	0.005454	0.001278	1.039	0.009571	-0.002107	0.006475
ukb-b-20498	2018	GD	Number of incorrect matches in round	MRC-IEU	462302	9851867	neurology	-0.01713	0.04571	-0.3747	0.7079	0.05236	0.002528	1.021	0.01025	-0.00157	0.005818
met-d-XS_VLDL_FC_pct	2020	GD	Free cholesterol to total lipids ratio in very small VLDL	NA	115078	12321875	NMR_metabo_UKBB	0.0213	0.05788	0.3679	0.7129	0.09356	0.02514	1.072	0.04556	0.002748	0.005137
ukb-b-6244	2018	GD	Exposure to tobacco smoke outside home	MRC-IEU	391502	9851867	smoking	0.02248	0.06111	0.3678	0.713	0.0301	0.001929	1.045	0.008333	-0.00859	0.004609
ukb-b-8714	2018	GD	Vascular/heart problems diagnosed by doctor: Stroke	MRC-IEU	461880	9851867	diseases	0.04115	0.1119	0.3676	0.7132	0.004535	0.00109	1.02	0.007256	-0.001031	0.00534
ukb-b-14576	2018	GD	Wears glasses or contact lenses	MRC-IEU	462254	9851867	eye_ear	0.02322	0.06332	0.3667	0.7138	0.01532	0.001275	1.047	0.007192	0.006379	0.00465
ukb-b-2094	2018	GD	Weight change compared with 1 year ago	MRC-IEU	455085	9851867	anthropometry	-0.02974	0.08302	-0.3582	0.7202	0.01003	0.001163	1.043	0.007743	0.0009798	0.005021
ukb-b-2993	2018	GD	Duration of light DIY	MRC-IEU	227090	9851867	activity_fitness_sleep	-0.02288	0.06446	-0.355	0.7226	0.03758	0.00294	1.011	0.007615	-0.002312	0.004708
ukb-a-549	2017	GD	Diagnoses - main ICD10: K40 Inguinal hernia	Neale Lab	337199	10894596	diseases	-0.02931	0.0827	-0.3545	0.723	0.01748	0.002216	0.9946	0.006889	0.006595	0.00504
met-d-Phosphoglyc	2020	GD	Phosphoglycerides	NA	114999	12321875	NMR_metabo_UKBB	-0.01888	0.05373	-0.3514	0.7253	0.1253	0.02124	1.056	0.04254	0.001033	0.005125
ukb-b-6991	2018	GD	Seen doctor (GP) for nerves, anxiety, tension or depression	MRC-IEU	459560	9851867	mood_behaviour	-0.01419	0.04098	-0.3462	0.7292	0.06149	0.002545	1.008	0.01	0.002697	0.005071
met-d-Clinical_LDL_C	2020	GD	Clinical LDL cholesterol	NA	115078	12321875	NMR_metabo_UKBB	0.02783	0.08063	0.3452	0.73	0.06084	0.02793	1.099	0.07136	-0.003048	0.005718
met-d-M_LDL_C	2020	GD	Cholesterol in medium LDL	NA	115078	12321875	NMR_metabo_UKBB	-0.02711	0.07856	-0.3451	0.73	0.06333	0.02705	1.091	0.06492	-0.003706	0.005731
bbj-a-94	2019	GD	Cataract	NA	212453	8885805	eye_ear	0.04525	0.1319	0.343	0.7316	0.006157	0.002317	1.053	0.008283	-0.000409	0.004916
met-d-His	2020	GD	Histidine	NA	114895	12321875	NMR_metabo_UKBB	0.03258	0.0952	0.3422	0.7322	0.02744	0.006569	1.028	0.01032	0.001303	0.004593
ukb-b-11535	2018	GD	Mineral and other dietary supplements: Glucosamine	MRC-IEU	461384	9851867	drugs_supplements	0.02217	0.06547	0.3386	0.7349	0.023	0.001636	1.035	0.00775	-0.004956	0.005302
met-d-Glucose	2020	GD	Glucose	NA	114867	12321875	NMR_metabo_UKBB	-0.02606	0.07735	-0.3369	0.7362	0.05576	0.009802	1.041	0.008754	-0.005947	0.005107
met-d-L_VLDL_TG_pct	2020	GD	Triglycerides to total lipids ratio in large VLDL	NA	115067	12321875	NMR_metabo_UKBB	-0.02668	0.07921	-0.3369	0.7362	0.06057	0.01423	1.096	0.05263	-0.0021	0.005749
ieu-b-4828	2022	GD	Number of children ever born measurement	Within family GWAS consortium	60430	7974415	gynecology_fertility	0.04146	0.1234	0.3361	0.7368	0.0346	0.008707	1.025	0.006709	0.0003755	0.004946
met-d-M_LDL_P	2020	GD	Concentration of medium LDL particles	NA	115078	12321875	NMR_metabo_UKBB	-0.02663	0.07966	-0.3343	0.7381	0.06198	0.02225	1.079	0.05006	-0.003071	0.005566
ukb-b-11075	2018	GD	Mineral and other dietary supplements: Fish oil (including cod liver oil)	MRC-IEU	461384	9851867	drugs_supplements	-0.01874	0.05614	-0.3338	0.7386	0.02483	0.001529	1.027	0.007384	0.006222	0.00476
ebi-a-GCST007858	2015	GD	Fasting blood glucose adjusted for BMI	NA	33231	105585	biomarker	-0.04564	0.137	-0.333	0.7391	0.3779	0.1385	1.077	0.09191	-0.008578	0.02301
met-d-S_LDL_FC	2020	GD	Free cholesterol in small LDL	NA	115078	12321875	NMR_metabo_UKBB	0.02775	0.08366	0.3317	0.7401	0.0526	0.03436	1.127	0.09489	-0.002909	0.005667
met-d-LDL_P	2020	GD	Concentration of LDL particles	NA	115078	12321875	NMR_metabo_UKBB	0.02644	0.08052	0.3284	0.7426	0.06853	0.02922	1.1	0.06875	-0.005218	0.005864
ukb-b-18336	2018	GD	Seen a psychiatrist for nerves, anxiety, tension or depression	MRC-IEU	460702	9851867	mood_behaviour	0.01687	0.05144	0.328	0.7429	0.03024	0.001711	1.017	0.008431	-0.0008791	0.004882
met-d-VLDL_PL	2020	GD	Phospholipids in VLDL	NA	115078	12321875	NMR_metabo_UKBB	-0.01797	0.05496	-0.3269	0.7437	0.1566	0.02529	1.028	0.02257	-0.005812	0.005099
ukb-b-9937	2018	GD	Had major operations	MRC-IEU	210168	9851867	diseases	-0.03114	0.09589	-0.3247	0.7454	0.02121	0.002763	1.019	0.007436	0.002491	0.005502
met-c-844	2016	GD	Ratio of bisallylic groups to double bonds	NA	13524	11408861	kettunen_metabolites	-0.02645	0.08156	-0.3243	0.7457	0.3012	0.1043	0.9748	0.008964	0.002551	0.004826
ukb-b-7212	2018	GD	Leg fat mass (left)	MRC-IEU	454823	9851867	anthropometry	-0.01067	0.03367	-0.3169	0.7513	0.2368	0.007977	1.088	0.01994	0.008664	0.006749
ukb-a-543	2017	GD	Diagnoses - main ICD10: J44 Other chronic obstructive pulmonary disease	Neale Lab	337199	10894596	diseases	-0.04072	0.129	-0.3158	0.7522	0.004786	0.001433	0.9946	0.006818	0.001196	0.004254
ieu-a-1	2012	GD	Adiponectin	ADIPOGen	39883	2675209	biomarker	0.04656	0.1477	0.3152	0.7526	0.04304	0.04674	0.9984	0.04502	0.00104	0.005118
met-d-M_LDL_L	2020	GD	Total lipids in medium LDL	NA	115078	12321875	NMR_metabo_UKBB	-0.02395	0.07671	-0.3123	0.7548	0.06824	0.02791	1.091	0.06613	-0.004079	0.005766
ukb-b-19393	2018	GD	Whole body fat mass	MRC-IEU	454137	9851867	anthropometry	0.01065	0.03459	0.3081	0.758	0.2423	0.008004	1.096	0.02065	0.007442	0.006817
met-d-LDL_C	2020	GD	LDL cholesterol	NA	115078	12321875	NMR_metabo_UKBB	0.02506	0.08267	0.3031	0.7618	0.06024	0.0314	1.105	0.07813	-0.004114	0.005918
ukb-a-257	2017	GD	Hearing difficulty/problems: Yes	Neale Lab	323978	10894596	eye_ear	-0.01749	0.05785	-0.3023	0.7624	0.04088	0.00246	1.017	0.009047	0.007365	0.004862
ukb-b-16235	2018	GD	Reason for glasses/contact lenses: For just reading/near work as you are getting older (called 'presbyopia')	MRC-IEU	460536	9851867	eye_ear	0.04184	0.1402	0.2985	0.7653	0.00318	0.001225	1.17	0.00783	0.0002206	0.005014
met-d-PUFA	2020	GD	Polyunsaturated fatty acids	NA	114999	12321875	NMR_metabo_UKBB	0.01594	0.05405	0.2948	0.7681	0.1403	0.02803	1.043	0.03357	-0.007133	0.005353
ukb-b-3502	2018	GD	Frequency of other exercises in last 4 weeks	MRC-IEU	220207	9851867	activity_fitness_sleep	0.02713	0.09216	0.2943	0.7685	0.02113	0.002414	1.008	0.006083	-0.007129	0.004506
ebi-a-GCST004131	2017	GD	Inflammatory bowel disease	NA	59957	9619016	diseases	0.01819	0.06197	0.2935	0.7691	0.313	0.03054	1.13	0.01414	-0.0006758	0.006235
ukb-b-18189	2018	GD	Reason for glasses/contact lenses: For long-sightedness, i.e. for distance and near, but particularly for near tasks like reading (called 'hypermetropia')	MRC-IEU	460536	9851867	eye_ear	0.0288	0.09822	0.2932	0.7694	0.007819	0.001277	1.1	0.008229	0.0001123	0.005322
ukb-b-8196	2018	GD	Ever highly irritable/argumentative for 2 days	MRC-IEU	149501	9851867	mood_behaviour	-0.02045	0.07102	-0.288	0.7734	0.04802	0.004481	1.017	0.007801	0.00097	0.004887
ukb-b-12181	2018	GD	Pain type(s) experienced in last month: Headache	MRC-IEU	461857	9851867	pain_skeletal	0.01527	0.05341	0.2859	0.775	0.04292	0.002475	1.021	0.009774	0.0009503	0.005437
ukb-b-18096	2018	GD	Leg fat mass (right)	MRC-IEU	454846	9851867	anthropometry	-0.009614	0.03376	-0.2848	0.7758	0.2352	0.007885	1.09	0.01961	0.007701	0.006657
met-d-S_HDL_C_pct	2020	GD	Cholesterol to total lipids ratio in small HDL	NA	115078	12321875	NMR_metabo_UKBB	-0.01563	0.05607	-0.2787	0.7804	0.1161	0.02971	1.087	0.06726	0.004291	0.005623
ukb-a-564	2017	GD	Diagnoses - main ICD10: M20 Acquired deformities of fingers and toes	Neale Lab	337199	10894596	diseases	0.03012	0.1084	0.2779	0.7811	0.009671	0.001501	0.9993	0.00696	-0.004284	0.004803
met-d-M_HDL_CE_pct	2020	GD	Cholesteryl esters to total lipids ratio in medium HDL	NA	115078	12321875	NMR_metabo_UKBB	-0.01394	0.05035	-0.2768	0.782	0.1724	0.0277	1.07	0.04295	0.007525	0.005346
ukb-b-14070	2018	GD	Medication for cholesterol, blood pressure, diabetes, or take exogenous hormones: Insulin	MRC-IEU	249710	9851867	drugs_supplements	0.03372	0.1221	0.2761	0.7825	0.00885	0.002569	0.9997	0.01004	-0.01231	0.007243
ieu-a-114	2012	GD	Neo-conscientiousness	GPC	17375	2305683	mood_behaviour	0.04485	0.1626	0.2758	0.7827	0.07299	0.02963	1	0.006595	-0.0002157	0.005469
ukb-b-3563	2018	GD	Vitamin and mineral supplements: Folic acid or Folate (Vit B9)	MRC-IEU	460351	9851867	drugs_supplements	-0.04054	0.151	-0.2685	0.7883	0.002743	0.0009952	1.017	0.006087	0.001345	0.005197
met-d-S_LDL_TG	2020	GD	Triglycerides in small LDL	NA	115078	12321875	NMR_metabo_UKBB	-0.01311	0.04886	-0.2683	0.7884	0.193	0.02988	1.025	0.02385	-0.007129	0.005013
met-d-S_HDL_PL_pct	2020	GD	Phospholipids to total lipids ratio in small HDL	NA	115078	12321875	NMR_metabo_UKBB	0.01768	0.06668	0.2652	0.7908	0.06341	0.02856	1.119	0.07708	0.002556	0.005614
ukb-b-15695	2018	GD	Ever had prostate specific antigen (PSA) test	MRC-IEU	200410	9851867	diseases	0.02133	0.08042	0.2653	0.7908	0.03168	0.002763	1.028	0.007104	0.0007714	0.004896
met-d-HDL_C	2020	GD	HDL cholesterol	NA	115078	12321875	NMR_metabo_UKBB	0.01211	0.04593	0.2636	0.7921	0.1759	0.02319	1.111	0.04907	0.006547	0.005065
ukb-a-575	2017	GD	Diagnoses - main ICD10: N32 Other disorders of bladder	Neale Lab	337199	10894596	diseases	0.04117	0.1572	0.2619	0.7934	0.004083	0.001146	0.9883	0.005663	-0.005119	0.004812
met-d-L_LDL_PL	2020	GD	Phospholipids in large LDL	NA	115078	12321875	NMR_metabo_UKBB	0.02063	0.07889	0.2615	0.7937	0.0639	0.02659	1.093	0.06681	-0.002354	0.005703
ieu-b-117	2011	GD	HOMA-B	MAGIC	36466	2454220	biomarker	-0.02714	0.1039	-0.2611	0.794	0.08995	0.01349	0.9886	0.006641	0.0008331	0.004928
met-d-S_LDL_FC_pct	2020	GD	Free cholesterol to total lipids ratio in small LDL	NA	115078	12321875	NMR_metabo_UKBB	0.0129	0.04948	0.2607	0.7943	0.1741	0.03769	1.063	0.06166	0.006041	0.005493
ukb-b-8906	2018	GD	Knee pain for 3+ months	MRC-IEU	97889	9851867	pain_skeletal	0.03117	0.1213	0.2571	0.7971	0.02155	0.004905	1.007	0.005858	-0.005498	0.004502
ukb-b-11355	2018	GD	Ever stopped smoking for 6+ months	MRC-IEU	113230	9851867	smoking	-0.03069	0.1199	-0.2559	0.798	0.01685	0.004643	1.008	0.006854	0.005205	0.004685
met-d-XXL_VLDL_TG_pct	2020	GD	Triglycerides to total lipids ratio in chylomicrons and extremely large VLDL	NA	111631	12321875	NMR_metabo_UKBB	0.01872	0.07343	0.255	0.7987	0.05338	0.01975	1.038	0.03012	-0.004941	0.004809
ebi-a-GCST003367	2016	GD	circulating leptin levels	NA	33987	2457011	biomarker	0.02586	0.1029	0.2513	0.8016	0.09539	0.01493	0.9967	0.006672	-0.004576	0.004738
ukb-b-10093	2018	GD	Tense / 'highly strung'	MRC-IEU	447961	9851867	mood_behaviour	-0.01115	0.04441	-0.2511	0.8017	0.05564	0.002882	1.015	0.01007	-0.01087	0.005173
ukb-b-12854	2018	GD	Arm fat percentage (right)	MRC-IEU	454789	9851867	anthropometry	-0.008683	0.03457	-0.2512	0.8017	0.2198	0.007158	1.097	0.02021	0.006843	0.00606
ukb-b-16858	2018	GD	Cough on most days	MRC-IEU	112583	9851867	lung_function	-0.02194	0.08759	-0.2505	0.8022	0.04146	0.004441	0.9988	0.006475	0.00388	0.004841
ukb-b-9049	2018	GD	Illness, injury, bereavement, stress in last 2 years: Serious illness, injury or assault of a close relative	MRC-IEU	459742	9851867	work_stress	-0.02092	0.08376	-0.2497	0.8028	0.01185	0.001484	1.009	0.007923	-0.005676	0.004506
met-d-HDL_PL	2020	GD	Phospholipids in HDL	NA	115078	12321875	NMR_metabo_UKBB	-0.01227	0.04928	-0.249	0.8034	0.1336	0.01974	1.109	0.05063	0.007004	0.004979
ukb-b-15378	2018	GD	Had other major operations	MRC-IEU	248845	9851867	diseases	-0.01756	0.07158	-0.2454	0.8062	0.0302	0.002294	1.014	0.006715	0.00666	0.005191
ukb-b-8764	2018	GD	Types of physical activity in last 4 weeks: Other exercises (eg: swimming, cycling, keep fit, bowling)	MRC-IEU	460376	9851867	activity_fitness_sleep	-0.01136	0.04698	-0.2418	0.8089	0.04315	0.001949	1.036	0.008939	0.00744	0.005261
ukb-b-18105	2018	GD	Had menopause	MRC-IEU	211114	9851867	gynecology_fertility	-0.02311	0.09587	-0.2411	0.8095	0.02028	0.003266	1.043	0.007202	0.0003492	0.005639
ukb-b-8013	2018	GD	Length of working week for main job	MRC-IEU	260069	9851867	work_stress	0.01978	0.08371	0.2362	0.8132	0.02047	0.002005	1.026	0.006309	0.001405	0.004668
ieu-b-107	2020	GD	apolipoprotein A-I	UK Biobank	393193	12321875	biomarker	0.009308	0.03999	0.2327	0.816	0.1728	0.01889	1.316	0.1106	0.002883	0.008162
ukb-a-572	2017	GD	Diagnoses - main ICD10: M72 Fibroblastic disorders	Neale Lab	337199	10894596	diseases	0.02732	0.1175	0.2326	0.8161	0.009632	0.003391	1.023	0.02503	-0.004169	0.005307
met-d-LDL_L	2020	GD	Total lipids in LDL	NA	115078	12321875	NMR_metabo_UKBB	0.01908	0.08232	0.2318	0.8167	0.06178	0.0314	1.105	0.07744	-0.004107	0.005918
ukb-b-13184	2018	GD	Types of physical activity in last 4 weeks: Heavy DIY (eg: weeding, lawn mowing, carpentry, digging)	MRC-IEU	460376	9851867	activity_fitness_sleep	-0.01216	0.05249	-0.2317	0.8168	0.03482	0.001664	1.089	0.007797	-0.002969	0.005088
ukb-b-10181	2018	GD	Eye problems/disorders: Diabetes related eye disease	MRC-IEU	150642	9851867	diseases	-0.02397	0.1044	-0.2296	0.8184	0.02074	0.003845	1.023	0.009416	-0.01486	0.005813
ukb-a-519	2017	GD	Diagnoses - main ICD10: C50 Malignant neoplasm of breast	Neale Lab	337199	10894596	diseases	0.02429	0.1071	0.2268	0.8206	0.008896	0.001643	1.002	0.007661	-0.003757	0.004837
met-d-L_HDL_TG_pct	2020	GD	Triglycerides to total lipids ratio in large HDL	NA	115078	12321875	NMR_metabo_UKBB	-0.01067	0.04731	-0.2255	0.8216	0.1914	0.03717	1.086	0.05292	-0.004386	0.005572
met-d-M_LDL_TG	2020	GD	Triglycerides in medium LDL	NA	115078	12321875	NMR_metabo_UKBB	-0.01146	0.05088	-0.2253	0.8217	0.1732	0.02558	1.05	0.0391	-0.005872	0.005241
ukb-a-334	2017	GD	Potassium in urine	Neale Lab	326816	10894596	biomarker	-0.01332	0.05955	-0.2236	0.8231	0.04223	0.002218	1.018	0.008305	0.006286	0.005114
met-d-S_VLDL_L	2020	GD	Total lipids in small VLDL	NA	115078	12321875	NMR_metabo_UKBB	-0.01204	0.05464	-0.2203	0.8256	0.1599	0.02715	1.036	0.02362	-0.006484	0.005163
met-d-VLDL_FC	2020	GD	Free cholesterol in VLDL	NA	115078	12321875	NMR_metabo_UKBB	-0.01288	0.0587	-0.2194	0.8264	0.1366	0.02369	1.037	0.02649	-0.005951	0.005279
met-d-XXL_VLDL_C_pct	2020	GD	Cholesterol to total lipids ratio in chylomicrons and extremely large VLDL	NA	111631	12321875	NMR_metabo_UKBB	-0.01443	0.06623	-0.2178	0.8276	0.06848	0.0185	1.031	0.02284	0.007329	0.00481
met-d-VLDL_CE	2020	GD	Cholesteryl esters in VLDL	NA	115078	12321875	NMR_metabo_UKBB	0.01572	0.07276	0.2161	0.8289	0.08962	0.02358	1.077	0.04493	-0.005425	0.005866
met-d-S_LDL_P	2020	GD	Concentration of small LDL particles	NA	115078	12321875	NMR_metabo_UKBB	0.01703	0.07929	0.2148	0.83	0.06908	0.02632	1.095	0.06066	-0.005146	0.005689
ukb-a-580	2017	GD	Diagnoses - main ICD10: R04 Haemorrhage from respiratory passages	Neale Lab	337199	10894596	diseases	0.03667	0.172	0.2131	0.8312	0.002738	0.001465	0.9963	0.006656	-0.002512	0.004425
ukb-a-552	2017	GD	Diagnoses - main ICD10: K50 Crohn's disease [regional enteritis]	Neale Lab	337199	10894596	diseases	0.03312	0.1555	0.213	0.8314	0.004157	0.001377	1.003	0.006581	0.000116	0.004875
ukb-b-10215	2018	GD	Hand grip strength (right)	MRC-IEU	461089	9851867	activity_fitness_sleep	0.008476	0.0408	0.2078	0.8354	0.1028	0.00368	1.073	0.01333	0.003478	0.00603
ukb-b-1712	2018	GD	Job involves shift work	MRC-IEU	263315	9851867	work_stress	0.01471	0.07146	0.2059	0.8369	0.02606	0.002324	1.043	0.006737	-0.007349	0.004718
ukb-b-17107	2018	GD	Pain type(s) experienced in last month: Facial pain	MRC-IEU	461857	9851867	pain_skeletal	0.02107	0.1039	0.2027	0.8394	0.006271	0.001228	1.013	0.007348	-0.002708	0.005165
ieu-a-1048	2015	GD	Thalamus volume	ENIGMA	30717	7288410	neurology	0.02624	0.1318	0.199	0.8422	0.05558	0.01578	0.9813	0.006432	-0.001106	0.004639
ukb-b-10188	2018	GD	Vitamin and mineral supplements: Vitamin B	MRC-IEU	460351	9851867	drugs_supplements	0.01828	0.09258	0.1974	0.8435	0.008043	0.001139	1.016	0.007437	-0.001219	0.004584
ieu-b-2	2019	GD	Alzheimer's disease	Alzheimer Disease Genetics Consortium (ADGC), European Alzheimer's Disease Initiative (EADI), Cohorts for Heart and Aging Research in Genomic Epidemiology Consortium (CHARGE), Genetic and Environmental Risk in AD/Defining Genetic, Polygenic and Environmental Risk for Alzheimer's Disease Consortium (GERAD/PERADES),	63926	10528610	neurology	-0.02037	0.1033	-0.1972	0.8437	0.04462	0.02383	1.062	0.03649	-0.00267	0.005109
ukb-b-7178	2018	GD	Doctor diagnosed hayfever or allergic rhinitis	MRC-IEU	112583	9851867	diseases	0.01325	0.06794	0.1949	0.8454	0.07846	0.007627	1.01	0.009222	0.001452	0.005311
ukb-b-14863	2018	GD	Mineral and other dietary supplements: Iron	MRC-IEU	461384	9851867	drugs_supplements	-0.02457	0.1262	-0.1946	0.8457	0.004907	0.001073	1.027	0.006931	0.00525	0.005595
ukb-b-2830	2018	GD	Financial situation satisfaction	MRC-IEU	152153	9851867	work_stress	-0.01271	0.06533	-0.1945	0.8458	0.05677	0.004162	1.04	0.007283	0.0008407	0.005245
met-d-S_VLDL_P	2020	GD	Concentration of small VLDL particles	NA	115078	12321875	NMR_metabo_UKBB	-0.0102	0.05352	-0.1905	0.8489	0.1672	0.02814	1.036	0.02318	-0.006846	0.005118
met-d-M_VLDL_FC	2020	GD	Free cholesterol in medium VLDL	NA	115078	12321875	NMR_metabo_UKBB	0.01367	0.072	0.1899	0.8494	0.08698	0.02367	1.07	0.04568	-0.005955	0.00562
met-d-M_LDL_PL	2020	GD	Phospholipids in medium LDL	NA	115078	12321875	NMR_metabo_UKBB	-0.01512	0.08049	-0.1879	0.851	0.06182	0.03192	1.107	0.0797	-0.004568	0.00591
met-d-HDL_CE	2020	GD	Cholesteryl esters in HDL	NA	115078	12321875	NMR_metabo_UKBB	0.008586	0.04598	0.1867	0.8519	0.1782	0.02388	1.106	0.0475	0.006708	0.005082
ukb-a-594	2017	GD	Diagnoses - main ICD10: Z09 Follow-up examination after treatment for conditions other than malignant neoplasms	Neale Lab	337199	10894596	diseases	-0.03233	0.1776	-0.182	0.8556	0.003059	0.001253	0.999	0.006207	0.001887	0.004992
met-d-M_HDL_TG_pct	2020	GD	Triglycerides to total lipids ratio in medium HDL	NA	115078	12321875	NMR_metabo_UKBB	0.008705	0.04869	0.1788	0.8581	0.189	0.03535	1.087	0.05157	-0.006386	0.005436
ukb-b-5174	2018	GD	Average weekly beer plus cider intake	MRC-IEU	327634	9851867	alcohol	0.009639	0.05413	0.1781	0.8587	0.05219	0.002833	1.062	0.009684	-0.002486	0.005091
ieu-a-996	2014	GD	Eczema	EAGLE	40835	11059641	diseases	0.01792	0.1016	0.1764	0.86	0.07016	0.01577	1.023	0.007039	-0.004315	0.004697
ukb-b-4210	2018	GD	Frequency of light DIY in last 4 weeks	MRC-IEU	228298	9851867	activity_fitness_sleep	0.01238	0.07102	0.1743	0.8616	0.02568	0.002378	1.03	0.006903	-0.002923	0.004553
ukb-b-11874	2018	GD	Diagnoses - secondary ICD10: M06.99 Rheumatoid arthritis, unspecified (Site unspecified)	MRC-IEU	463010	9851867	diseases	0.02128	0.1241	0.1715	0.8638	0.005009	0.001316	0.9978	0.009996	-0.00107	0.006782
ieu-a-1185	2017	GD	Autism Spectrum Disorder	iPSYCH-PGC	46351	9112386	neurology	0.01016	0.06177	0.1644	0.8694	0.203	0.0151	0.9988	0.00797	0.003306	0.00506
ukb-b-19953	2018	GD	Body mass index (BMI)	MRC-IEU	461460	9851867	anthropometry	-0.005286	0.03264	-0.162	0.8713	0.2541	0.009025	1.089	0.02122	0.005161	0.00624
ukb-b-3798	2018	GD	Fractured bone site(s): Leg	MRC-IEU	460340	9851867	pain_skeletal	0.02955	0.1833	0.1612	0.8719	0.001813	0.001076	1.006	0.007794	0.0006994	0.006186
met-d-M_VLDL_L	2020	GD	Total lipids in medium VLDL	NA	115078	12321875	NMR_metabo_UKBB	-0.009421	0.05925	-0.159	0.8737	0.1288	0.02535	1.042	0.03336	-0.007445	0.005299
ukb-b-16812	2018	GD	Vitamin and mineral supplements: Multivitamins +/- minerals	MRC-IEU	460351	9851867	drugs_supplements	0.009707	0.06163	0.1575	0.8748	0.02361	0.001502	1.024	0.0072	-0.003124	0.005072
ieu-b-108	2020	GD	apolipoprotein B	UK Biobank	439214	12321875	biomarker	0.006846	0.04392	0.1559	0.8761	0.08866	0.01277	1.217	0.09652	0.0006331	0.006329
met-d-LDL_PL	2020	GD	Phospholipids in LDL	NA	115078	12321875	NMR_metabo_UKBB	0.01266	0.08138	0.1555	0.8764	0.06053	0.02889	1.101	0.07372	-0.003648	0.005729
met-d-XS_VLDL_TG	2020	GD	Triglycerides in very small VLDL	NA	115078	12321875	NMR_metabo_UKBB	-0.007934	0.05112	-0.1552	0.8767	0.18	0.03011	1.062	0.05321	-0.005895	0.005259
met-d-S_VLDL_FC	2020	GD	Free cholesterol in small VLDL	NA	115078	12321875	NMR_metabo_UKBB	0.01148	0.07467	0.1537	0.8778	0.0827	0.02484	1.084	0.05091	-0.00525	0.005765
met-d-Omega_6	2020	GD	Omega-6 fatty acids	NA	114999	12321875	NMR_metabo_UKBB	0.009091	0.05926	0.1534	0.8781	0.1215	0.02555	1.039	0.03394	-0.007128	0.005473
met-d-S_LDL_CE	2020	GD	Cholesteryl esters in small LDL	NA	115078	12321875	NMR_metabo_UKBB	-0.01152	0.07555	-0.1524	0.8789	0.07352	0.02677	1.086	0.06102	-0.004885	0.005779
met-d-LDL_CE	2020	GD	Cholesteryl esters in LDL	NA	115078	12321875	NMR_metabo_UKBB	0.01202	0.07962	0.1509	0.88	0.06542	0.02936	1.096	0.07053	-0.004179	0.005882
ukb-b-10937	2018	GD	Reason for glasses/contact lenses: For 'astigmatism'	MRC-IEU	460536	9851867	eye_ear	-0.01202	0.07997	-0.1503	0.8805	0.01129	0.001251	1.055	0.007576	0.00416	0.005199
ukb-b-12841	2018	GD	Bring up phlegm/sputum/mucus on most days	MRC-IEU	112583	9851867	lung_function	-0.01561	0.1054	-0.1481	0.8822	0.02648	0.004711	1.015	0.007205	0.005424	0.00495
ukb-b-11601	2018	GD	Diagnoses - main ICD10: N40 Hyperplasia of prostate	MRC-IEU	463010	9851867	diseases	0.01586	0.1082	0.1466	0.8835	0.006694	0.001316	1.022	0.0091	-0.001816	0.005809
ukb-b-8080	2018	GD	Medication for cholesterol, blood pressure, diabetes, or take exogenous hormones: Hormone replacement therapy	MRC-IEU	249710	9851867	drugs_supplements	-0.01438	0.09818	-0.1465	0.8836	0.01543	0.002083	1.012	0.006596	0.002249	0.005744
ukb-b-12654	2018	GD	Former alcohol drinker	MRC-IEU	31506	9851867	alcohol	0.01485	0.1018	0.1459	0.884	0.1081	0.01538	1.024	0.006971	0.002381	0.00516
ukb-b-12621	2018	GD	Ever had stillbirth, spontaneous miscarriage or termination	MRC-IEU	247180	9851867	gynecology_fertility	-0.01225	0.08496	-0.1442	0.8854	0.01941	0.002437	1.026	0.007633	-0.0005766	0.004668
ieu-b-118	2011	GD	HOMA-IR	MAGIC	37037	2455342	biomarker	0.01649	0.1171	0.1408	0.888	0.072	0.01245	1.001	0.006504	-0.005521	0.005453
ukb-b-16407	2018	GD	Trunk fat percentage	MRC-IEU	454613	9851867	anthropometry	-0.00506	0.03642	-0.1389	0.8895	0.2112	0.00654	1.109	0.02026	0.005818	0.006561
met-d-L_LDL_CE_pct	2020	GD	Cholesteryl esters to total lipids ratio in large LDL	NA	115078	12321875	NMR_metabo_UKBB	-0.009432	0.06799	-0.1387	0.8897	0.06661	0.01685	1.061	0.03575	-0.005252	0.005738
ukb-b-9571	2018	GD	Fractured bone site(s): Wrist	MRC-IEU	460340	9851867	pain_skeletal	-0.01388	0.1009	-0.1375	0.8906	0.006843	0.001348	1.014	0.008062	0.005805	0.005267
ukb-b-20188	2018	GD	Arm fat percentage (left)	MRC-IEU	454724	9851867	anthropometry	-0.004787	0.03486	-0.1373	0.8908	0.2241	0.00729	1.091	0.02026	0.00478	0.006268
ukb-b-8463	2018	GD	Back pain for 3+ months	MRC-IEU	117404	9851867	pain_skeletal	-0.01036	0.07696	-0.1346	0.893	0.03777	0.004635	0.9971	0.006919	-0.001881	0.004531
met-d-HDL_TG	2020	GD	Triglycerides in HDL	NA	115078	12321875	NMR_metabo_UKBB	-0.006926	0.05177	-0.1338	0.8936	0.1547	0.0362	1.064	0.06085	-0.002745	0.005488
ukb-d-2664_4	2018	GD	Reason for reducing amount of alcohol drunk: Financial reasons	NA	134033	12649485	alcohol	0.01745	0.1316	0.1326	0.8945	0.01071	0.003511	0.9983	0.006326	0.0007603	0.004204
ukb-d-N92	2018	GD	Diagnoses - main ICD10: N92 Excessive, frequent and irregular menstruation	NA	361194	12983417	gynecology_fertility	0.01559	0.1181	0.1321	0.8949	0.006726	0.001504	1.005	0.007003	-0.003214	0.004986
ukb-a-537	2017	GD	Diagnoses - main ICD10: I80 Phlebitis and thrombophlebitis	Neale Lab	337199	10894596	diseases	0.01504	0.1151	0.1306	0.8961	0.007413	0.001604	0.9969	0.008135	-0.006318	0.004572
ieu-a-72	2015	GD	Waist-to-hip ratio	GIANT	224459	2562516	anthropometry	0.007969	0.06174	0.1291	0.8973	0.05941	0.003687	0.8413	0.007583	-0.008994	0.005294
met-d-M_LDL_FC	2020	GD	Free cholesterol in medium LDL	NA	115078	12321875	NMR_metabo_UKBB	0.0103	0.08199	0.1256	0.9	0.05488	0.02949	1.108	0.07857	-0.002687	0.005757
met-d-Cholines	2020	GD	Total cholines	NA	114999	12321875	NMR_metabo_UKBB	-0.006833	0.05514	-0.1239	0.9014	0.1204	0.0194	1.067	0.04253	0.0006264	0.005229
ukb-d-30090_irnt	2018	GD	Platelet crit	NA	350471	13586285	biomarker	0.00506	0.04101	0.1234	0.9018	0.211	0.0176	1.215	0.03682	-0.01118	0.007355
met-d-Total_PL	2020	GD	Total phospholipids in lipoprotein particles	NA	115078	12321875	NMR_metabo_UKBB	0.007079	0.05868	0.1207	0.904	0.1141	0.02035	1.063	0.03719	-0.001289	0.005379
met-d-Tyr	2020	GD	Tyrosine	NA	114911	12321875	NMR_metabo_UKBB	-0.00561	0.04747	-0.1182	0.9059	0.1237	0.03945	0.9792	0.03016	0.0002443	0.004942
met-d-S_LDL_L	2020	GD	Total lipids in small LDL	NA	115078	12321875	NMR_metabo_UKBB	0.009686	0.08434	0.1148	0.9086	0.05995	0.0346	1.117	0.08683	-0.00598	0.005963
met-d-LDL_TG	2020	GD	Triglycerides in LDL	NA	115078	12321875	NMR_metabo_UKBB	-0.006076	0.05346	-0.1136	0.9095	0.1582	0.02366	1.055	0.04557	-0.005758	0.005304
met-d-XXL_VLDL_PL_pct	2020	GD	Phospholipids to total lipids ratio in chylomicrons and extremely large VLDL	NA	111631	12321875	NMR_metabo_UKBB	-0.007628	0.06729	-0.1134	0.9097	0.05916	0.02291	1.082	0.05037	-0.001501	0.005151
met-d-L_LDL_TG	2020	GD	Triglycerides in large LDL	NA	115078	12321875	NMR_metabo_UKBB	-0.006221	0.05602	-0.1111	0.9116	0.1429	0.0224	1.068	0.05688	-0.004943	0.005395
met-d-Total_L	2020	GD	Total lipids in lipoprotein particles	NA	115078	12321875	NMR_metabo_UKBB	0.00728	0.06604	0.1102	0.9122	0.1004	0.02454	1.058	0.04205	-0.00392	0.00566
ukb-b-7478	2018	GD	Hand grip strength (left)	MRC-IEU	461026	9851867	activity_fitness_sleep	0.004499	0.04097	0.1098	0.9126	0.1028	0.003704	1.072	0.01337	0.004895	0.005974
ukb-a-582	2017	GD	Diagnoses - main ICD10: R10 Abdominal and pelvic pain	Neale Lab	337199	10894596	diseases	-0.009255	0.08571	-0.108	0.914	0.01201	0.00159	0.9962	0.006784	-0.0002674	0.004698
met-d-M_VLDL_PL	2020	GD	Phospholipids in medium VLDL	NA	115078	12321875	NMR_metabo_UKBB	0.007105	0.06822	0.1042	0.917	0.1004	0.02613	1.067	0.04777	-0.006903	0.005732
ukb-b-2346	2018	GD	Duration of moderate activity	MRC-IEU	343827	9851867	activity_fitness_sleep	-0.005856	0.05671	-0.1033	0.9178	0.0317	0.00189	1.018	0.007758	-0.006248	0.00464
ukb-b-7007	2018	GD	Other eye problems	MRC-IEU	461565	9851867	eye_ear	0.007958	0.07762	0.1025	0.9183	0.009435	0.001186	1.037	0.007005	-0.001366	0.004445
ukb-d-40001_C349	2018	GD	Underlying (primary) cause of death: ICD10: C34.9 Bronchus or lung, unspecified	NA	9092	9452278	diseases	-0.01795	0.1774	-0.1012	0.9194	0.1074	0.05039	0.9959	0.006373	-0.006237	0.004575
ukb-b-13183	2018	GD	Adopted as a child	MRC-IEU	461805	9851867	infancy_puberty	-0.01081	0.1103	-0.09801	0.9219	0.006248	0.001032	1.033	0.006583	0.002882	0.00523
ukb-b-7859	2018	GD	Impedance of arm (right)	MRC-IEU	454826	9851867	anthropometry	-0.003167	0.03251	-0.09743	0.9224	0.2482	0.008232	1.119	0.02635	-0.0007541	0.006632
ukb-b-2227	2018	GD	Number of children fathered	MRC-IEU	209872	9851867	gynecology_fertility	0.006124	0.06383	0.09595	0.9236	0.0353	0.002792	1.016	0.007118	-0.004663	0.004749
met-d-M_HDL_C_pct	2020	GD	Cholesterol to total lipids ratio in medium HDL	NA	115078	12321875	NMR_metabo_UKBB	0.004676	0.04913	0.09518	0.9242	0.1878	0.03037	1.08	0.0462	0.006934	0.005502
ukb-b-10387	2018	GD	Leg pain on walking	MRC-IEU	151553	9851867	pain_skeletal	-0.006458	0.0684	-0.09442	0.9248	0.05244	0.003729	1.016	0.006505	-0.002979	0.004735
ukb-d-T84	2018	GD	Diagnoses - main ICD10: T84 Complications of internal orthopaedic prosthetic devices, implants and grafts	NA	361194	11593283	diseases	-0.011	0.1188	-0.09257	0.9262	0.005632	0.001176	0.9938	0.005764	-0.0003553	0.004944
ukb-b-17601	2018	GD	Mouth/teeth dental problems: None of the above	MRC-IEU	461113	9851867	dental	-0.004716	0.05119	-0.09213	0.9266	0.03564	0.001767	1.043	0.009153	-0.000193	0.004781
met-d-M_LDL_TG_pct	2020	GD	Triglycerides to total lipids ratio in medium LDL	NA	115078	12321875	NMR_metabo_UKBB	-0.005285	0.05894	-0.08967	0.9286	0.1017	0.02453	1.115	0.072	-0.003147	0.005808
ukb-b-14624	2018	GD	Illness, injury, bereavement, stress in last 2 years: Marital separation/divorce	MRC-IEU	459742	9851867	work_stress	0.009872	0.1117	0.08839	0.9296	0.004015	0.001196	1.029	0.007656	-0.003212	0.004027
ukb-b-13160	2018	GD	Father still alive	MRC-IEU	450333	9851867	family_memb_health	-0.008503	0.09791	-0.08684	0.9308	0.007283	0.001238	1.071	0.007224	-0.006627	0.00493
ieu-a-1050	2014	GD	Ferritin	GIS	23986	2036124	biomarker	-0.01155	0.1335	-0.08652	0.9311	0.07734	0.02485	1.031	0.009275	-0.003736	0.006314
met-d-Creatinine	2020	GD	Creatinine	NA	110058	12321875	NMR_metabo_UKBB	0.004387	0.05143	0.0853	0.932	0.1554	0.01396	1.026	0.01483	-0.007879	0.004954
met-d-Phosphatidylc	2020	GD	Phosphatidylcholines	NA	114999	12321875	NMR_metabo_UKBB	0.00443	0.05312	0.08339	0.9335	0.127	0.02102	1.068	0.04806	0.0003013	0.005105
ukb-b-185	2018	GD	Frequency of travelling from home to job workplace	MRC-IEU	263534	9851867	activity_fitness_sleep	-0.006362	0.08031	-0.07922	0.9369	0.02246	0.002247	1.058	0.007796	-0.003356	0.005074
ukb-b-6445	2018	GD	Ever had hysterectomy (womb removed)	MRC-IEU	221697	9851867	gynecology_fertility	0.0061	0.08438	0.07228	0.9424	0.02268	0.002591	1.006	0.00714	0.002979	0.004785
ukb-b-4733	2018	GD	Number of operations, self-reported	MRC-IEU	462933	9851867	diseases	0.003871	0.05384	0.07189	0.9427	0.03601	0.001835	1.059	0.008473	0.006182	0.005673
ukb-a-567	2017	GD	Diagnoses - main ICD10: M24 Other specific joint derangements	Neale Lab	337199	10894596	diseases	-0.01101	0.1593	-0.06911	0.9449	0.003096	0.001299	0.9899	0.006226	-0.002362	0.004045
ukb-b-6353	2018	GD	Reason for glasses/contact lenses: For short-sightedness, i.e. only or mainly for distance viewing such as driving, cinema etc (called 'myopia')	MRC-IEU	460536	9851867	eye_ear	-0.003881	0.0591	-0.06567	0.9476	0.0262	0.001705	1.138	0.008942	0.001062	0.004865
ukb-b-1419	2018	GD	Frequency of unenthusiasm / disinterest in last 2 weeks	MRC-IEU	447403	9851867	mood_behaviour	-0.003467	0.05332	-0.06503	0.9482	0.03886	0.002186	1.062	0.009415	-0.004785	0.005423
ukb-b-11598	2018	GD	Pulse wave reflection index	MRC-IEU	151546	9851867	cardiovascular	0.003968	0.0627	0.06329	0.9495	0.05024	0.004262	1.018	0.007808	0.00114	0.004266
met-d-VLDL_P	2020	GD	Concentration of VLDL particles	NA	115078	12321875	NMR_metabo_UKBB	0.003792	0.06047	0.0627	0.95	0.1328	0.02442	1.05	0.03089	-0.006873	0.005392
ukb-a-553	2017	GD	Diagnoses - main ICD10: K51 Ulcerative colitis	Neale Lab	337199	10894596	diseases	0.008037	0.1318	0.061	0.9514	0.004711	0.001564	1.012	0.006729	-0.0037	0.004219
met-d-HDL_L	2020	GD	Total lipids in HDL	NA	115078	12321875	NMR_metabo_UKBB	-0.002806	0.04746	-0.05911	0.9529	0.1471	0.01965	1.11	0.04993	0.007165	0.004928
ukb-b-19379	2018	GD	Impedance of arm (left)	MRC-IEU	454850	9851867	anthropometry	0.00187	0.03319	0.05635	0.9551	0.2454	0.008241	1.139	0.02591	-0.003633	0.006733
ukb-b-18335	2018	GD	Wheeze or whistling in the chest in last year	MRC-IEU	453959	9851867	lung_function	0.002849	0.05142	0.05541	0.9558	0.05724	0.002851	1.046	0.01093	-0.00334	0.005142
ukb-b-17381	2018	GD	Vitamin and mineral supplements: None of the above	MRC-IEU	460351	9851867	drugs_supplements	-0.002878	0.05405	-0.05325	0.9575	0.02946	0.001603	1.014	0.00716	0.002097	0.004662
met-d-S_VLDL_C	2020	GD	Cholesterol in small VLDL	NA	115078	12321875	NMR_metabo_UKBB	0.003684	0.07107	0.05184	0.9587	0.09542	0.02436	1.087	0.04716	-0.005215	0.005903
met-d-IDL_FC_pct	2020	GD	Free cholesterol to total lipids ratio in IDL	NA	115078	12321875	NMR_metabo_UKBB	-0.002647	0.05307	-0.04988	0.9602	0.1129	0.02145	1.031	0.02378	0.007316	0.004899
met-d-IDL_TG	2020	GD	Triglycerides in IDL	NA	115078	12321875	NMR_metabo_UKBB	-0.002656	0.05552	-0.04784	0.9618	0.1504	0.02319	1.051	0.04814	-0.005195	0.005344
ukb-b-13891	2018	GD	Mineral and other dietary supplements: Zinc	MRC-IEU	461384	9851867	drugs_supplements	0.003474	0.07403	0.04693	0.9626	0.01209	0.001176	1.007	0.006434	0.001777	0.004581
ieu-a-28	2012	GD	Infant head circumference	EGG	10768	2449807	infancy_puberty	0.005144	0.1133	0.04541	0.9638	0.2253	0.04451	0.9904	0.006628	0.006788	0.00506
ukb-a-561	2017	GD	Diagnoses - main ICD10: M10 Gout	Neale Lab	337199	10894596	diseases	-0.007942	0.1747	-0.04545	0.9638	0.002743	0.001463	0.9956	0.00658	-0.0006949	0.004416
met-d-S_HDL_TG_pct	2020	GD	Triglycerides to total lipids ratio in small HDL	NA	115078	12321875	NMR_metabo_UKBB	-0.001982	0.04666	-0.04248	0.9661	0.2084	0.03531	1.075	0.04042	-0.006499	0.005318
ukb-a-548	2017	GD	Diagnoses - main ICD10: K35 Acute appendicitis	Neale Lab	337199	10894596	diseases	-0.008361	0.1996	-0.0419	0.9666	0.002271	0.001282	1.003	0.006431	0.0006205	0.00448
met-d-VLDL_C	2020	GD	VLDL cholesterol	NA	115078	12321875	NMR_metabo_UKBB	0.002756	0.06616	0.04166	0.9668	0.1083	0.02307	1.059	0.03646	-0.005773	0.005625
met-d-S_VLDL_CE	2020	GD	Cholesteryl esters in small VLDL	NA	115078	12321875	NMR_metabo_UKBB	-0.002709	0.0674	-0.04019	0.9679	0.1065	0.02264	1.083	0.04124	-0.004764	0.005794
ukb-b-16855	2018	GD	Cancer diagnosed by doctor	MRC-IEU	461311	9851867	diseases	-0.003533	0.09035	-0.03911	0.9688	0.008392	0.001214	1.016	0.007057	0.002754	0.004871
ukb-a-569	2017	GD	Diagnoses - main ICD10: M54 Dorsalgia	Neale Lab	337199	10894596	diseases	-0.003375	0.09577	-0.03524	0.9719	0.00991	0.001511	1.005	0.007384	-0.006389	0.004537
ukb-b-11025	2018	GD	Transport type for commuting to job workplace: Car/motor vehicle	MRC-IEU	245364	9851867	activity_fitness_sleep	-0.002661	0.07692	-0.03459	0.9724	0.02487	0.002409	1.081	0.007167	-0.003622	0.005174
ieu-a-1045	2015	GD	Hippocampus volume	ENIGMA	30717	7276413	neurology	-0.004018	0.1169	-0.03437	0.9726	0.06174	0.01641	0.9859	0.006443	0.002147	0.004539
ukb-b-18275	2018	GD	Hearing difficulty/problems with background noise	MRC-IEU	453482	9851867	eye_ear	0.001677	0.05153	0.03255	0.974	0.05089	0.002036	1.026	0.008752	0.002324	0.005263
ukb-b-16187	2018	GD	Diagnoses - main ICD10: R55 Syncope and collapse	MRC-IEU	463010	9851867	diseases	0.003221	0.1035	0.03112	0.9752	0.006324	0.001136	1.006	0.007722	-0.005411	0.00586
ieu-a-1040	2013	GD	Difference in height between adolescence and adulthood	EGG	9228	2401290	anthropometry	0.002604	0.1176	0.02215	0.9823	0.2058	0.05038	0.9816	0.006845	0.002557	0.00447
met-d-S_LDL_C	2020	GD	Cholesterol in small LDL	NA	115078	12321875	NMR_metabo_UKBB	-0.001506	0.08459	-0.0178	0.9858	0.05678	0.03181	1.11	0.07988	-0.004921	0.005918
met-d-M_VLDL_P	2020	GD	Concentration of medium VLDL particles	NA	115078	12321875	NMR_metabo_UKBB	-0.0007597	0.06609	-0.0115	0.9908	0.1048	0.02516	1.06	0.04352	-0.007044	0.005627
ukb-b-9130	2018	GD	Pain type(s) experienced in last month: None of the above	MRC-IEU	461857	9851867	pain_skeletal	0.0003966	0.05017	0.007904	0.9937	0.05329	0.002379	1.048	0.009255	0.01008	0.005076
ukb-b-16886	2018	GD	Types of transport used (excluding work): Car/motor vehicle	MRC-IEU	460491	9851867	activity_fitness_sleep	0.0001219	0.05698	0.00214	0.9983	0.0248	0.001599	1.092	0.007711	0.003959	0.004515
met-d-S_VLDL_PL	2020	GD	Phospholipids in small VLDL	NA	115078	12321875	NMR_metabo_UKBB	9.261e-05	0.06579	0.001408	0.9989	0.1114	0.02583	1.07	0.04354	-0.006434	0.005717
ukb-b-17400	2018	GD	Snoring	MRC-IEU	430438	9851867	activity_fitness_sleep	-1.965e-05	0.04221	-0.0004654	0.9996	0.06004	0.002403	1.03	0.01005	0.003487	0.005273
ubm-a-2702	2018	GD	Cerebral White Matter Volume	NA	8411	11734354	neurology	NA	NA	NA	NA	-0.1349	0.04151	1.701	0.005125	-0.001368	0.00399
ukb-a-517	2017	GD	Diagnoses - main ICD10: B37 Candidiasis	Neale Lab	337199	10894596	diseases	NA	NA	NA	NA	NA	NA	NA	NA	NA	NA
ukb-a-565	2017	GD	Diagnoses - main ICD10: M21 Other acquired deformities of limbs	Neale Lab	337199	10894596	diseases	NA	NA	NA	NA	NA	NA	NA	NA	NA	NA
ukb-b-14050	2018	GD	Why reduced smoking: Financial reasons	MRC-IEU	14951	9851867	smoking	NA	NA	NA	NA	NA	NA	NA	NA	NA	NA
ukb-b-394	2018	GD	Transport type for commuting to job workplace: None of the above	MRC-IEU	245364	9851867	activity_fitness_sleep	NA	NA	NA	NA	-0.0002553	0.002692	1.017	0.01084	0.005437	0.008213
ukb-b-7356	2018	GD	Illness, injury, bereavement, stress in last 2 years: Death of a spouse or partner	MRC-IEU	459742	9851867	work_stress	NA	NA	NA	NA	NA	NA	NA	NA	NA	NA
GWAS_ID	Year	Trait1	Trait2	Consortium	Sample_size	N_SNPs	Group	rg	se	z	p	h2_obs	h2_obs_se	h2_int	h2_int_se	gcov_int	gcov_int_se
ukb-b-3357	2018	SPTB	Birth weight of first child	MRC-IEU	200272	9851867	anthropometry	-0.5838	0.08905	-6.556	5.541e-11	0.1043	0.00567	1.034	0.01105	0.00379	0.005503
ukb-b-13378	2018	SPTB	Birth weight	MRC-IEU	261932	9851867	anthropometry	-0.4147	0.07449	-5.567	2.594e-08	0.1052	0.005408	1.08	0.01498	0.00976	0.005211
ebi-a-GCST005314	2018	SPTB	Offspring birth weight	NA	68258	8671379	anthropometry	-0.5471	0.122	-4.483	7.352e-06	0.08455	0.00867	1.011	0.007063	0.009591	0.00469
ukb-b-18674	2018	SPTB	Ever unenthusiastic/disinterested for a whole week	MRC-IEU	146542	9851867	mood_behaviour	0.4137	0.0987	4.191	2.775e-05	0.05289	0.004945	1.013	0.008195	-0.01577	0.004796
ukb-b-11605	2018	SPTB	Medication for pain relief, constipation, heartburn: Omeprazole (e.g. Zanprol)	MRC-IEU	457547	9851867	drugs_supplements	0.3869	0.09557	4.048	5.165e-05	0.01914	0.001337	1.041	0.007298	-0.01116	0.004538
ukb-b-3656	2018	SPTB	Number of treatments/medications taken	MRC-IEU	462933	9851867	drugs_supplements	0.2792	0.07086	3.94	8.163e-05	0.05683	0.002146	1.057	0.009182	-0.007264	0.005298
ukb-b-18596	2018	SPTB	Pain type(s) experienced in last month: Neck or shoulder pain	MRC-IEU	461857	9851867	pain_skeletal	0.2928	0.07446	3.933	8.382e-05	0.03244	0.001627	1.033	0.007679	-0.007784	0.004049
ukb-b-19657	2018	SPTB	Forced expiratory volume in 1-second (FEV1)	MRC-IEU	421986	9851867	lung_function	-0.2385	0.06145	-3.882	0.0001037	0.1428	0.005683	1.09	0.01607	0.002422	0.006163
ukb-b-7953	2018	SPTB	Forced vital capacity (FVC)	MRC-IEU	421986	9851867	lung_function	-0.2305	0.06025	-3.826	0.0001303	0.1696	0.006978	1.123	0.01986	0.004112	0.006677
ieu-a-1000	2016	SPTB	Depressive symptoms	SSGAC	161460	6524475	mood_behaviour	0.3533	0.09584	3.687	0.0002272	0.04701	0.003713	1.001	0.007387	-0.01067	0.004504
ukb-b-14713	2018	SPTB	Forced vital capacity (FVC), Best measure	MRC-IEU	345665	9851867	lung_function	-0.2269	0.06204	-3.657	0.0002549	0.1884	0.008061	1.103	0.0193	0.001182	0.006245
ukb-b-20292	2018	SPTB	Taking other prescription medications	MRC-IEU	461332	9851867	drugs_supplements	0.2782	0.07708	3.609	0.0003075	0.04087	0.001848	1.033	0.008269	-0.003538	0.005083
ukb-b-11085	2018	SPTB	Medication for pain relief, constipation, heartburn: None of the above	MRC-IEU	457547	9851867	drugs_supplements	-0.2385	0.06624	-3.6	0.0003182	0.05407	0.002183	1.038	0.009468	0.008792	0.004985
ukb-b-20379	2018	SPTB	Medication for cholesterol, blood pressure, diabetes, or take exogenous hormones: None of the above	MRC-IEU	249710	9851867	drugs_supplements	-0.2858	0.08005	-3.57	0.000357	0.0629	0.003702	1.028	0.009777	0.0106	0.004577
ukb-b-11141	2018	SPTB	Forced expiratory volume in 1-second (FEV1), Best measure	MRC-IEU	345665	9851867	lung_function	-0.2206	0.06232	-3.54	0.0004008	0.1591	0.006638	1.074	0.01545	-0.0008021	0.005767
ukb-b-13764	2018	SPTB	Long-standing illness, disability or infirmity	MRC-IEU	451893	9851867	diseases	0.2605	0.07421	3.51	0.0004475	0.04872	0.001934	1.036	0.008198	-0.005026	0.005442
ukb-a-581	2017	SPTB	Diagnoses - main ICD10: R07 Pain in throat and chest	Neale Lab	337199	10894596	diseases	0.3902	0.1118	3.489	0.0004852	0.01601	0.001727	1.007	0.007327	-0.003537	0.004756
ukb-b-3957	2018	SPTB	Sleeplessness / insomnia	MRC-IEU	462341	9851867	work_stress	0.2285	0.0677	3.375	0.0007368	0.06233	0.002348	1.027	0.009086	-0.005182	0.005461
ukb-b-14961	2018	SPTB	Other serious medical condition/disability diagnosed by doctor	MRC-IEU	454253	9851867	diseases	0.3198	0.09566	3.343	0.0008292	0.02451	0.001422	1.027	0.006833	-0.01045	0.005112
ukb-b-13352	2018	SPTB	Vascular/heart problems diagnosed by doctor: None of the above	MRC-IEU	461880	9851867	diseases	-0.1871	0.056	-3.341	0.0008361	0.1104	0.004563	1.088	0.01873	0.006669	0.005651
ebi-a-GCST005195	2017	SPTB	Coronary artery disease	NA	547261	7934254	diseases	0.2201	0.06708	3.282	0.001032	0.03897	0.002715	1.028	0.01152	-0.001689	0.004964
ukb-a-547	2017	SPTB	Diagnoses - main ICD10: K29 Gastritis and duodenitis	Neale Lab	337199	10894596	diseases	0.4838	0.1479	3.271	0.001072	0.007492	0.001508	1.003	0.00613	-0.004381	0.003774
ukb-b-19722	2018	SPTB	Non-accidental death in close genetic family	MRC-IEU	144817	9851867	family_memb_health	0.5521	0.1688	3.27	0.001075	0.01552	0.003409	1.007	0.006386	-0.00954	0.004207
ukb-b-17687	2018	SPTB	Illness, injury, bereavement, stress in last 2 years: None of the above	MRC-IEU	459742	9851867	work_stress	-0.2546	0.07844	-3.246	0.001172	0.02313	0.001489	1.04	0.007512	0.005024	0.004607
ukb-b-14177	2018	SPTB	Vascular/heart problems diagnosed by doctor: High blood pressure	MRC-IEU	461880	9851867	diseases	0.179	0.05543	3.23	0.001239	0.1134	0.004819	1.091	0.0201	-0.004883	0.005802
ieu-a-1095	2014	SPTB	Age at menarche	ReproGen	182416	2441816	gynecology_fertility	-0.2083	0.06538	-3.187	0.00144	0.1307	0.01096	0.961	0.01453	0.00922	0.005321
ukb-b-6991	2018	SPTB	Seen doctor (GP) for nerves, anxiety, tension or depression	MRC-IEU	459560	9851867	mood_behaviour	0.2034	0.0658	3.09	0.001999	0.06153	0.002533	1.007	0.009804	-0.0127	0.004936
ukb-b-929	2018	SPTB	Frequency of tiredness / lethargy in last 2 weeks	MRC-IEU	449019	9851867	mood_behaviour	0.2428	0.07906	3.071	0.002136	0.05957	0.002466	1.037	0.009155	-0.006478	0.005518
ukb-b-9543	2018	SPTB	Shortness of breath walking on level ground	MRC-IEU	150308	9851867	activity_fitness_sleep	0.3223	0.106	3.04	0.002369	0.05015	0.00391	1.015	0.007178	-0.005356	0.004538
met-d-S_HDL_FC_pct	2020	SPTB	Free cholesterol to total lipids ratio in small HDL	NA	115078	12321875	NMR_metabo_UKBB	-0.2448	0.08115	-3.016	0.002561	0.1141	0.03347	1.168	0.08649	0.002427	0.004509
ukb-b-10387	2018	SPTB	Leg pain on walking	MRC-IEU	151553	9851867	pain_skeletal	0.3017	0.102	2.957	0.003102	0.05205	0.003694	1.017	0.006592	-0.006858	0.005024
ukb-b-3822	2018	SPTB	Frequency of depressed mood in last 2 weeks	MRC-IEU	442840	9851867	mood_behaviour	0.2373	0.0805	2.948	0.003199	0.04302	0.00227	1.035	0.00851	-0.005622	0.004923
ukb-b-4733	2018	SPTB	Number of operations, self-reported	MRC-IEU	462933	9851867	diseases	0.2289	0.07768	2.947	0.003211	0.03601	0.001833	1.059	0.008474	-0.008676	0.005084
ukb-b-8727	2018	SPTB	Age at last live birth	MRC-IEU	170248	9851867	gynecology_fertility	-0.2334	0.08013	-2.914	0.003574	0.08128	0.004879	1.044	0.008826	0.002652	0.004825
ukb-b-14180	2018	SPTB	Mood swings	MRC-IEU	451619	9851867	mood_behaviour	0.2107	0.07258	2.903	0.003698	0.06927	0.002839	1.026	0.01021	-0.01152	0.005445
ieu-b-7	2019	SPTB	Parkinson's disease	International Parkinson's Disease Genomics Consortium	482730	17891936	neurology	0.2718	0.0938	2.898	0.00376	0.01606	0.001636	0.9811	0.00733	-0.01024	0.004532
ukb-a-589	2017	SPTB	Diagnoses - main ICD10: S09 Other and unspecified injuries of head	Neale Lab	337199	10894596	diseases	0.8004	0.2766	2.894	0.003809	0.00401	0.001461	0.9936	0.006351	-0.009894	0.004422
ukb-b-12019	2018	SPTB	Peak expiratory flow (PEF)	MRC-IEU	421986	9851867	lung_function	-0.1865	0.06511	-2.864	0.004179	0.08791	0.004121	1.07	0.0131	0.001503	0.005158
ukb-b-9667	2018	SPTB	Illness, injury, bereavement, stress in last 2 years: Financial difficulties	MRC-IEU	459742	9851867	work_stress	0.201	0.0703	2.859	0.004244	0.03402	0.001777	1.054	0.00833	-0.003571	0.004868
ieu-b-4842	2022	SPTB	HbA1c	Within family GWAS consortium	45734	9696819	biomarker	0.2811	0.09898	2.84	0.004513	0.1627	0.02614	1.066	0.01582	-0.007431	0.004462
ukb-b-6848	2018	SPTB	Ever depressed for a whole week	MRC-IEU	149899	9851867	mood_behaviour	0.2579	0.09197	2.804	0.00505	0.06144	0.004129	1.001	0.006551	-0.009336	0.005052
ukb-b-16254	2018	SPTB	Pain type(s) experienced in last month: Knee pain	MRC-IEU	461857	9851867	pain_skeletal	0.2244	0.08023	2.797	0.00516	0.03901	0.001959	1.023	0.008718	-0.01083	0.005125
ukb-b-10591	2018	SPTB	Chest pain or discomfort	MRC-IEU	458012	9851867	pain_skeletal	0.2148	0.07759	2.769	0.005623	0.0325	0.001665	1.034	0.007962	0.0007502	0.005141
ukb-b-18994	2018	SPTB	Miserableness	MRC-IEU	454982	9851867	mood_behaviour	0.1891	0.06841	2.765	0.00569	0.06165	0.002758	1.024	0.01051	-0.01065	0.005422
ebi-a-GCST005903	2018	SPTB	Major depressive disorder (ICD-10 coded)	NA	217584	7640987	diseases	0.2968	0.1084	2.739	0.00617	0.01892	0.002186	0.9958	0.006559	-0.004287	0.004139
ukb-b-11355	2018	SPTB	Ever stopped smoking for 6+ months	MRC-IEU	113230	9851867	smoking	0.5557	0.2031	2.736	0.006225	0.01695	0.004616	1.007	0.006849	-0.005822	0.004435
ukb-b-15272	2018	SPTB	Ever manic/hyper for 2 days	MRC-IEU	149144	9851867	mood_behaviour	0.3798	0.1399	2.716	0.006617	0.02067	0.004019	1.029	0.008022	-0.002745	0.004956
ukb-b-2830	2018	SPTB	Financial situation satisfaction	MRC-IEU	152153	9851867	work_stress	0.2533	0.0939	2.698	0.006983	0.05652	0.004134	1.041	0.007239	-0.007746	0.005154
ukb-b-2053	2018	SPTB	Health satisfaction	MRC-IEU	152420	9851867	activity_fitness_sleep	0.234	0.08741	2.677	0.007436	0.07778	0.004557	1.02	0.007481	-0.008674	0.00505
ukb-b-17001	2018	SPTB	Ever had bowel cancer screening	MRC-IEU	455259	9851867	diseases	0.3057	0.1154	2.65	0.008056	0.01241	0.001242	1.052	0.007076	-0.009451	0.004529
ukb-b-13405	2018	SPTB	Forced expiratory volume in 1-second (FEV1), predicted percentage	MRC-IEU	148653	9851867	lung_function	-0.1901	0.07244	-2.624	0.008694	0.193	0.008731	1.042	0.009981	-0.001003	0.005465
ukb-b-9130	2018	SPTB	Pain type(s) experienced in last month: None of the above	MRC-IEU	461857	9851867	pain_skeletal	-0.1648	0.06316	-2.608	0.009097	0.05337	0.002365	1.047	0.009161	0.002111	0.005041
ukb-b-10753	2018	SPTB	Diabetes diagnosed by doctor	MRC-IEU	461578	9851867	diseases	0.201	0.07726	2.601	0.009295	0.042	0.002513	1.063	0.01267	-0.004991	0.005537
ukb-b-11413	2018	SPTB	Pain type(s) experienced in last month: Stomach or abdominal pain	MRC-IEU	461857	9851867	pain_skeletal	0.2541	0.0981	2.59	0.009601	0.01975	0.001396	1.026	0.007683	0.000207	0.004656
ieu-b-111	2020	SPTB	triglycerides	UK Biobank	441016	12321875	biomarker	0.1514	0.05943	2.547	0.01087	0.1678	0.01783	1.206	0.07684	-0.01342	0.006505
ukb-b-4630	2018	SPTB	Neuroticism score	MRC-IEU	374323	9851867	mood_behaviour	0.165	0.06489	2.542	0.01102	0.115	0.005143	1.029	0.01306	-0.006493	0.005601
ukb-b-5664	2018	SPTB	Frequency of tenseness / restlessness in last 2 weeks	MRC-IEU	445194	9851867	mood_behaviour	0.2058	0.08164	2.521	0.01169	0.04328	0.00233	1.038	0.008967	-0.004867	0.005087
ukb-b-13423	2018	SPTB	Breastfed as a baby	MRC-IEU	352094	9851867	infancy_puberty	-0.2203	0.08746	-2.519	0.01178	0.02625	0.001878	1.091	0.007951	0.002271	0.004796
ukb-b-9937	2018	SPTB	Had major operations	MRC-IEU	210168	9851867	diseases	0.3301	0.1311	2.518	0.0118	0.02111	0.002757	1.019	0.007392	-0.01013	0.005129
ukb-b-10787	2018	SPTB	Standing height	MRC-IEU	461950	9851867	anthropometry	-0.1342	0.05364	-2.503	0.01233	0.4976	0.0238	1.4	0.07718	0.0003555	0.008991
met-d-L_HDL_PL_pct	2020	SPTB	Phospholipids to total lipids ratio in large HDL	NA	115078	12321875	NMR_metabo_UKBB	0.175	0.07091	2.468	0.01359	0.1605	0.02038	1.083	0.03363	0.0006242	0.005186
ukb-b-2634	2018	SPTB	Duration of heavy DIY	MRC-IEU	182778	9851867	activity_fitness_sleep	0.2394	0.09715	2.464	0.01374	0.03298	0.003053	1.015	0.006445	-0.003163	0.004199
met-d-L_LDL_C_pct	2020	SPTB	Cholesterol to total lipids ratio in large LDL	NA	115078	12321875	NMR_metabo_UKBB	-0.2385	0.0972	-2.454	0.01415	0.1094	0.02761	1.111	0.06634	0.003751	0.005265
ukb-b-7289	2018	SPTB	Pain type(s) experienced in last month: Hip pain	MRC-IEU	461857	9851867	pain_skeletal	0.1952	0.07965	2.451	0.01426	0.02402	0.001453	1.017	0.00732	0.002034	0.004135
ebi-a-GCST006867	2018	SPTB	Type 2 diabetes	NA	655666	5030727	diseases	0.1672	0.06823	2.45	0.01427	0.04622	0.003043	1.052	0.01886	-5.792e-05	0.006968
ukb-b-20175	2018	SPTB	Systolic blood pressure, automated reading	MRC-IEU	436419	9851867	cardiovascular	0.1229	0.05017	2.45	0.01428	0.1262	0.005209	1.091	0.01742	-0.0012	0.005399
ukb-b-18541	2018	SPTB	Ever used hormone-replacement therapy (HRT)	MRC-IEU	250301	9851867	gynecology_fertility	0.2154	0.08798	2.448	0.01435	0.03771	0.002498	1.017	0.007121	-0.00657	0.004543
ukb-b-18162	2018	SPTB	Illness, injury, bereavement, stress in last 2 years: Serious illness, injury or assault to yourself	MRC-IEU	459742	9851867	work_stress	0.2201	0.09	2.445	0.01448	0.01429	0.001291	1.018	0.006229	9.846e-05	0.004144
ukb-b-17595	2018	SPTB	Medication for pain relief, constipation, heartburn: Paracetamol	MRC-IEU	457547	9851867	drugs_supplements	0.1835	0.07534	2.436	0.01487	0.04322	0.002106	1.036	0.009048	-0.006154	0.005297
ukb-b-16855	2018	SPTB	Cancer diagnosed by doctor	MRC-IEU	461311	9851867	diseases	0.2952	0.122	2.42	0.01554	0.008401	0.001202	1.015	0.006942	-0.00724	0.004643
ukb-b-7926	2018	SPTB	Qualifications: NVQ or HND or HNC or equivalent	MRC-IEU	458079	9851867	education_intelligence	0.2185	0.09097	2.402	0.01633	0.01475	0.001256	1.028	0.006513	-0.001672	0.004469
ukb-b-9838	2018	SPTB	Pain type(s) experienced in last month: Back pain	MRC-IEU	461857	9851867	pain_skeletal	0.1637	0.06847	2.391	0.01678	0.03817	0.001772	1.036	0.00853	-0.003257	0.005378
ieu-a-1009	2016	SPTB	Subjective well being	SSGAC	298420	2268675	activity_fitness_sleep	-0.245	0.1028	-2.384	0.01714	0.02516	0.002082	1	0.00731	0.009025	0.004773
ukb-a-529	2017	SPTB	Diagnoses - main ICD10: H25 Senile cataract	Neale Lab	337199	10894596	diseases	0.7056	0.2965	2.379	0.01735	0.002773	0.001381	1.017	0.007083	-0.003402	0.004117
ukb-b-11303	2018	SPTB	Father's age at death	MRC-IEU	341118	9851867	family_memb_health	-0.1987	0.08367	-2.375	0.01755	0.0318	0.002231	1.086	0.00763	0.003599	0.004752
ukb-b-8428	2018	SPTB	Forced expiratory volume in 1-second (FEV1), predicted	MRC-IEU	148653	9851867	lung_function	-0.1715	0.0729	-2.353	0.01864	0.1728	0.01153	1.051	0.01317	0.008517	0.005144
ukb-b-5779	2018	SPTB	Alcohol intake frequency.	MRC-IEU	462346	9851867	alcohol	0.1422	0.0606	2.346	0.01897	0.08018	0.003571	1.088	0.01254	-0.001866	0.005196
ukb-b-11590	2018	SPTB	Vascular/heart problems diagnosed by doctor: Heart attack	MRC-IEU	461880	9851867	diseases	0.2133	0.09113	2.341	0.01924	0.01815	0.001563	1.02	0.007882	0.0008564	0.005251
ukb-b-19809	2018	SPTB	Fed-up feelings	MRC-IEU	453071	9851867	mood_behaviour	0.1598	0.06837	2.337	0.01945	0.06937	0.002793	1.026	0.009955	-0.005874	0.005648
ukb-b-17805	2018	SPTB	Medication for cholesterol, blood pressure, diabetes, or take exogenous hormones: Cholesterol lowering medication	MRC-IEU	249710	9851867	drugs_supplements	0.2167	0.09414	2.302	0.02135	0.04525	0.005344	1.051	0.02107	-0.003549	0.005067
ebi-a-GCST006702	2017	SPTB	Parental longevity (combined parental age at death)	NA	208118	11484372	family_memb_health	-0.2094	0.09168	-2.284	0.02236	0.03668	0.003296	1.059	0.008551	0.01062	0.004514
ukb-b-18009	2018	SPTB	Medication for cholesterol, blood pressure, diabetes, or take exogenous hormones: Blood pressure medication	MRC-IEU	249710	9851867	drugs_supplements	0.1464	0.06453	2.268	0.02332	0.09954	0.005719	1.05	0.0123	-0.003239	0.005333
ukb-b-7137	2018	SPTB	Medication for pain relief, constipation, heartburn: Aspirin	MRC-IEU	457547	9851867	drugs_supplements	0.1822	0.08047	2.264	0.0236	0.0214	0.001512	1.021	0.007364	-0.005529	0.004286
ukb-b-10831	2018	SPTB	Pack years of smoking	MRC-IEU	142387	9851867	smoking	0.1988	0.08784	2.263	0.02364	0.0972	0.00757	1.03	0.009622	-0.0009061	0.004756
ukb-b-9049	2018	SPTB	Illness, injury, bereavement, stress in last 2 years: Serious illness, injury or assault of a close relative	MRC-IEU	459742	9851867	work_stress	0.2562	0.1141	2.245	0.02478	0.01185	0.001482	1.009	0.007872	-0.005909	0.004383
ieu-a-1112	2017	SPTB	Primary sclerosing cholangitis	IPSCSG	14890	7891603	diseases	0.2537	0.1133	2.238	0.02519	0.2575	0.05836	1.005	0.01013	-0.00521	0.00544
met-d-LDL_size	2020	SPTB	Average diameter for LDL particles	NA	115078	12321875	NMR_metabo_UKBB	-0.2186	0.09799	-2.23	0.02572	0.06873	0.01349	1.033	0.02487	0.004771	0.004411
ieu-a-980	2015	SPTB	Femoral neck bone mineral density	GEFOS	32735	10586900	pain_skeletal	0.2178	0.09826	2.216	0.02667	0.1882	0.02298	0.9777	0.008227	-0.01198	0.004642
ukb-b-298	2018	SPTB	Frequency of stair climbing in last 4 weeks	MRC-IEU	458309	9851867	activity_fitness_sleep	-0.1653	0.07468	-2.213	0.02692	0.03669	0.001658	1.027	0.007676	0.008833	0.00527
met-d-GlycA	2020	SPTB	Glycoprotein acetyls	NA	115078	12321875	NMR_metabo_UKBB	0.1788	0.08098	2.207	0.02729	0.1716	0.02593	1.014	0.01897	5.809e-05	0.005116
met-d-LA_pct	2020	SPTB	Ratio of linoleic acid to total fatty acids	NA	114999	12321875	NMR_metabo_UKBB	-0.1894	0.08614	-2.199	0.02786	0.1223	0.01453	1.048	0.02594	0.005141	0.005004
ieu-a-1102	2015	SPTB	Chronic kidney disease	CKDGen	117165	2191877	diseases	0.3952	0.18	2.195	0.02817	0.01828	0.005778	1.017	0.008581	-0.004925	0.005178
ebi-a-GCST005232	2017	SPTB	Neuroticism	NA	329821	18436568	mood_behaviour	0.1531	0.06981	2.194	0.02826	0.1105	0.005529	1.01	0.01316	-0.006802	0.005512
ukb-a-569	2017	SPTB	Diagnoses - main ICD10: M54 Dorsalgia	Neale Lab	337199	10894596	diseases	0.3037	0.1387	2.19	0.02851	0.00987	0.001509	1.005	0.00738	-0.003447	0.004667
ukb-b-14147	2018	SPTB	Risk taking	MRC-IEU	446279	9851867	mood_behaviour	0.1533	0.07005	2.188	0.0287	0.05498	0.00251	1.042	0.01018	-0.006311	0.005235
ukb-b-20124	2018	SPTB	Heel bone mineral density (BMD) T-score, automated	MRC-IEU	265753	9851867	pain_skeletal	0.1096	0.0503	2.178	0.02938	0.2955	0.0262	1.147	0.03882	-0.01213	0.005601
ukb-b-17422	2018	SPTB	Age at menopause (last menstrual period)	MRC-IEU	143819	9851867	gynecology_fertility	-0.1747	0.08033	-2.175	0.02961	0.1567	0.01323	1.03	0.02227	0.004053	0.005842
met-d-XL_HDL_FC	2020	SPTB	Free cholesterol in very large HDL	NA	115078	12321875	NMR_metabo_UKBB	-0.1427	0.06583	-2.167	0.03022	0.1808	0.03191	1.111	0.06104	-0.004205	0.004888
ukb-a-554	2017	SPTB	Diagnoses - main ICD10: K52 Other non-infective gastro-enteritis and colitis	Neale Lab	337199	10894596	diseases	0.3629	0.1674	2.167	0.03022	0.004979	0.001236	1.003	0.005984	0.002826	0.004279
met-d-XL_VLDL_CE_pct	2020	SPTB	Cholesteryl esters to total lipids ratio in very large VLDL	NA	114155	12321875	NMR_metabo_UKBB	-0.163	0.07526	-2.165	0.03036	0.1602	0.02627	1.053	0.0385	0.002925	0.005014
met-d-XXL_VLDL_CE_pct	2020	SPTB	Cholesteryl esters to total lipids ratio in chylomicrons and extremely large VLDL	NA	111631	12321875	NMR_metabo_UKBB	-0.2209	0.102	-2.165	0.03037	0.05862	0.01583	1.039	0.02024	0.00663	0.004541
ukb-b-18336	2018	SPTB	Seen a psychiatrist for nerves, anxiety, tension or depression	MRC-IEU	460702	9851867	mood_behaviour	0.1696	0.0785	2.161	0.03072	0.0301	0.001709	1.018	0.008415	-0.003907	0.004821
ukb-b-17557	2018	SPTB	Types of transport used (excluding work): Cycle	MRC-IEU	460491	9851867	activity_fitness_sleep	-0.1552	0.07215	-2.151	0.03151	0.02725	0.001637	1.052	0.00768	0.001083	0.004802
ukb-b-9509	2018	SPTB	Ever taken oral contraceptive pill	MRC-IEU	250440	9851867	gynecology_fertility	0.2445	0.1137	2.149	0.0316	0.02035	0.002299	1.041	0.007069	-0.004583	0.004505
ukb-b-18335	2018	SPTB	Wheeze or whistling in the chest in last year	MRC-IEU	453959	9851867	lung_function	0.1429	0.06655	2.147	0.03178	0.05731	0.002828	1.045	0.01079	0.005634	0.00523
met-d-MUFA_pct	2020	SPTB	Ratio of monounsaturated fatty acids to total fatty acids	NA	114999	12321875	NMR_metabo_UKBB	0.1517	0.07078	2.144	0.03205	0.2129	0.02871	1.038	0.0265	-0.00124	0.005099
ukb-b-5716	2018	SPTB	Average weekly champagne plus white wine intake	MRC-IEU	326801	9851867	alcohol	-0.1947	0.09232	-2.109	0.03493	0.0297	0.002075	1.052	0.00726	-0.0001365	0.004934
ukb-d-4803_0	2018	SPTB	Tinnitus: No, never	NA	117882	13567874	eye_ear	-0.208	0.09879	-2.105	0.03525	0.05871	0.004689	1.003	0.006671	0.006879	0.004409
met-d-M_LDL_CE_pct	2020	SPTB	Cholesteryl esters to total lipids ratio in medium LDL	NA	115078	12321875	NMR_metabo_UKBB	0.1929	0.09212	2.094	0.03626	0.1033	0.02295	1.013	0.02443	-0.003347	0.005031
ukb-b-12405	2018	SPTB	Age at first live birth	MRC-IEU	170498	9851867	gynecology_fertility	-0.1404	0.06748	-2.08	0.03752	0.1497	0.006572	1.066	0.0099	-0.003759	0.00555
ukb-b-6306	2018	SPTB	Overall health rating	MRC-IEU	460844	9851867	activity_fitness_sleep	0.1151	0.05544	2.077	0.03784	0.0945	0.003042	1.066	0.01103	0.002553	0.005536
ieu-a-836	2013	SPTB	College completion	SSGAC	95427	2321511	education_intelligence	-0.1552	0.07489	-2.073	0.03821	0.1056	0.007369	1.02	0.00844	0.006631	0.004902
met-d-Ala	2020	SPTB	Alanine	NA	115074	12321875	NMR_metabo_UKBB	0.1897	0.09265	2.047	0.04062	0.08269	0.01051	1.013	0.009927	-0.0006983	0.005054
met-d-XL_VLDL_C_pct	2020	SPTB	Cholesterol to total lipids ratio in very large VLDL	NA	114155	12321875	NMR_metabo_UKBB	-0.1549	0.0759	-2.04	0.04133	0.1548	0.02805	1.063	0.04491	0.001514	0.005027
met-d-XL_HDL_P	2020	SPTB	Concentration of very large HDL particles	NA	115078	12321875	NMR_metabo_UKBB	-0.1288	0.06343	-2.031	0.04223	0.1751	0.02513	1.141	0.0685	-0.004276	0.004827
ukb-b-9930	2018	SPTB	Why reduced smoking: Illness or ill health	MRC-IEU	14951	9851867	smoking	0.7641	0.3769	2.027	0.04264	0.05725	0.03595	1.015	0.008954	-0.004972	0.006122
met-d-PUFA_by_MUFA	2020	SPTB	Ratio of polyunsaturated fatty acids to monounsaturated fatty acids	NA	114999	12321875	NMR_metabo_UKBB	-0.1436	0.07154	-2.008	0.04466	0.1989	0.02451	1.031	0.02199	0.001345	0.00522
met-d-M_VLDL_TG_pct	2020	SPTB	Triglycerides to total lipids ratio in medium VLDL	NA	115078	12321875	NMR_metabo_UKBB	0.1498	0.07497	1.998	0.0457	0.1654	0.03292	1.081	0.05497	0.001573	0.004918
ukb-b-4424	2018	SPTB	Sleep duration	MRC-IEU	460099	9851867	activity_fitness_sleep	-0.1353	0.06804	-1.989	0.0467	0.0713	0.002942	1.03	0.009491	0.001469	0.005732
ukb-b-13932	2018	SPTB	Duration of vigorous activity	MRC-IEU	251501	9851867	activity_fitness_sleep	0.1678	0.08458	1.984	0.04721	0.03293	0.002319	0.9996	0.006678	-0.006603	0.004228
met-d-L_VLDL_CE_pct	2020	SPTB	Cholesteryl esters to total lipids ratio in large VLDL	NA	115067	12321875	NMR_metabo_UKBB	-0.1493	0.07539	-1.981	0.0476	0.1355	0.02164	1.081	0.04019	-0.0004609	0.004715
ukb-a-567	2017	SPTB	Diagnoses - main ICD10: M24 Other specific joint derangements	Neale Lab	337199	10894596	diseases	0.4531	0.2301	1.969	0.04893	0.003158	0.001293	0.9895	0.006211	0.0006026	0.003937
met-d-M_VLDL_C_pct	2020	SPTB	Cholesterol to total lipids ratio in medium VLDL	NA	115078	12321875	NMR_metabo_UKBB	-0.1437	0.07312	-1.965	0.0494	0.1782	0.03366	1.074	0.05284	-0.001544	0.004967
ukb-b-16207	2018	SPTB	Blood clot, DVT, bronchitis, emphysema, asthma, rhinitis, eczema, allergy diagnosed by doctor: Emphysema/chronic bronchitis	MRC-IEU	462013	9851867	diseases	0.2476	0.1266	1.955	0.05055	0.01222	0.001265	1.007	0.006983	-0.001965	0.00524
met-d-M_VLDL_PL_pct	2020	SPTB	Phospholipids to total lipids ratio in medium VLDL	NA	115078	12321875	NMR_metabo_UKBB	-0.167	0.08556	-1.952	0.05091	0.1138	0.02833	1.099	0.05818	-0.001814	0.004886
ukb-b-17885	2018	SPTB	Diagnoses - main ICD10: R31 Unspecified haematuria	MRC-IEU	463010	9851867	diseases	0.3179	0.163	1.95	0.05116	0.005246	0.001123	1.022	0.006867	-0.004344	0.00498
met-d-M_VLDL_FC_pct	2020	SPTB	Free cholesterol to total lipids ratio in medium VLDL	NA	115078	12321875	NMR_metabo_UKBB	-0.1484	0.07637	-1.943	0.05207	0.1523	0.03046	1.083	0.0518	-0.002067	0.004894
met-d-XL_HDL_C	2020	SPTB	Cholesterol in very large HDL	NA	115078	12321875	NMR_metabo_UKBB	-0.1211	0.06233	-1.942	0.05211	0.2016	0.03109	1.136	0.06483	-0.003923	0.00499
met-d-M_VLDL_CE_pct	2020	SPTB	Cholesteryl esters to total lipids ratio in medium VLDL	NA	115078	12321875	NMR_metabo_UKBB	-0.1395	0.07221	-1.932	0.05333	0.1854	0.0343	1.071	0.05199	-0.001419	0.00499
met-d-XL_HDL_CE	2020	SPTB	Cholesteryl esters in very large HDL	NA	115078	12321875	NMR_metabo_UKBB	-0.1164	0.06155	-1.891	0.05864	0.2075	0.02944	1.136	0.06247	-0.003291	0.005029
met-d-L_LDL_PL_pct	2020	SPTB	Phospholipids to total lipids ratio in large LDL	NA	115078	12321875	NMR_metabo_UKBB	0.2062	0.1092	1.889	0.0589	0.06665	0.01588	1.093	0.05435	-0.003835	0.004607
met-d-L_LDL_FC_pct	2020	SPTB	Free cholesterol to total lipids ratio in large LDL	NA	115078	12321875	NMR_metabo_UKBB	-0.1362	0.07258	-1.877	0.06053	0.2095	0.03621	1.058	0.05103	-0.0008179	0.005192
met-d-XXL_VLDL_TG	2020	SPTB	Triglycerides in chylomicrons and extremely large VLDL	NA	115078	12321875	NMR_metabo_UKBB	0.1385	0.07388	1.874	0.06087	0.1713	0.02592	1.021	0.02437	-0.003634	0.005081
met-d-M_LDL_FC_pct	2020	SPTB	Free cholesterol to total lipids ratio in medium LDL	NA	115078	12321875	NMR_metabo_UKBB	-0.1405	0.07511	-1.871	0.06134	0.2022	0.03652	1.054	0.0507	0.002114	0.005281
met-d-M_HDL_FC_pct	2020	SPTB	Free cholesterol to total lipids ratio in medium HDL	NA	115078	12321875	NMR_metabo_UKBB	-0.1295	0.06925	-1.87	0.06152	0.1682	0.02852	1.157	0.06775	-0.001523	0.004885
met-d-L_LDL_FC	2020	SPTB	Free cholesterol in large LDL	NA	115078	12321875	NMR_metabo_UKBB	-0.1969	0.1056	-1.864	0.06232	0.07455	0.02941	1.103	0.07444	0.0004598	0.00515
ieu-b-109	2020	SPTB	HDL cholesterol	UK Biobank	403943	12321875	biomarker	-0.0883	0.04741	-1.862	0.06254	0.1997	0.0158	1.377	0.1236	0.004676	0.006415
met-d-L_HDL_FC_pct	2020	SPTB	Free cholesterol to total lipids ratio in large HDL	NA	115078	12321875	NMR_metabo_UKBB	-0.1333	0.07161	-1.862	0.06266	0.1521	0.03937	1.134	0.08058	-0.004953	0.00467
ukb-b-16489	2018	SPTB	Qualifications: College or University degree	MRC-IEU	458079	9851867	education_intelligence	-0.09325	0.05018	-1.858	0.06311	0.1532	0.00496	1.118	0.01607	-0.001125	0.006074
ukb-b-8196	2018	SPTB	Ever highly irritable/argumentative for 2 days	MRC-IEU	149501	9851867	mood_behaviour	0.1812	0.0976	1.857	0.06336	0.0481	0.0045	1.017	0.007838	-0.007584	0.004625
ukb-b-11578	2018	SPTB	Chest pain or discomfort walking normally	MRC-IEU	72395	9851867	pain_skeletal	0.225	0.1214	1.853	0.06383	0.06223	0.006897	1.026	0.006763	-0.004766	0.004601
ukb-b-6519	2018	SPTB	Worrier / anxious feelings	MRC-IEU	450765	9851867	mood_behaviour	0.1088	0.05886	1.848	0.06461	0.07584	0.004019	1.011	0.01196	-0.004678	0.004925
met-d-XXL_VLDL_L	2020	SPTB	Total lipids in chylomicrons and extremely large VLDL	NA	115078	12321875	NMR_metabo_UKBB	0.1346	0.07311	1.841	0.06565	0.1844	0.02855	1.023	0.02732	-0.003377	0.00517
met-d-M_LDL_PL_pct	2020	SPTB	Phospholipids to total lipids ratio in medium LDL	NA	115078	12321875	NMR_metabo_UKBB	-0.2104	0.1147	-1.834	0.0666	0.06423	0.02194	1.053	0.04559	0.004517	0.004915
met-d-M_HDL_PL_pct	2020	SPTB	Phospholipids to total lipids ratio in medium HDL	NA	115078	12321875	NMR_metabo_UKBB	0.1343	0.07332	1.832	0.06697	0.1731	0.02104	1.082	0.04142	-0.0001	0.005133
met-d-IDL_CE	2020	SPTB	Cholesteryl esters in IDL	NA	115078	12321875	NMR_metabo_UKBB	-0.1792	0.09784	-1.832	0.067	0.0838	0.02907	1.096	0.07191	-0.0004778	0.005244
ukb-b-18275	2018	SPTB	Hearing difficulty/problems with background noise	MRC-IEU	453482	9851867	eye_ear	0.1394	0.07622	1.829	0.06745	0.05089	0.002039	1.026	0.008736	-0.005893	0.005268
met-d-IDL_C	2020	SPTB	Cholesterol in IDL	NA	115078	12321875	NMR_metabo_UKBB	-0.1769	0.09684	-1.826	0.06779	0.08481	0.02858	1.097	0.06988	-0.0007378	0.005185
met-d-XXL_VLDL_C_pct	2020	SPTB	Cholesterol to total lipids ratio in chylomicrons and extremely large VLDL	NA	111631	12321875	NMR_metabo_UKBB	-0.1695	0.09299	-1.823	0.06832	0.06899	0.01842	1.03	0.02264	0.006425	0.004366
ukb-b-2535	2018	SPTB	Falls in the last year	MRC-IEU	461725	9851867	activity_fitness_sleep	0.1403	0.07699	1.823	0.06835	0.03171	0.00176	1.012	0.008757	0.005522	0.004915
ukb-b-8329	2018	SPTB	Eye problems/disorders: Cataract	MRC-IEU	150642	9851867	diseases	0.271	0.1487	1.823	0.06837	0.02216	0.003188	1.019	0.006178	-0.00479	0.004736
ukb-a-325	2017	SPTB	Bilateral oophorectomy (both ovaries removed)	Neale Lab	178676	10894596	gynecology_fertility	0.2504	0.1378	1.817	0.06917	0.02112	0.003158	1.01	0.007122	-0.004691	0.004722
ukb-b-7337	2018	SPTB	Types of physical activity in last 4 weeks: Walking for pleasure (not as a means of transport)	MRC-IEU	460376	9851867	activity_fitness_sleep	-0.1297	0.07212	-1.798	0.0721	0.03646	0.001886	1.058	0.007563	-0.0004184	0.005051
ukb-a-532	2017	SPTB	Diagnoses - main ICD10: I20 Angina pectoris	Neale Lab	337199	10894596	diseases	0.2551	0.1419	1.798	0.07223	0.007951	0.001543	1.011	0.007201	-0.003316	0.004614
met-d-XXL_VLDL_PL	2020	SPTB	Phospholipids in chylomicrons and extremely large VLDL	NA	115078	12321875	NMR_metabo_UKBB	0.1305	0.07348	1.777	0.07563	0.1972	0.03229	1.03	0.03354	-0.002642	0.005332
ukb-b-1419	2018	SPTB	Frequency of unenthusiasm / disinterest in last 2 weeks	MRC-IEU	447403	9851867	mood_behaviour	0.1366	0.07696	1.775	0.07582	0.03884	0.002169	1.063	0.00942	-0.002913	0.005032
ukb-a-257	2017	SPTB	Hearing difficulty/problems: Yes	Neale Lab	323978	10894596	eye_ear	0.1583	0.08923	1.774	0.07608	0.04091	0.00244	1.017	0.008996	-0.00848	0.00483
met-d-IDL_PL	2020	SPTB	Phospholipids in IDL	NA	115078	12321875	NMR_metabo_UKBB	-0.1737	0.09809	-1.771	0.07661	0.08295	0.02951	1.118	0.07229	-0.0004519	0.005131
ukb-b-4650	2018	SPTB	Comparative body size at age 10	MRC-IEU	454718	9851867	anthropometry	-0.08839	0.04992	-1.771	0.07662	0.1445	0.009102	1.03	0.01981	-0.003242	0.005133
ukb-b-16812	2018	SPTB	Vitamin and mineral supplements: Multivitamins +/- minerals	MRC-IEU	460351	9851867	drugs_supplements	0.1454	0.08217	1.77	0.0768	0.0236	0.001505	1.024	0.007147	-0.003132	0.004796
ukb-b-13653	2018	SPTB	Worry too long after embarrassment	MRC-IEU	443918	9851867	mood_behaviour	0.1199	0.06808	1.76	0.07833	0.06353	0.002624	1.02	0.009899	-0.009813	0.005518
met-d-IDL_L	2020	SPTB	Total lipids in IDL	NA	115078	12321875	NMR_metabo_UKBB	-0.1795	0.1022	-1.757	0.07893	0.0771	0.0315	1.112	0.07725	-0.0004915	0.005174
ukb-b-2993	2018	SPTB	Duration of light DIY	MRC-IEU	227090	9851867	activity_fitness_sleep	0.1531	0.08782	1.744	0.08124	0.03762	0.002951	1.011	0.007644	0.0004007	0.004407
ieu-a-977	2015	SPTB	Forearm bone mineral density	GEFOS	8143	9955366	pain_skeletal	0.4219	0.242	1.743	0.08125	0.1255	0.0592	1.011	0.006877	-0.008827	0.004731
met-d-XL_VLDL_TG_pct	2020	SPTB	Triglycerides to total lipids ratio in very large VLDL	NA	114155	12321875	NMR_metabo_UKBB	0.1374	0.07903	1.738	0.08216	0.1247	0.02643	1.074	0.04763	0.001156	0.004849
met-d-XXL_VLDL_P	2020	SPTB	Concentration of chylomicrons and extremely large VLDL particles	NA	115078	12321875	NMR_metabo_UKBB	0.1269	0.0734	1.729	0.08375	0.1906	0.02985	1.023	0.02796	-0.003167	0.005291
ukb-b-16878	2018	SPTB	Alcohol usually taken with meals	MRC-IEU	235645	9851867	alcohol	-0.1018	0.05892	-1.729	0.08387	0.1012	0.004435	1.095	0.009794	0.002606	0.004562
ieu-a-1	2012	SPTB	Adiponectin	ADIPOGen	39883	2675209	biomarker	-0.4136	0.2396	-1.726	0.08439	0.0427	0.04637	0.9987	0.04468	0.009969	0.004818
met-d-IDL_FC	2020	SPTB	Free cholesterol in IDL	NA	115078	12321875	NMR_metabo_UKBB	-0.1737	0.1007	-1.726	0.0844	0.0807	0.03112	1.11	0.07401	-0.001221	0.005057
met-d-VLDL_size	2020	SPTB	Average diameter for VLDL particles	NA	115078	12321875	NMR_metabo_UKBB	0.1142	0.06665	1.714	0.0866	0.2131	0.03114	1.04	0.03066	-0.0005722	0.005072
ukb-b-10215	2018	SPTB	Hand grip strength (right)	MRC-IEU	461089	9851867	activity_fitness_sleep	-0.1051	0.06156	-1.708	0.08764	0.1028	0.003661	1.073	0.01318	0.001154	0.006055
ieu-a-117	2012	SPTB	Neo-openness to experience	GPC	17375	2305641	mood_behaviour	0.319	0.1872	1.704	0.08835	0.1051	0.02705	0.9916	0.006704	-0.002713	0.004992
ieu-b-110	2020	SPTB	LDL cholesterol	UK Biobank	440546	12321875	biomarker	-0.1008	0.05924	-1.702	0.08884	0.08069	0.01615	1.183	0.113	0.0001645	0.005617
ukb-b-15787	2018	SPTB	Transport type for commuting to job workplace: Cycle	MRC-IEU	245364	9851867	activity_fitness_sleep	-0.1519	0.08934	-1.701	0.08902	0.03503	0.002466	1.034	0.007036	0.0004577	0.004613
met-d-LDL_FC	2020	SPTB	Free cholesterol in LDL	NA	115078	12321875	NMR_metabo_UKBB	-0.1905	0.1122	-1.697	0.08967	0.06558	0.03055	1.107	0.07955	0.001067	0.00511
ukb-a-35	2017	SPTB	Comparative height size at age 10	Neale Lab	332021	10894596	anthropometry	-0.09814	0.05785	-1.697	0.08979	0.2395	0.01171	1.107	0.03146	0.002303	0.00729
ukb-b-6011	2018	SPTB	Duration of fitness test	MRC-IEU	68426	9851867	activity_fitness_sleep	-0.3362	0.1986	-1.693	0.09047	0.01985	0.00667	1.005	0.006646	-0.004617	0.004499
ukb-a-551	2017	SPTB	Diagnoses - main ICD10: K44 Diaphragmatic hernia	Neale Lab	337199	10894596	diseases	0.3134	0.1854	1.69	0.09101	0.004559	0.001271	1.008	0.005921	-0.007378	0.004191
met-d-XL_HDL_L	2020	SPTB	Total lipids in very large HDL	NA	115078	12321875	NMR_metabo_UKBB	-0.1038	0.06145	-1.688	0.09132	0.1926	0.02633	1.121	0.06013	-0.005008	0.004874
ukb-b-16099	2018	SPTB	Leg fat-free mass (left)	MRC-IEU	454805	9851867	anthropometry	-0.08443	0.0502	-1.682	0.09259	0.2823	0.01071	1.15	0.02837	-0.002121	0.00718
ukb-b-19255	2018	SPTB	Fractured bone site(s): Arm	MRC-IEU	460340	9851867	pain_skeletal	-0.3519	0.2093	-1.681	0.09268	0.003362	0.001133	1.012	0.007642	0.009009	0.005741
ukb-b-17381	2018	SPTB	Vitamin and mineral supplements: None of the above	MRC-IEU	460351	9851867	drugs_supplements	-0.1176	0.06994	-1.681	0.09278	0.02938	0.001598	1.014	0.00702	-0.000389	0.004661
ukb-b-12828	2018	SPTB	Leg fat-free mass (right)	MRC-IEU	454835	9851867	anthropometry	-0.08409	0.05026	-1.673	0.09429	0.2804	0.01071	1.156	0.02924	-0.00333	0.007147
ukb-b-19354	2018	SPTB	Diagnoses - main ICD10: K20 Oesophagitis	MRC-IEU	463010	9851867	diseases	0.3366	0.2022	1.665	0.09596	0.004083	0.001059	1.015	0.007314	-0.002582	0.005855
ukb-b-7478	2018	SPTB	Hand grip strength (left)	MRC-IEU	461026	9851867	activity_fitness_sleep	-0.1044	0.06278	-1.663	0.09639	0.103	0.003675	1.071	0.01325	4.694e-05	0.005714
ukb-b-12930	2018	SPTB	Mouth/teeth dental problems: Dentures	MRC-IEU	461113	9851867	dental	0.1102	0.06649	1.657	0.0975	0.04573	0.002143	1.07	0.009493	-0.001174	0.004952
ukb-b-8778	2018	SPTB	Pulse wave peak to peak time	MRC-IEU	151466	9851867	cardiovascular	-0.182	0.11	-1.656	0.09782	0.03622	0.004068	1.019	0.007526	-0.00262	0.004427
ukb-b-7551	2018	SPTB	Maximum workload during fitness test	MRC-IEU	68425	9851867	cardiovascular	-0.2383	0.1441	-1.654	0.0982	0.04577	0.007431	1.016	0.006578	-0.0005315	0.004523
met-d-PUFA_pct	2020	SPTB	Ratio of polyunsaturated fatty acids to total fatty acids	NA	114999	12321875	NMR_metabo_UKBB	-0.1199	0.07269	-1.649	0.09909	0.165	0.01983	1.02	0.01606	0.002323	0.005121
ukb-b-12621	2018	SPTB	Ever had stillbirth, spontaneous miscarriage or termination	MRC-IEU	247180	9851867	gynecology_fertility	0.2007	0.1219	1.647	0.09953	0.01937	0.00241	1.026	0.007525	0.002181	0.004699
ukb-b-17155	2018	SPTB	Transport type for commuting to job workplace: Public transport	MRC-IEU	245364	9851867	activity_fitness_sleep	-0.1559	0.09484	-1.644	0.1002	0.0313	0.002608	1.073	0.007893	0.005067	0.004614
ieu-b-38	2018	SPTB	systolic blood pressure	International Consortium of Blood Pressure	757601	7088083	cardiovascular	0.07572	0.04637	1.633	0.1025	0.1365	0.0058	1.062	0.03153	0.005299	0.006648
ukb-b-9547	2018	SPTB	Medication for cholesterol, blood pressure, diabetes, or take exogenous hormones: Oral contraceptive pill or minipill	MRC-IEU	249710	9851867	gynecology_fertility	0.3792	0.2322	1.633	0.1025	0.004742	0.001764	1	0.006804	-0.008578	0.005152
met-d-XXL_VLDL_FC	2020	SPTB	Free cholesterol in chylomicrons and extremely large VLDL	NA	115078	12321875	NMR_metabo_UKBB	0.1194	0.07314	1.632	0.1027	0.1934	0.03294	1.027	0.03432	-0.001899	0.005306
ukb-b-11615	2018	SPTB	Qualifications: A levels/AS levels or equivalent	MRC-IEU	458079	9851867	education_intelligence	-0.09093	0.05578	-1.63	0.1031	0.08416	0.002863	1.063	0.01103	-0.001779	0.005451
ukb-b-14863	2018	SPTB	Mineral and other dietary supplements: Iron	MRC-IEU	461384	9851867	drugs_supplements	0.3018	0.1852	1.63	0.1032	0.004909	0.001071	1.027	0.006916	-0.007167	0.004813
met-d-S_VLDL_FC_pct	2020	SPTB	Free cholesterol to total lipids ratio in small VLDL	NA	115078	12321875	NMR_metabo_UKBB	-0.1259	0.07742	-1.626	0.1039	0.165	0.03556	1.078	0.06189	-0.002058	0.00522
ukb-b-5436	2018	SPTB	Loud music exposure frequency	MRC-IEU	150898	9851867	eye_ear	0.1901	0.1172	1.622	0.1048	0.03262	0.003593	1.014	0.007161	-0.002878	0.004509
met-d-L_LDL_C	2020	SPTB	Cholesterol in large LDL	NA	115078	12321875	NMR_metabo_UKBB	-0.1745	0.1077	-1.621	0.1051	0.07028	0.02745	1.095	0.06768	0.001412	0.005154
met-d-XL_VLDL_TG	2020	SPTB	Triglycerides in very large VLDL	NA	115078	12321875	NMR_metabo_UKBB	0.1124	0.06943	1.619	0.1054	0.2055	0.02905	1.018	0.01926	-0.001431	0.005172
met-d-Unsaturation	2020	SPTB	Degree of unsaturation	NA	114999	12321875	NMR_metabo_UKBB	-0.1159	0.07182	-1.614	0.1066	0.1283	0.01412	1.071	0.05038	0.002087	0.004685
ukb-b-1962	2018	SPTB	Operation code: bilateral oophorectomy	MRC-IEU	462933	9851867	gynecology_fertility	0.1975	0.1231	1.604	0.1087	0.009363	0.001136	1.016	0.006815	-0.004184	0.004756
ukb-b-8013	2018	SPTB	Length of working week for main job	MRC-IEU	260069	9851867	work_stress	0.1859	0.1165	1.596	0.1105	0.02015	0.001982	1.027	0.006375	-0.003772	0.004868
met-d-L_LDL_TG_pct	2020	SPTB	Triglycerides to total lipids ratio in large LDL	NA	115078	12321875	NMR_metabo_UKBB	0.1452	0.09156	1.586	0.1127	0.1178	0.02951	1.118	0.07703	-0.001419	0.005394
ukb-b-2105	2018	SPTB	Work/job satisfaction	MRC-IEU	105358	9851867	work_stress	0.2068	0.1313	1.574	0.1154	0.04097	0.005127	1.015	0.006886	-0.01095	0.004575
ukb-b-19379	2018	SPTB	Impedance of arm (left)	MRC-IEU	454850	9851867	anthropometry	-0.07233	0.04617	-1.567	0.1171	0.2454	0.008176	1.139	0.02544	0.00823	0.007738
ukb-d-I9_CHD	2018	SPTB	Major coronary heart disease event	NA	361194	13295130	diseases	0.1508	0.09627	1.566	0.1173	0.01951	0.001853	0.9977	0.007922	0.003192	0.004464
met-d-Total_CE	2020	SPTB	Total esterified cholesterol	NA	115078	12321875	NMR_metabo_UKBB	-0.1435	0.09187	-1.562	0.1184	0.091	0.02464	1.089	0.05424	-0.0001596	0.005193
ukb-b-960	2018	SPTB	Smoking/smokers in household	MRC-IEU	425516	9851867	smoking	-0.1789	0.1148	-1.558	0.1192	0.01132	0.001488	1.037	0.0077	0.01135	0.005137
met-d-Acetone	2020	SPTB	Acetone	NA	115075	12321875	NMR_metabo_UKBB	-0.1548	0.0994	-1.558	0.1193	0.05248	0.01022	0.9953	0.01101	0.003361	0.004457
met-d-M_VLDL_CE	2020	SPTB	Cholesteryl esters in medium VLDL	NA	115078	12321875	NMR_metabo_UKBB	-0.1645	0.1057	-1.557	0.1196	0.06806	0.02643	1.098	0.06193	0.001052	0.005009
ukb-b-19419	2018	SPTB	Diagnoses - main ICD10: R11 Nausea and vomiting	MRC-IEU	463010	9851867	diseases	0.4986	0.3205	1.556	0.1198	0.00173	0.001127	1.01	0.009201	0.0001893	0.005982
met-d-L_HDL_C_pct	2020	SPTB	Cholesterol to total lipids ratio in large HDL	NA	115078	12321875	NMR_metabo_UKBB	-0.1033	0.06674	-1.548	0.1215	0.2027	0.0312	1.09	0.05331	-0.001944	0.005411
met-d-Sphingomyelins	2020	SPTB	Sphingomyelins	NA	114999	12321875	NMR_metabo_UKBB	-0.1335	0.08623	-1.548	0.1217	0.1016	0.02377	1.105	0.04829	0.0006629	0.005079
ukb-b-3793	2018	SPTB	Time spent driving	MRC-IEU	310555	9851867	activity_fitness_sleep	0.1213	0.07862	1.543	0.1229	0.043	0.002419	1.029	0.007572	-0.002382	0.004581
ukb-b-19191	2018	SPTB	Mouth/teeth dental problems: Toothache	MRC-IEU	461113	9851867	dental	-0.1969	0.1277	-1.542	0.1231	0.007233	0.001093	1.035	0.006869	0.0005018	0.004729
ukb-a-558	2017	SPTB	Diagnoses - main ICD10: K76 Other diseases of liver	Neale Lab	337199	10894596	diseases	0.3648	0.237	1.539	0.1237	0.003356	0.001211	0.995	0.005901	-0.008461	0.004804
ebi-a-GCST005843	2018	SPTB	Ischemic stroke	NA	440328	7537579	diseases	0.1207	0.07867	1.534	0.1251	0.01557	0.001402	1.035	0.006731	-0.001017	0.004158
ukb-d-2664_1	2018	SPTB	Reason for reducing amount of alcohol drunk: Illness or ill health	NA	134033	13179191	alcohol	0.3333	0.2173	1.534	0.1251	0.01062	0.003392	1.007	0.006789	-0.0008952	0.004637
ukb-b-9433	2018	SPTB	Age started oral contraceptive pill	MRC-IEU	198213	9851867	gynecology_fertility	-0.1206	0.07896	-1.527	0.1266	0.04556	0.003312	1.032	0.007046	-0.006665	0.004099
met-d-Citrate	2020	SPTB	Citrate	NA	115064	12321875	NMR_metabo_UKBB	-0.1403	0.0919	-1.527	0.1267	0.06699	0.02434	1.081	0.06026	0.006294	0.005027
met-d-IDL_P	2020	SPTB	Concentration of IDL particles	NA	115078	12321875	NMR_metabo_UKBB	-0.1855	0.1216	-1.526	0.127	0.0528	0.03059	1.111	0.07862	-0.000168	0.005275
ukb-a-534	2017	SPTB	Diagnoses - main ICD10: I25 Chronic ischaemic heart disease	Neale Lab	337199	10894596	diseases	0.1457	0.09549	1.526	0.1271	0.02016	0.00232	1.017	0.007847	0.001575	0.004657
met-d-XS_VLDL_CE_pct	2020	SPTB	Cholesteryl esters to total lipids ratio in very small VLDL	NA	115078	12321875	NMR_metabo_UKBB	-0.1154	0.0757	-1.525	0.1273	0.1936	0.03895	1.079	0.06449	-0.003069	0.005289
met-d-S_VLDL_TG_pct	2020	SPTB	Triglycerides to total lipids ratio in small VLDL	NA	115078	12321875	NMR_metabo_UKBB	0.1246	0.0819	1.521	0.1283	0.1338	0.0374	1.094	0.07239	0.001781	0.004979
ukb-b-15005	2018	SPTB	Transport type for commuting to job workplace: Walk	MRC-IEU	245364	9851867	activity_fitness_sleep	-0.2016	0.1329	-1.518	0.1291	0.01605	0.002127	1.024	0.006115	0.0003769	0.004666
ieu-a-22	2014	SPTB	Schizophrenia	PGC	82315	9444231	neurology	0.08675	0.05723	1.516	0.1296	0.4449	0.0167	1.036	0.01066	-0.00699	0.005136
met-d-L_LDL_CE	2020	SPTB	Cholesteryl esters in large LDL	NA	115078	12321875	NMR_metabo_UKBB	-0.1727	0.114	-1.515	0.1297	0.06595	0.03128	1.103	0.07655	0.002041	0.00513
met-d-XL_HDL_PL	2020	SPTB	Phospholipids in very large HDL	NA	115078	12321875	NMR_metabo_UKBB	-0.09241	0.06099	-1.515	0.1297	0.1923	0.02491	1.109	0.05818	-0.005638	0.004841
met-d-L_LDL_L	2020	SPTB	Total lipids in large LDL	NA	115078	12321875	NMR_metabo_UKBB	-0.1722	0.1137	-1.514	0.13	0.06484	0.03153	1.106	0.07777	0.001493	0.005161
met-d-DHA_pct	2020	SPTB	Ratio of docosahexaenoic acid to total fatty acids	NA	114999	12321875	NMR_metabo_UKBB	-0.1067	0.07068	-1.509	0.1313	0.1244	0.01113	1.038	0.03509	0.002334	0.004952
ukb-a-582	2017	SPTB	Diagnoses - main ICD10: R10 Abdominal and pelvic pain	Neale Lab	337199	10894596	diseases	0.1942	0.1288	1.508	0.1315	0.01208	0.001586	0.9959	0.00678	-0.003007	0.004636
met-d-Total_C	2020	SPTB	Total cholesterol	NA	115078	12321875	NMR_metabo_UKBB	-0.1396	0.09276	-1.506	0.1322	0.08891	0.02468	1.087	0.05375	-0.0001106	0.0052
ukb-b-8476	2018	SPTB	Loneliness, isolation	MRC-IEU	455364	9851867	mood_behaviour	0.1094	0.07291	1.501	0.1335	0.03768	0.001902	1.039	0.00783	0.001684	0.004761
ieu-a-86	2013	SPTB	Extreme height	GIANT	16196	1966557	anthropometry	-0.1332	0.08889	-1.498	0.1341	0.9043	0.07523	0.872	0.01371	0.005257	0.00626
ukb-b-8468	2018	SPTB	Vascular/heart problems diagnosed by doctor: Angina	MRC-IEU	461880	9851867	diseases	0.1172	0.0783	1.497	0.1343	0.02086	0.001666	1.039	0.008693	0.004759	0.005036
ieu-b-25	2019	SPTB	Cigarettes per Day	GWAS and Sequencing Consortium of Alcohol and Nicotine use	337334	11913712	smoking	0.1211	0.08104	1.494	0.1352	0.05822	0.007361	0.9478	0.01563	-0.0008866	0.005434
ieu-b-142	2019	SPTB	Cigarettes smoked per day	GSCAN	249752	12003613	smoking	0.1211	0.0811	1.493	0.1355	0.07864	0.009941	0.9479	0.01562	-0.0008794	0.005442
met-d-IDL_TG_pct	2020	SPTB	Triglycerides to total lipids ratio in IDL	NA	115078	12321875	NMR_metabo_UKBB	0.1204	0.08088	1.489	0.1366	0.1642	0.03171	1.102	0.06756	0.0006445	0.005408
met-d-XS_VLDL_TG_pct	2020	SPTB	Triglycerides to total lipids ratio in very small VLDL	NA	115078	12321875	NMR_metabo_UKBB	0.1097	0.07427	1.477	0.1396	0.1846	0.03896	1.081	0.06448	0.003994	0.005264
met-d-XXL_VLDL_C	2020	SPTB	Cholesterol in chylomicrons and extremely large VLDL	NA	115078	12321875	NMR_metabo_UKBB	0.1067	0.07242	1.473	0.1408	0.1952	0.03235	1.023	0.03073	-0.00156	0.005292
met-d-L_HDL_CE	2020	SPTB	Cholesteryl esters in large HDL	NA	115078	12321875	NMR_metabo_UKBB	-0.08922	0.06076	-1.469	0.142	0.2228	0.02672	1.124	0.05681	-0.002829	0.005013
ukb-d-M25	2018	SPTB	Diagnoses - main ICD10: M25 Other joint disorders, not elsewhere classified	NA	361194	12784029	diseases	0.3055	0.2082	1.468	0.1422	0.004077	0.001287	1.011	0.006167	0.0006616	0.004595
ukb-a-545	2017	SPTB	Diagnoses - main ICD10: K21 Gastro-oesophageal reflux disease	Neale Lab	337199	10894596	diseases	0.2294	0.1563	1.467	0.1423	0.006848	0.001243	0.9989	0.005704	-0.005246	0.004446
ukb-b-14814	2018	SPTB	Diagnoses - main ICD10: K30 Dyspepsia	MRC-IEU	463010	9851867	diseases	0.3274	0.2233	1.467	0.1425	0.002906	0.001059	1.015	0.007674	-0.001172	0.005529
ieu-a-1052	2014	SPTB	Transferrin	GIS	23986	2104242	biomarker	0.2298	0.1572	1.462	0.1438	0.112	0.05326	1.074	0.01808	-0.005434	0.005787
ukb-b-1209	2018	SPTB	Number of live births	MRC-IEU	250782	9851867	gynecology_fertility	0.1119	0.0766	1.461	0.144	0.06029	0.003483	1.016	0.00779	-0.001274	0.005266
met-d-TG_by_PG	2020	SPTB	Ratio of triglycerides to phosphoglycerides	NA	114999	12321875	NMR_metabo_UKBB	0.09912	0.06789	1.46	0.1443	0.2212	0.03114	1.042	0.02299	0.0004613	0.005125
met-d-XS_VLDL_C_pct	2020	SPTB	Cholesterol to total lipids ratio in very small VLDL	NA	115078	12321875	NMR_metabo_UKBB	-0.1107	0.07586	-1.459	0.1446	0.1871	0.03861	1.081	0.0646	-0.00335	0.005292
met-d-L_VLDL_C_pct	2020	SPTB	Cholesterol to total lipids ratio in large VLDL	NA	115067	12321875	NMR_metabo_UKBB	-0.1237	0.08531	-1.45	0.1471	0.09432	0.02009	1.091	0.04652	-0.001728	0.004565
ukb-d-4803_12	2018	SPTB	Tinnitus: Yes, now a lot of the time	NA	117882	11127194	eye_ear	0.422	0.2911	1.449	0.1472	0.009341	0.005185	0.9989	0.007381	-0.009897	0.004684
ukb-b-3460	2018	SPTB	Alcohol intake versus 10 years previously	MRC-IEU	428117	9851867	alcohol	0.1159	0.08026	1.444	0.1488	0.03383	0.001883	1.039	0.008569	-0.0004519	0.004965
met-d-IDL_CE_pct	2020	SPTB	Cholesteryl esters to total lipids ratio in IDL	NA	115078	12321875	NMR_metabo_UKBB	-0.137	0.0954	-1.436	0.1509	0.1105	0.02772	1.094	0.07131	0.002697	0.005229
ukb-b-3502	2018	SPTB	Frequency of other exercises in last 4 weeks	MRC-IEU	220207	9851867	activity_fitness_sleep	0.1845	0.1288	1.432	0.1521	0.02115	0.00242	1.008	0.006108	0.001356	0.004939
ukb-b-18105	2018	SPTB	Had menopause	MRC-IEU	211114	9851867	gynecology_fertility	0.1927	0.1351	1.426	0.1538	0.02034	0.003268	1.043	0.007188	-0.008645	0.005033
ukb-b-6445	2018	SPTB	Ever had hysterectomy (womb removed)	MRC-IEU	221697	9851867	gynecology_fertility	0.1672	0.1175	1.424	0.1545	0.02264	0.002589	1.006	0.007124	-0.006663	0.004695
ukb-b-11025	2018	SPTB	Transport type for commuting to job workplace: Car/motor vehicle	MRC-IEU	245364	9851867	activity_fitness_sleep	0.1456	0.1025	1.421	0.1554	0.02476	0.002422	1.081	0.007188	-0.001063	0.004754
ieu-b-117	2011	SPTB	HOMA-B	MAGIC	36466	2454220	biomarker	0.1845	0.13	1.419	0.1558	0.09021	0.01347	0.9884	0.006587	-0.001512	0.00464
ukb-b-7859	2018	SPTB	Impedance of arm (right)	MRC-IEU	454826	9851867	anthropometry	-0.0633	0.04463	-1.418	0.1561	0.248	0.008174	1.12	0.02599	0.006082	0.007114
ukb-b-16998	2018	SPTB	Duration of walks	MRC-IEU	395831	9851867	activity_fitness_sleep	0.09726	0.06866	1.416	0.1566	0.04541	0.002321	1.029	0.008559	-0.0008862	0.005021
ukb-b-8707	2018	SPTB	Diagnoses - main ICD10: J22 Unspecified acute lower respiratory infection	MRC-IEU	463010	9851867	diseases	1.044	0.7376	1.416	0.1568	0.0008686	0.001045	1.017	0.008276	-0.006622	0.005499
met-d-L_HDL_C	2020	SPTB	Cholesterol in large HDL	NA	115078	12321875	NMR_metabo_UKBB	-0.08556	0.06058	-1.412	0.1579	0.22	0.02659	1.128	0.05855	-0.003469	0.004969
ukb-b-18377	2018	SPTB	Leg fat percentage (left)	MRC-IEU	454826	9851867	anthropometry	0.06579	0.04659	1.412	0.1579	0.2072	0.005877	1.103	0.01815	-0.004194	0.005773
ukb-b-4655	2018	SPTB	Frequency of walking for pleasure in last 4 weeks	MRC-IEU	328320	9851867	activity_fitness_sleep	0.1222	0.0866	1.411	0.1582	0.03397	0.002048	1.015	0.007856	-0.002688	0.004903
met-d-XL_VLDL_L	2020	SPTB	Total lipids in very large VLDL	NA	115078	12321875	NMR_metabo_UKBB	0.09814	0.06998	1.402	0.1608	0.1985	0.02858	1.018	0.01863	-0.001321	0.005195
met-d-S_LDL_TG_pct	2020	SPTB	Triglycerides to total lipids ratio in small LDL	NA	115078	12321875	NMR_metabo_UKBB	0.1096	0.0785	1.396	0.1628	0.1691	0.03486	1.08	0.06227	-0.000224	0.005331
met-d-S_VLDL_PL_pct	2020	SPTB	Phospholipids to total lipids ratio in small VLDL	NA	115078	12321875	NMR_metabo_UKBB	-0.1073	0.0769	-1.396	0.1628	0.1574	0.03622	1.082	0.06655	-0.002345	0.005126
met-d-XS_VLDL_CE	2020	SPTB	Cholesteryl esters in very small VLDL	NA	115078	12321875	NMR_metabo_UKBB	-0.1299	0.09361	-1.387	0.1654	0.0859	0.0224	1.109	0.06024	-0.002373	0.005166
met-d-L_LDL_CE_pct	2020	SPTB	Cholesteryl esters to total lipids ratio in large LDL	NA	115078	12321875	NMR_metabo_UKBB	-0.1491	0.1075	-1.386	0.1656	0.06626	0.01674	1.062	0.03536	0.007581	0.004787
met-d-L_LDL_P	2020	SPTB	Concentration of large LDL particles	NA	115078	12321875	NMR_metabo_UKBB	-0.1483	0.107	-1.386	0.1657	0.07129	0.03093	1.104	0.07351	0.002104	0.005039
ukb-b-13354	2018	SPTB	Whole body fat-free mass	MRC-IEU	454850	9851867	anthropometry	-0.07046	0.05089	-1.384	0.1662	0.3082	0.0119	1.183	0.03351	-0.006145	0.007729
ukb-a-563	2017	SPTB	Diagnoses - main ICD10: M17 Gonarthrosis [arthrosis of knee]	Neale Lab	337199	10894596	diseases	0.1674	0.1213	1.381	0.1674	0.01379	0.00163	1.006	0.00717	-0.002435	0.004656
ukb-b-11874	2018	SPTB	Diagnoses - secondary ICD10: M06.99 Rheumatoid arthritis, unspecified (Site unspecified)	MRC-IEU	463010	9851867	diseases	0.2518	0.183	1.376	0.1687	0.005039	0.001314	0.9975	0.009967	-0.002922	0.006418
ukb-d-D12	2018	SPTB	Diagnoses - main ICD10: D12 Benign neoplasm of colon, rectum, anus and anal canal	NA	361194	13217521	diseases	0.1402	0.1019	1.376	0.1688	0.01279	0.001545	1.008	0.006474	-0.007837	0.003781
ukb-b-16118	2018	SPTB	Neck/shoulder pain for 3+ months	MRC-IEU	105396	9851867	pain_skeletal	0.1956	0.1424	1.373	0.1696	0.02757	0.005256	1.007	0.007138	-0.004333	0.004248
met-d-S_LDL_FC	2020	SPTB	Free cholesterol in small LDL	NA	115078	12321875	NMR_metabo_UKBB	-0.1779	0.1298	-1.371	0.1703	0.05014	0.03703	1.133	0.1021	0.00106	0.004958
ukb-b-13160	2018	SPTB	Father still alive	MRC-IEU	450333	9851867	family_memb_health	0.1773	0.1293	1.371	0.1703	0.007266	0.001231	1.071	0.007128	0.001913	0.00491
ukb-d-H40	2018	SPTB	Diagnoses - main ICD10: H40 Glaucoma	NA	361194	10233350	diseases	-0.3293	0.241	-1.366	0.1718	0.00312	0.001149	1.001	0.005643	0.007655	0.004696
ukb-b-11461	2018	SPTB	Medication for pain relief, constipation, heartburn: Laxatives (e.g. Dulcolax, Senokot)	MRC-IEU	457547	9851867	drugs_supplements	0.1395	0.1023	1.364	0.1725	0.01332	0.001364	1.014	0.00694	-0.007171	0.004536
met-d-Clinical_LDL_C	2020	SPTB	Clinical LDL cholesterol	NA	115078	12321875	NMR_metabo_UKBB	-0.1513	0.1111	-1.362	0.1732	0.06144	0.02771	1.097	0.07076	0.0006017	0.005137
met-d-Omega_6_pct	2020	SPTB	Ratio of omega-6 fatty acids to total fatty acids	NA	114999	12321875	NMR_metabo_UKBB	-0.1092	0.08051	-1.357	0.1748	0.1462	0.01959	1.029	0.02091	0.002147	0.005192
ukb-a-560	2017	SPTB	Diagnoses - main ICD10: L03 Cellulitis	Neale Lab	337199	10894596	diseases	0.3005	0.2214	1.357	0.1748	0.003842	0.00145	1.003	0.006567	-0.001486	0.005079
met-d-XL_VLDL_P	2020	SPTB	Concentration of very large VLDL particles	NA	115078	12321875	NMR_metabo_UKBB	0.09407	0.06941	1.355	0.1753	0.2027	0.02927	1.018	0.01896	-0.001148	0.00518
ukb-b-14540	2018	SPTB	Whole body water mass	MRC-IEU	454888	9851867	anthropometry	-0.06856	0.05065	-1.354	0.1758	0.3081	0.01187	1.182	0.03333	-0.006181	0.007724
ukb-b-20531	2018	SPTB	Leg fat percentage (right)	MRC-IEU	454854	9851867	anthropometry	0.06321	0.04674	1.352	0.1763	0.2072	0.005846	1.105	0.01828	-0.00294	0.005766
ukb-b-17409	2018	SPTB	Trunk fat-free mass	MRC-IEU	454508	9851867	anthropometry	-0.06989	0.05186	-1.348	0.1778	0.3039	0.01228	1.193	0.03571	-0.006657	0.007873
met-d-XL_VLDL_FC_pct	2020	SPTB	Free cholesterol to total lipids ratio in very large VLDL	NA	114155	12321875	NMR_metabo_UKBB	-0.1034	0.0768	-1.347	0.1781	0.1257	0.02006	1.057	0.02968	-0.003437	0.004977
ukb-a-530	2017	SPTB	Diagnoses - main ICD10: H26 Other cataract	Neale Lab	337199	10894596	diseases	-0.1883	0.1399	-1.347	0.1781	0.009095	0.001647	0.9937	0.007035	0.001727	0.004346
ieu-b-4822	2022	SPTB	Age at menarche	Within family GWAS consortium	29346	7890254	gynecology_fertility	-0.144	0.1069	-1.346	0.1782	0.2201	0.02365	1.085	0.008359	0.002516	0.005274
ukb-b-5239	2018	SPTB	Average weekly red wine intake	MRC-IEU	327026	9851867	alcohol	-0.09183	0.06822	-1.346	0.1783	0.0544	0.002906	1.028	0.008184	-0.001128	0.00487
met-d-L_HDL_P	2020	SPTB	Concentration of large HDL particles	NA	115078	12321875	NMR_metabo_UKBB	-0.08217	0.06119	-1.343	0.1794	0.2026	0.0242	1.134	0.06174	-0.004409	0.004841
met-d-XXL_VLDL_TG_pct	2020	SPTB	Triglycerides to total lipids ratio in chylomicrons and extremely large VLDL	NA	111631	12321875	NMR_metabo_UKBB	0.1405	0.1051	1.337	0.1813	0.05377	0.01971	1.037	0.02988	-0.008157	0.004321
met-d-XL_VLDL_PL	2020	SPTB	Phospholipids in very large VLDL	NA	115078	12321875	NMR_metabo_UKBB	0.09471	0.07092	1.335	0.1817	0.193	0.02812	1.019	0.01912	-0.001781	0.00518
met-d-L_HDL_FC	2020	SPTB	Free cholesterol in large HDL	NA	115078	12321875	NMR_metabo_UKBB	-0.08127	0.06106	-1.331	0.1832	0.2022	0.02567	1.128	0.05944	-0.004481	0.00476
ukb-a-594	2017	SPTB	Diagnoses - main ICD10: Z09 Follow-up examination after treatment for conditions other than malignant neoplasms	Neale Lab	337199	10894596	diseases	0.2934	0.2205	1.331	0.1833	0.003043	0.001257	0.9991	0.006257	-0.00741	0.00447
met-d-XXL_VLDL_CE	2020	SPTB	Cholesteryl esters in chylomicrons and extremely large VLDL	NA	115078	12321875	NMR_metabo_UKBB	0.09615	0.07242	1.328	0.1843	0.1917	0.03133	1.021	0.02746	-0.001184	0.005295
ieu-a-28	2012	SPTB	Infant head circumference	EGG	10768	2449807	infancy_puberty	-0.22	0.1657	-1.327	0.1844	0.2232	0.04423	0.9909	0.00661	-0.003706	0.005066
ukb-b-4522	2018	SPTB	Time spent using computer	MRC-IEU	360895	9851867	activity_fitness_sleep	0.07527	0.05686	1.324	0.1856	0.09605	0.003531	1.065	0.009952	-0.0009428	0.005736
met-d-Total_FC	2020	SPTB	Total free cholesterol	NA	115078	12321875	NMR_metabo_UKBB	-0.1245	0.09437	-1.32	0.187	0.08593	0.0245	1.082	0.05142	-0.0004358	0.005214
ukb-d-4803_13	2018	SPTB	Tinnitus: Yes, now some of the time	NA	117882	13352737	eye_ear	0.256	0.1943	1.318	0.1876	0.01096	0.003673	0.9959	0.006101	-0.006015	0.004147
met-d-M_LDL_FC	2020	SPTB	Free cholesterol in medium LDL	NA	115078	12321875	NMR_metabo_UKBB	-0.1548	0.1177	-1.315	0.1884	0.05551	0.02926	1.106	0.07794	0.001509	0.005053
met-d-LDL_C	2020	SPTB	LDL cholesterol	NA	115078	12321875	NMR_metabo_UKBB	-0.1505	0.1153	-1.306	0.1917	0.06084	0.03117	1.103	0.07748	0.001453	0.005121
ukb-b-6134	2018	SPTB	Age completed full time education	MRC-IEU	307897	9851867	education_intelligence	-0.07725	0.05923	-1.304	0.1921	0.07932	0.003832	1.099	0.01019	-0.001382	0.00473
ukb-b-14624	2018	SPTB	Illness, injury, bereavement, stress in last 2 years: Marital separation/divorce	MRC-IEU	459742	9851867	work_stress	-0.234	0.18	-1.3	0.1936	0.003965	0.001201	1.03	0.007698	0.007078	0.004823
met-d-L_LDL_PL	2020	SPTB	Phospholipids in large LDL	NA	115078	12321875	NMR_metabo_UKBB	-0.1393	0.1072	-1.3	0.1937	0.06452	0.02638	1.092	0.06625	0.0002509	0.005183
ukb-b-16881	2018	SPTB	Sitting height	MRC-IEU	461536	9851867	anthropometry	-0.07147	0.05501	-1.299	0.1939	0.3328	0.01786	1.215	0.04837	0.0004967	0.008364
met-d-XL_VLDL_FC	2020	SPTB	Free cholesterol in very large VLDL	NA	115078	12321875	NMR_metabo_UKBB	0.09254	0.07134	1.297	0.1946	0.1876	0.02796	1.018	0.01923	-0.00202	0.005172
ukb-b-17579	2018	SPTB	Why reduced smoking: Doctor's advice	MRC-IEU	14951	9851867	smoking	0.7417	0.5733	1.294	0.1957	0.04114	0.04603	1.005	0.0111	-0.01174	0.006546
met-d-S_LDL_FC_pct	2020	SPTB	Free cholesterol to total lipids ratio in small LDL	NA	115078	12321875	NMR_metabo_UKBB	-0.09988	0.07735	-1.291	0.1966	0.1739	0.03726	1.062	0.06105	0.0009931	0.005323
met-d-S_VLDL_CE_pct	2020	SPTB	Cholesteryl esters to total lipids ratio in small VLDL	NA	115078	12321875	NMR_metabo_UKBB	-0.1177	0.09167	-1.284	0.1991	0.0916	0.03098	1.11	0.06786	-0.001337	0.004819
ukb-b-11598	2018	SPTB	Pulse wave reflection index	MRC-IEU	151546	9851867	cardiovascular	0.1147	0.08959	1.28	0.2006	0.05027	0.004291	1.018	0.007799	-0.003634	0.004351
ukb-d-40001_C349	2018	SPTB	Underlying (primary) cause of death: ICD10: C34.9 Bronchus or lung, unspecified	NA	9092	9452278	diseases	0.3105	0.2433	1.277	0.2018	0.1046	0.04986	0.9965	0.00628	0.0005758	0.004376
ukb-b-16446	2018	SPTB	Basal metabolic rate	MRC-IEU	454874	9851867	anthropometry	-0.06367	0.04989	-1.276	0.2019	0.3022	0.01135	1.163	0.03096	-0.005653	0.007497
met-d-S_LDL_PL	2020	SPTB	Phospholipids in small LDL	NA	115078	12321875	NMR_metabo_UKBB	-0.1457	0.1144	-1.274	0.2026	0.06022	0.0358	1.128	0.09522	0.0009292	0.004946
met-d-S_LDL_PL_pct	2020	SPTB	Phospholipids to total lipids ratio in small LDL	NA	115078	12321875	NMR_metabo_UKBB	-0.09907	0.07809	-1.269	0.2046	0.1246	0.03165	1.035	0.04541	0.002164	0.005287
met-d-IDL_C_pct	2020	SPTB	Cholesterol to total lipids ratio in IDL	NA	115078	12321875	NMR_metabo_UKBB	-0.1094	0.08657	-1.263	0.2065	0.1414	0.0311	1.1	0.07077	-0.0001267	0.005284
ukb-b-1070	2018	SPTB	Average weekly fortified wine intake	MRC-IEU	327563	9851867	alcohol	-0.1546	0.1228	-1.259	0.2079	0.01225	0.001551	1.046	0.006134	0.002217	0.004123
ukb-b-4711	2018	SPTB	Usual walking pace	MRC-IEU	459915	9851867	activity_fitness_sleep	-0.07378	0.05871	-1.257	0.2089	0.07311	0.002362	1.046	0.009356	0.0005464	0.005223
met-d-Creatinine	2020	SPTB	Creatinine	NA	110058	12321875	NMR_metabo_UKBB	-0.09059	0.07266	-1.247	0.2125	0.155	0.01386	1.026	0.01461	0.01423	0.00509
met-d-L_VLDL_TG	2020	SPTB	Triglycerides in large VLDL	NA	115078	12321875	NMR_metabo_UKBB	0.08776	0.07052	1.244	0.2133	0.1864	0.02788	1.017	0.01814	0.0002201	0.005074
met-d-LDL_L	2020	SPTB	Total lipids in LDL	NA	115078	12321875	NMR_metabo_UKBB	-0.1408	0.1134	-1.241	0.2144	0.06242	0.03117	1.103	0.07679	0.001424	0.005173
ukb-a-477	2017	SPTB	Pain type(s) experienced in last month: Pain all over the body	Neale Lab	336650	10894596	pain_skeletal	0.1828	0.1476	1.239	0.2154	0.01062	0.001556	1.001	0.007052	-0.003177	0.004858
met-d-non_HDL_C	2020	SPTB	Total cholesterol minus HDL-C	NA	115078	12321875	NMR_metabo_UKBB	-0.1332	0.1081	-1.232	0.2179	0.06636	0.02813	1.093	0.06641	0.0006462	0.005206
met-d-DHA	2020	SPTB	Docosahexaenoic acid	NA	114999	12321875	NMR_metabo_UKBB	-0.08562	0.06954	-1.231	0.2183	0.1112	0.01139	1.069	0.04283	0.001218	0.00465
met-d-M_LDL_TG_pct	2020	SPTB	Triglycerides to total lipids ratio in medium LDL	NA	115078	12321875	NMR_metabo_UKBB	0.1138	0.09268	1.228	0.2193	0.102	0.02436	1.114	0.07145	-0.001147	0.005317
met-d-HDL_FC	2020	SPTB	Free cholesterol in HDL	NA	115078	12321875	NMR_metabo_UKBB	-0.08193	0.06673	-1.228	0.2195	0.1596	0.02019	1.122	0.05675	-0.003433	0.004857
ukb-b-10093	2018	SPTB	Tense / 'highly strung'	MRC-IEU	447961	9851867	mood_behaviour	0.08927	0.07301	1.223	0.2214	0.05581	0.002866	1.013	0.01	-0.001845	0.005315
met-d-L_HDL_CE_pct	2020	SPTB	Cholesteryl esters to total lipids ratio in large HDL	NA	115078	12321875	NMR_metabo_UKBB	-0.08344	0.06855	-1.217	0.2235	0.1877	0.02494	1.074	0.04522	-0.001987	0.005498
met-d-L_HDL_L	2020	SPTB	Total lipids in large HDL	NA	115078	12321875	NMR_metabo_UKBB	-0.0754	0.06202	-1.216	0.224	0.1974	0.02437	1.128	0.05973	-0.004207	0.004805
met-d-LDL_PL	2020	SPTB	Phospholipids in LDL	NA	115078	12321875	NMR_metabo_UKBB	-0.1348	0.1112	-1.212	0.2257	0.06117	0.02867	1.099	0.07311	0.0009677	0.005172
met-d-VLDL_TG	2020	SPTB	Triglycerides in VLDL	NA	115078	12321875	NMR_metabo_UKBB	0.08377	0.06955	1.204	0.2284	0.203	0.03094	1.012	0.01966	-9.84e-05	0.005179
ieu-a-967	2014	SPTB	Squamous cell lung cancer	ILCCO	18313	8893750	diseases	-0.2513	0.2095	-1.2	0.2303	0.06779	0.02826	1.008	0.006499	0.005642	0.004385
ukb-b-151	2018	SPTB	Number of days/week of vigorous physical activity 10+ minutes	MRC-IEU	440512	9851867	activity_fitness_sleep	0.08787	0.07326	1.199	0.2304	0.03628	0.001927	1.029	0.008797	-0.001473	0.004892
ukb-b-1046	2018	SPTB	Duration of strenuous sports	MRC-IEU	46993	9851867	activity_fitness_sleep	-0.2514	0.2104	-1.195	0.2321	0.02908	0.009492	0.9926	0.006398	0.004689	0.004657
met-d-S_HDL_PL	2020	SPTB	Phospholipids in small HDL	NA	115078	12321875	NMR_metabo_UKBB	0.0848	0.07101	1.194	0.2324	0.1499	0.02338	0.995	0.02145	-0.001703	0.005304
met-d-XS_VLDL_C	2020	SPTB	Cholesterol in very small VLDL	NA	115078	12321875	NMR_metabo_UKBB	-0.1149	0.09622	-1.194	0.2326	0.08064	0.02368	1.115	0.06492	-0.002273	0.005176
ukb-b-14576	2018	SPTB	Wears glasses or contact lenses	MRC-IEU	462254	9851867	eye_ear	0.1199	0.1007	1.191	0.2337	0.01534	0.001274	1.048	0.007145	-0.009001	0.004638
ukb-b-19520	2018	SPTB	Arm fat-free mass (right)	MRC-IEU	454753	9851867	anthropometry	-0.0601	0.05052	-1.19	0.2342	0.2807	0.01043	1.144	0.03007	-0.003688	0.007429
met-d-M_VLDL_C	2020	SPTB	Cholesterol in medium VLDL	NA	115078	12321875	NMR_metabo_UKBB	-0.1224	0.1032	-1.186	0.2356	0.06972	0.02403	1.086	0.0532	0.001244	0.005066
ukb-b-15378	2018	SPTB	Had other major operations	MRC-IEU	248845	9851867	diseases	0.1152	0.09744	1.182	0.2372	0.03056	0.002279	1.012	0.006702	-0.002376	0.004863
met-d-L_VLDL_TG_pct	2020	SPTB	Triglycerides to total lipids ratio in large VLDL	NA	115067	12321875	NMR_metabo_UKBB	0.1202	0.1017	1.182	0.2373	0.06058	0.01414	1.096	0.05221	-0.0008303	0.004817
ukb-b-12654	2018	SPTB	Former alcohol drinker	MRC-IEU	31506	9851867	alcohol	0.155	0.1313	1.18	0.2379	0.1078	0.01546	1.024	0.006948	-0.005532	0.004559
ukb-a-570	2017	SPTB	Diagnoses - main ICD10: M67 Other disorders of synovium and tendon	Neale Lab	337199	10894596	diseases	-0.3227	0.2736	-1.179	0.2383	0.002116	0.001359	0.9987	0.006039	0.0007729	0.004146
met-d-S_LDL_CE_pct	2020	SPTB	Cholesteryl esters to total lipids ratio in small LDL	NA	115078	12321875	NMR_metabo_UKBB	0.09304	0.07909	1.177	0.2394	0.1239	0.03352	1.038	0.04913	-0.002518	0.005376
ukb-b-17107	2018	SPTB	Pain type(s) experienced in last month: Facial pain	MRC-IEU	461857	9851867	pain_skeletal	0.1839	0.1563	1.176	0.2396	0.006256	0.001225	1.013	0.00735	-0.002965	0.004998
ukb-b-16609	2018	SPTB	Target heart rate achieved	MRC-IEU	68426	9851867	cardiovascular	0.1754	0.1499	1.17	0.242	0.03788	0.007928	1.008	0.00722	-0.003818	0.005325
ukb-b-9981	2018	SPTB	Sensitivity / hurt feelings	MRC-IEU	449419	9851867	mood_behaviour	0.07534	0.06499	1.159	0.2464	0.06011	0.002823	1.032	0.01035	-0.002271	0.005298
ukb-b-12841	2018	SPTB	Bring up phlegm/sputum/mucus on most days	MRC-IEU	112583	9851867	lung_function	0.1569	0.1357	1.157	0.2475	0.02644	0.00473	1.016	0.007183	0.002101	0.004584
met-d-LDL_CE	2020	SPTB	Cholesteryl esters in LDL	NA	115078	12321875	NMR_metabo_UKBB	-0.1269	0.1098	-1.156	0.2477	0.066	0.02915	1.094	0.06993	0.001431	0.005168
ieu-a-72	2015	SPTB	Waist-to-hip ratio	GIANT	224459	2562516	anthropometry	0.0915	0.07924	1.155	0.2482	0.05926	0.003705	0.842	0.007592	0.003246	0.005311
ukb-a-36	2017	SPTB	Handedness (chirality/laterality): Left-handed	Neale Lab	337130	10894596	mood_behaviour	-0.1694	0.147	-1.153	0.2491	0.009837	0.00167	1.006	0.006967	0.004708	0.004759
ukb-b-4462	2018	SPTB	Exposure to tobacco smoke at home	MRC-IEU	417693	9851867	smoking	0.1194	0.1036	1.152	0.2492	0.01208	0.00135	1.036	0.007008	0.006438	0.00458
met-d-HDL_C	2020	SPTB	HDL cholesterol	NA	115078	12321875	NMR_metabo_UKBB	-0.07708	0.06723	-1.147	0.2515	0.1763	0.02303	1.11	0.04838	-0.002418	0.004994
met-d-LA	2020	SPTB	Linoleic acid	NA	114999	12321875	NMR_metabo_UKBB	-0.09039	0.07951	-1.137	0.2556	0.1211	0.02438	1.031	0.03071	0.002381	0.005194
met-d-HDL_size	2020	SPTB	Average diameter for HDL particles	NA	115078	12321875	NMR_metabo_UKBB	-0.07144	0.06313	-1.132	0.2578	0.1873	0.02262	1.128	0.0633	-0.00525	0.0047
met-d-L_VLDL_PL	2020	SPTB	Phospholipids in large VLDL	NA	115078	12321875	NMR_metabo_UKBB	0.07856	0.06945	1.131	0.258	0.1997	0.02951	1.02	0.01948	-2.9e-05	0.005184
ieu-a-1107	2015	SPTB	Urinary albumin-to-creatinine ratio	CKDGen	54450	2190189	biomarker	0.1686	0.1492	1.13	0.2583	0.04556	0.008971	0.9957	0.007031	-0.006544	0.005153
met-d-S_HDL_L	2020	SPTB	Total lipids in small HDL	NA	115078	12321875	NMR_metabo_UKBB	0.08002	0.07079	1.13	0.2583	0.151	0.02267	0.9871	0.01639	-0.0009319	0.00533
ukb-a-580	2017	SPTB	Diagnoses - main ICD10: R04 Haemorrhage from respiratory passages	Neale Lab	337199	10894596	diseases	0.2946	0.2607	1.13	0.2585	0.00277	0.001454	0.996	0.006609	0.0007475	0.004591
ukb-b-15957	2018	SPTB	Types of transport used (excluding work): Public transport	MRC-IEU	460491	9851867	activity_fitness_sleep	-0.1005	0.08925	-1.126	0.26	0.02249	0.00159	1.066	0.007773	0.002974	0.004578
met-d-HDL_CE	2020	SPTB	Cholesteryl esters in HDL	NA	115078	12321875	NMR_metabo_UKBB	-0.07598	0.06746	-1.126	0.2601	0.1786	0.02371	1.105	0.04683	-0.002099	0.004995
ukb-b-19957	2018	SPTB	Suffer from 'nerves'	MRC-IEU	445809	9851867	mood_behaviour	0.08439	0.0751	1.124	0.2611	0.0429	0.002622	1.011	0.009729	0.001821	0.004602
met-d-L_VLDL_FC	2020	SPTB	Free cholesterol in large VLDL	NA	115078	12321875	NMR_metabo_UKBB	0.07922	0.07052	1.123	0.2613	0.1908	0.02854	1.023	0.01967	-0.0006368	0.005167
ukb-b-18712	2018	SPTB	Illness, injury, bereavement, stress in last 2 years: Death of a close relative	MRC-IEU	459742	9851867	work_stress	0.1433	0.1282	1.117	0.2638	0.007163	0.001204	1.038	0.007036	-0.003561	0.004547
ukb-a-550	2017	SPTB	Diagnoses - main ICD10: K43 Ventral hernia	Neale Lab	337199	10894596	diseases	0.187	0.1679	1.114	0.2654	0.005548	0.001325	0.9921	0.006433	-0.003411	0.004222
met-d-L_VLDL_L	2020	SPTB	Total lipids in large VLDL	NA	115078	12321875	NMR_metabo_UKBB	0.07821	0.07059	1.108	0.2679	0.1891	0.02865	1.017	0.01822	0.0001321	0.005145
ukb-b-15297	2018	SPTB	Reason for glasses/contact lenses: Other eye condition	MRC-IEU	460536	9851867	eye_ear	0.4148	0.3767	1.101	0.2709	0.001405	0.001228	1.024	0.01002	-0.008025	0.006698
met-d-ApoB	2020	SPTB	Apolipoprotein B	NA	115078	12321875	NMR_metabo_UKBB	-0.116	0.1055	-1.099	0.2717	0.06863	0.02833	1.098	0.06633	0.0008523	0.005157
ukb-b-5053	2018	SPTB	Frequency of heavy DIY in last 4 weeks	MRC-IEU	182511	9851867	activity_fitness_sleep	0.1259	0.1151	1.095	0.2737	0.02266	0.002824	1.024	0.006253	-0.002524	0.004338
ukb-b-223	2018	SPTB	Current tobacco smoking	MRC-IEU	462434	9851867	smoking	0.06922	0.0634	1.092	0.2749	0.05257	0.002337	1.043	0.009666	-0.001639	0.005063
ukb-b-10011	2018	SPTB	Townsend deprivation index at recruitment	MRC-IEU	462464	9851867	work_stress	-0.07849	0.07196	-1.091	0.2754	0.03243	0.001706	1.138	0.008888	0.01249	0.005183
ebi-a-GCST007858	2015	SPTB	Fasting blood glucose adjusted for BMI	NA	33231	105585	biomarker	-0.1901	0.1744	-1.09	0.2756	0.3687	0.1384	1.081	0.08929	0.003013	0.02292
ieu-a-963	2010	SPTB	Former vs current smoker	TAG	41969	2456555	smoking	-0.1533	0.1409	-1.089	0.2763	0.06038	0.009968	1.002	0.006228	-0.0008533	0.004517
met-d-XXL_VLDL_FC_pct	2020	SPTB	Free cholesterol to total lipids ratio in chylomicrons and extremely large VLDL	NA	111631	12321875	NMR_metabo_UKBB	-0.1022	0.09393	-1.088	0.2765	0.0674	0.01607	1.026	0.02453	0.005786	0.004329
ukb-b-3798	2018	SPTB	Fractured bone site(s): Leg	MRC-IEU	460340	9851867	pain_skeletal	0.2926	0.2693	1.087	0.2772	0.001827	0.001075	1.006	0.007794	-0.002047	0.005433
bbj-a-61	2019	SPTB	Serum creatinine	NA	142097	6108953	biomarker	0.07424	0.06849	1.084	0.2784	0.08681	0.009224	1.138	0.01477	0.001688	0.005253
ukb-a-575	2017	SPTB	Diagnoses - main ICD10: N32 Other disorders of bladder	Neale Lab	337199	10894596	diseases	0.2449	0.226	1.083	0.2786	0.004123	0.001152	0.988	0.005675	0.001303	0.00474
met-d-Remnant_C	2020	SPTB	Remnant cholesterol (non-HDL, non-LDL -cholesterol)	NA	115078	12321875	NMR_metabo_UKBB	-0.1073	0.1001	-1.073	0.2834	0.0734	0.0242	1.079	0.05241	-0.0003221	0.005252
met-d-LDL_P	2020	SPTB	Concentration of LDL particles	NA	115078	12321875	NMR_metabo_UKBB	-0.1129	0.1059	-1.066	0.2864	0.06913	0.02901	1.099	0.06813	0.001084	0.005086
met-d-M_HDL_C_pct	2020	SPTB	Cholesterol to total lipids ratio in medium HDL	NA	115078	12321875	NMR_metabo_UKBB	-0.07588	0.07147	-1.062	0.2884	0.186	0.02868	1.08	0.04556	-0.001414	0.005229
ukb-a-227	2017	SPTB	Alcohol drinker status: Previous	Neale Lab	336965	10894596	alcohol	0.1107	0.1044	1.06	0.289	0.01332	0.001568	1.005	0.006596	0.001129	0.004252
met-d-S_HDL_C_pct	2020	SPTB	Cholesterol to total lipids ratio in small HDL	NA	115078	12321875	NMR_metabo_UKBB	-0.09041	0.08584	-1.053	0.2922	0.1166	0.02951	1.086	0.06663	0.0017	0.005174
ukb-b-6458	2018	SPTB	Mouth/teeth dental problems: Mouth ulcers	MRC-IEU	461113	9851867	dental	0.08876	0.08437	1.052	0.2928	0.02939	0.003504	1.038	0.01345	0.00271	0.005246
met-d-L_VLDL_P	2020	SPTB	Concentration of large VLDL particles	NA	115078	12321875	NMR_metabo_UKBB	0.07328	0.06994	1.048	0.2947	0.1953	0.02955	1.016	0.01857	0.0001865	0.005158
ieu-a-1045	2015	SPTB	Hippocampus volume	ENIGMA	30717	7276413	neurology	0.1818	0.1744	1.043	0.2971	0.06227	0.01626	0.9856	0.00647	-0.00125	0.004626
ukb-b-6019	2018	SPTB	Number of cigarettes previously smoked daily	MRC-IEU	108946	9851867	smoking	0.1032	0.09898	1.042	0.2973	0.08795	0.01059	1.017	0.00935	-0.0009964	0.004824
ukb-b-11535	2018	SPTB	Mineral and other dietary supplements: Glucosamine	MRC-IEU	461384	9851867	drugs_supplements	0.09127	0.08765	1.041	0.2977	0.02304	0.001629	1.034	0.007703	-0.0006962	0.004811
ukb-b-2732	2018	SPTB	Time from waking to first cigarette	MRC-IEU	33304	9851867	smoking	-0.1374	0.1321	-1.04	0.2983	0.09233	0.01811	1.029	0.007463	0.001697	0.004215
ieu-a-1047	2015	SPTB	Putamen volume	ENIGMA	30717	7282885	neurology	-0.1213	0.117	-1.037	0.2997	0.1257	0.01954	0.9506	0.007043	0.00222	0.004975
met-d-S_HDL_TG	2020	SPTB	Triglycerides in small HDL	NA	115078	12321875	NMR_metabo_UKBB	0.07048	0.0681	1.035	0.3007	0.2165	0.03485	1.04	0.0333	0.001042	0.005436
ukb-b-13704	2018	SPTB	Blood clot, DVT, bronchitis, emphysema, asthma, rhinitis, eczema, allergy diagnosed by doctor: Blood clot in the lung	MRC-IEU	462013	9851867	diseases	0.1658	0.1608	1.031	0.3025	0.005517	0.001196	1.008	0.008643	-0.003693	0.005908
ukb-b-964	2018	SPTB	Diagnoses - main ICD10: I48 Atrial fibrillation and flutter	MRC-IEU	463010	9851867	diseases	-0.1049	0.1018	-1.031	0.3026	0.01436	0.002001	1.017	0.01084	-0.0001793	0.005698
ukb-b-10169	2018	SPTB	Guilty feelings	MRC-IEU	450704	9851867	mood_behaviour	0.07322	0.07124	1.028	0.3041	0.0501	0.002142	1.02	0.008815	-0.0002432	0.005403
ukb-a-546	2017	SPTB	Diagnoses - main ICD10: K22 Other diseases of oesophagus	Neale Lab	337199	10894596	diseases	0.2023	0.1975	1.025	0.3056	0.004081	0.001556	1.006	0.006692	0.0001119	0.004668
ukb-b-5593	2018	SPTB	Number of full sisters	MRC-IEU	455420	9851867	family_memb_health	0.1088	0.1067	1.02	0.3078	0.0166	0.001514	1.178	0.008132	-0.0007508	0.005272
ieu-a-1239	2018	SPTB	Years of schooling	SSGAC	766345	10101242	education_intelligence	-0.04792	0.04718	-1.016	0.3098	0.1119	0.003191	0.9828	0.01572	-0.003934	0.005721
ukb-b-2227	2018	SPTB	Number of children fathered	MRC-IEU	209872	9851867	gynecology_fertility	0.09476	0.09361	1.012	0.3114	0.03545	0.002803	1.016	0.007081	0.002415	0.004733
ieu-a-1185	2017	SPTB	Autism Spectrum Disorder	iPSYCH-PGC	46351	9112386	neurology	0.08151	0.08082	1.009	0.3131	0.2034	0.01515	0.9986	0.007976	-0.0007929	0.004777
met-d-L_HDL_PL	2020	SPTB	Phospholipids in large HDL	NA	115078	12321875	NMR_metabo_UKBB	-0.06342	0.06338	-1.001	0.317	0.1831	0.02343	1.126	0.059	-0.004438	0.004725
ukb-b-11971	2018	SPTB	Pulse wave Arterial Stiffness index	MRC-IEU	151053	9851867	cardiovascular	0.1139	0.1144	0.995	0.3197	0.036	0.00407	1.019	0.007697	0.003143	0.004442
ukb-b-19953	2018	SPTB	Body mass index (BMI)	MRC-IEU	461460	9851867	anthropometry	0.04588	0.04626	0.9917	0.3213	0.2539	0.009026	1.09	0.02118	-0.007304	0.006012
ukb-b-19925	2018	SPTB	Arm fat-free mass (left)	MRC-IEU	454672	9851867	anthropometry	-0.05009	0.05078	-0.9863	0.324	0.2796	0.0104	1.152	0.02907	-0.005866	0.00766
ukb-b-11188	2018	SPTB	Used an inhaler for chest within last hour	MRC-IEU	424873	9851867	lung_function	0.2054	0.2085	0.9855	0.3244	0.003884	0.001305	1.014	0.007879	-0.002898	0.006165
ukb-b-8080	2018	SPTB	Medication for cholesterol, blood pressure, diabetes, or take exogenous hormones: Hormone replacement therapy	MRC-IEU	249710	9851867	drugs_supplements	0.1227	0.1259	0.9747	0.3297	0.01539	0.002069	1.012	0.006513	-0.002012	0.005037
met-d-XL_HDL_CE_pct	2020	SPTB	Cholesteryl esters to total lipids ratio in very large HDL	NA	115053	12321875	NMR_metabo_UKBB	-0.1034	0.1061	-0.9746	0.3298	0.06403	0.01808	1.083	0.05299	0.006576	0.004994
met-d-XL_VLDL_C	2020	SPTB	Cholesterol in very large VLDL	NA	115078	12321875	NMR_metabo_UKBB	0.07122	0.07327	0.9721	0.331	0.1722	0.02642	1.026	0.02128	-0.001101	0.005218
ukb-a-559	2017	SPTB	Diagnoses - main ICD10: K80 Cholelithiasis	Neale Lab	337199	10894596	diseases	0.1381	0.1443	0.9573	0.3384	0.009586	0.001852	1.023	0.008525	0.00455	0.004419
ukb-b-11495	2018	SPTB	Types of physical activity in last 4 weeks: Light DIY (eg: pruning, watering the lawn)	MRC-IEU	460376	9851867	activity_fitness_sleep	-0.06867	0.07183	-0.956	0.3391	0.03817	0.00184	1.068	0.008611	0.006511	0.005167
ukb-d-T84	2018	SPTB	Diagnoses - main ICD10: T84 Complications of internal orthopaedic prosthetic devices, implants and grafts	NA	361194	11593283	diseases	0.1631	0.1711	0.953	0.3406	0.005582	0.001176	0.9942	0.005667	0.001732	0.004216
met-d-S_HDL_PL_pct	2020	SPTB	Phospholipids to total lipids ratio in small HDL	NA	115078	12321875	NMR_metabo_UKBB	0.09868	0.1036	0.9527	0.3408	0.06378	0.02833	1.118	0.07643	-0.005442	0.004719
ukb-b-18099	2018	SPTB	Qualifications: O levels/GCSEs or equivalent	MRC-IEU	458079	9851867	education_intelligence	-0.06368	0.06699	-0.9506	0.3418	0.04102	0.001922	1.078	0.009114	0.001131	0.005093
met-d-MUFA	2020	SPTB	Monounsaturated fatty acids	NA	114999	12321875	NMR_metabo_UKBB	0.06782	0.0717	0.946	0.3442	0.182	0.02835	1.004	0.02001	-0.0007257	0.005322
ukb-b-11361	2018	SPTB	ECG, heart rate	MRC-IEU	68160	9851867	cardiovascular	-0.1004	0.1065	-0.9427	0.3459	0.09537	0.01056	1.025	0.008399	0.004054	0.005342
ukb-b-17601	2018	SPTB	Mouth/teeth dental problems: None of the above	MRC-IEU	461113	9851867	dental	-0.06228	0.06629	-0.9395	0.3475	0.03575	0.001752	1.042	0.009017	0.001244	0.00501
ukb-b-19066	2018	SPTB	Reproduciblity of spirometry measurement using ERS/ATS criteria	MRC-IEU	345665	9851867	lung_function	-0.1135	0.1208	-0.9395	0.3475	0.01418	0.001709	1.024	0.007701	0.008845	0.004675
ebi-a-GCST003368	2016	SPTB	circulating leptin levels adjusted for BMI	NA	33987	4907162	biomarker	0.1347	0.1439	0.936	0.3492	0.09194	0.01592	1.006	0.006776	-0.002399	0.004576
ukb-b-8133	2018	SPTB	Light smokers, at least 100 smokes in lifetime	MRC-IEU	123894	9851867	smoking	-0.07746	0.08327	-0.9303	0.3522	0.07265	0.006219	1.019	0.008014	0.0001728	0.004381
met-d-S_LDL_L	2020	SPTB	Total lipids in small LDL	NA	115078	12321875	NMR_metabo_UKBB	-0.1049	0.1129	-0.9286	0.3531	0.06062	0.03434	1.115	0.0861	0.001281	0.005111
ukb-b-16187	2018	SPTB	Diagnoses - main ICD10: R55 Syncope and collapse	MRC-IEU	463010	9851867	diseases	0.1286	0.139	0.9249	0.355	0.006325	0.00113	1.006	0.007669	0.005834	0.005888
ukb-a-590	2017	SPTB	Diagnoses - main ICD10: S52 Fracture of forearm	Neale Lab	337199	10894596	diseases	-0.1525	0.165	-0.9244	0.3553	0.006187	0.001729	0.9992	0.006697	-0.002005	0.004578
met-d-S_LDL_P	2020	SPTB	Concentration of small LDL particles	NA	115078	12321875	NMR_metabo_UKBB	-0.09485	0.1037	-0.9146	0.3604	0.06979	0.02614	1.093	0.0601	0.0003455	0.005111
ieu-b-24	2019	SPTB	Age Of Smoking Initiation	GWAS and Sequencing Consortium of Alcohol and Nicotine use	341427	11894779	smoking	-0.07118	0.078	-0.9126	0.3615	0.03636	0.002222	0.9785	0.007092	-0.002881	0.004901
ukb-b-15590	2018	SPTB	Hip circumference	MRC-IEU	462117	9851867	anthropometry	-0.04369	0.04813	-0.9077	0.3641	0.2254	0.008661	1.104	0.02223	-0.004968	0.006547
ukb-b-14461	2018	SPTB	Maximum heart rate during fitness test	MRC-IEU	68409	9851867	cardiovascular	-0.09693	0.107	-0.9057	0.3651	0.07585	0.01068	1.022	0.008402	0.004033	0.004814
ukb-d-20117_2	2018	SPTB	Alcohol drinker status: Current	NA	360726	13586591	alcohol	-0.08264	0.09128	-0.9053	0.3653	0.02017	0.001788	1.024	0.007507	-0.001727	0.004702
ukb-b-4616	2018	SPTB	Nap during day	MRC-IEU	462400	9851867	activity_fitness_sleep	0.05555	0.06151	0.903	0.3665	0.07978	0.00327	1.037	0.01096	-0.002854	0.005444
ukb-b-1707	2018	SPTB	Average weekly spirits intake	MRC-IEU	326565	9851867	alcohol	0.06966	0.07718	0.9026	0.3667	0.0327	0.002166	1.032	0.007931	-0.0008553	0.004673
met-d-M_LDL_PL	2020	SPTB	Phospholipids in medium LDL	NA	115078	12321875	NMR_metabo_UKBB	-0.09998	0.1109	-0.9011	0.3675	0.06249	0.03169	1.105	0.07904	0.002053	0.005208
ukb-b-9050	2018	SPTB	Eye problems/disorders: Injury or trauma resulting in loss of vision	MRC-IEU	150642	9851867	diseases	0.2366	0.2634	0.8983	0.369	0.007288	0.003834	1.009	0.008487	-0.00572	0.006564
met-d-Total_TG	2020	SPTB	Total triglycerides	NA	115078	12321875	NMR_metabo_UKBB	0.0624	0.06972	0.8949	0.3708	0.2024	0.0314	1.011	0.02024	0.0008757	0.005226
ukb-b-17729	2018	SPTB	Qualifications: None of the above	MRC-IEU	458079	9851867	education_intelligence	0.04582	0.05144	0.8908	0.373	0.08927	0.003248	1.077	0.0118	-0.0007052	0.005116
met-d-S_LDL_C	2020	SPTB	Cholesterol in small LDL	NA	115078	12321875	NMR_metabo_UKBB	-0.1019	0.1147	-0.8878	0.3746	0.0574	0.03156	1.108	0.07921	0.001352	0.005144
ukb-b-4461	2018	SPTB	Job involves mainly walking or standing	MRC-IEU	263556	9851867	activity_fitness_sleep	0.05555	0.06325	0.8784	0.3797	0.07697	0.003964	1.042	0.009712	-0.0007904	0.004918
met-d-S_HDL_TG_pct	2020	SPTB	Triglycerides to total lipids ratio in small HDL	NA	115078	12321875	NMR_metabo_UKBB	0.06133	0.06983	0.8783	0.3798	0.2061	0.03326	1.076	0.03979	0.001109	0.00522
ukb-b-20044	2018	SPTB	Trunk fat mass	MRC-IEU	454588	9851867	anthropometry	-0.03996	0.04551	-0.8782	0.3799	0.2391	0.007788	1.104	0.02137	-0.0008734	0.006307
ukb-b-16235	2018	SPTB	Reason for glasses/contact lenses: For just reading/near work as you are getting older (called 'presbyopia')	MRC-IEU	460536	9851867	eye_ear	-0.1813	0.2066	-0.8774	0.3803	0.003169	0.001216	1.17	0.007755	-0.001335	0.004596
ieu-b-108	2020	SPTB	apolipoprotein B	UK Biobank	439214	12321875	biomarker	-0.05005	0.05712	-0.8762	0.3809	0.0889	0.01284	1.215	0.09883	0.0002435	0.005588
ukb-b-12386	2018	SPTB	Types of transport used (excluding work): None of the above	MRC-IEU	460491	9851867	activity_fitness_sleep	0.2683	0.3094	0.8673	0.3858	0.002822	0.001279	1.01	0.0101	0.002276	0.008577
met-d-XS_VLDL_P	2020	SPTB	Concentration of very small VLDL particles	NA	115078	12321875	NMR_metabo_UKBB	-0.08242	0.09507	-0.8669	0.386	0.08592	0.02326	1.109	0.0639	-0.0005003	0.00526
met-d-XL_HDL_FC_pct	2020	SPTB	Free cholesterol to total lipids ratio in very large HDL	NA	115053	12321875	NMR_metabo_UKBB	0.0523	0.06058	0.8633	0.388	0.1617	0.02081	1.131	0.06451	0.004315	0.004747
ieu-a-1040	2013	SPTB	Difference in height between adolescence and adulthood	EGG	9228	2401290	anthropometry	-0.1216	0.1411	-0.8622	0.3886	0.2043	0.05058	0.9819	0.006884	0.002419	0.004099
met-d-Ile	2020	SPTB	Isoleucine	NA	115075	12321875	NMR_metabo_UKBB	0.09408	0.1108	0.8489	0.3959	0.05068	0.005583	1.016	0.007591	0.004315	0.004895
ukb-a-526	2017	SPTB	Diagnoses - main ICD10: F43 Reaction to severe stress and adjustment disorders	Neale Lab	337199	10894596	diseases	-0.6618	0.7814	-0.8469	0.3971	0.0006859	0.001235	1.002	0.005406	0.007207	0.004332
ukb-b-2346	2018	SPTB	Duration of moderate activity	MRC-IEU	343827	9851867	activity_fitness_sleep	-0.0726	0.08636	-0.8406	0.4006	0.03178	0.001873	1.018	0.007688	0.007475	0.004653
ukb-b-11842	2018	SPTB	Weight	MRC-IEU	461632	9851867	anthropometry	-0.03995	0.04762	-0.839	0.4014	0.2779	0.01005	1.119	0.02494	-0.005313	0.006775
ieu-a-982	2015	SPTB	Lumbar spine bone mineral density	GEFOS	28498	10582867	pain_skeletal	0.08375	0.09987	0.8387	0.4017	0.2034	0.0245	0.9789	0.008182	-0.005858	0.004336
met-d-L_VLDL_C	2020	SPTB	Cholesterol in large VLDL	NA	115078	12321875	NMR_metabo_UKBB	0.06054	0.07297	0.8297	0.4067	0.1724	0.02713	1.025	0.02108	-0.0003086	0.005191
met-d-S_HDL_CE	2020	SPTB	Cholesteryl esters in small HDL	NA	115078	12321875	NMR_metabo_UKBB	0.06298	0.07626	0.8258	0.4089	0.1222	0.0184	1.015	0.02356	0.001007	0.005097
ukb-a-549	2017	SPTB	Diagnoses - main ICD10: K40 Inguinal hernia	Neale Lab	337199	10894596	diseases	-0.08403	0.1018	-0.8251	0.4093	0.01753	0.002213	0.9942	0.006866	-0.004409	0.004507
ukb-b-17685	2018	SPTB	Maternal smoking around birth	MRC-IEU	397732	9851867	smoking	0.0565	0.06848	0.8251	0.4093	0.04699	0.002449	1.098	0.009344	-0.0009115	0.005326
met-d-Omega_3_pct	2020	SPTB	Ratio of omega-3 fatty acids to total fatty acids	NA	114999	12321875	NMR_metabo_UKBB	-0.06173	0.07505	-0.8225	0.4108	0.09568	0.01295	1.074	0.06032	0.0005398	0.004741
ukb-b-19921	2018	SPTB	Impedance of whole body	MRC-IEU	454840	9851867	anthropometry	-0.03714	0.0454	-0.8181	0.4133	0.2758	0.009765	1.136	0.02675	0.009341	0.007258
ukb-a-524	2017	SPTB	Diagnoses - main ICD10: E04 Other non-toxic goitre	Neale Lab	337199	10894596	diseases	0.1454	0.178	0.8167	0.4141	0.005124	0.001326	0.9933	0.006212	-0.001677	0.004634
ukb-a-358	2017	SPTB	Underlying (primary) cause of death: ICD10: J84.1 Other interstitial pulmonary diseases with fibrosis	Neale Lab	7637	10894596	diseases	-0.222	0.2729	-0.8134	0.416	0.08972	0.0606	0.9949	0.006136	0.001608	0.00453
ukb-b-19752	2018	SPTB	Why reduced smoking: None of the above	MRC-IEU	14951	9851867	smoking	-0.3047	0.3747	-0.8131	0.4161	0.04095	0.03983	0.9951	0.008744	0.00137	0.005729
met-d-S_VLDL_FC	2020	SPTB	Free cholesterol in small VLDL	NA	115078	12321875	NMR_metabo_UKBB	-0.0779	0.09619	-0.8099	0.418	0.08334	0.0247	1.083	0.05042	0.001721	0.005146
ukb-b-19158	2018	SPTB	Mineral and other dietary supplements: Selenium	MRC-IEU	461384	9851867	drugs_supplements	0.1166	0.1445	0.8064	0.42	0.00664	0.001164	1.018	0.006868	0.004291	0.005287
met-d-XS_VLDL_FC	2020	SPTB	Free cholesterol in very small VLDL	NA	115078	12321875	NMR_metabo_UKBB	-0.07481	0.09371	-0.7983	0.4247	0.08499	0.02223	1.106	0.06099	-0.001389	0.005158
ukb-b-8388	2018	SPTB	Started insulin within one year diagnosis of diabetes	MRC-IEU	21241	9851867	drugs_supplements	-0.1284	0.1613	-0.7961	0.426	0.1291	0.0476	1.016	0.01335	0.007753	0.006047
bbj-a-121	2019	SPTB	Glaucoma	NA	212453	8885805	diseases	0.1202	0.1513	0.7947	0.4268	0.00947	0.002356	1.017	0.008055	-0.00164	0.004336
met-d-S_VLDL_TG	2020	SPTB	Triglycerides in small VLDL	NA	115078	12321875	NMR_metabo_UKBB	0.05447	0.06871	0.7927	0.428	0.2114	0.03626	1.019	0.02414	0.002221	0.00516
ukb-b-7043	2018	SPTB	Mineral and other dietary supplements: Calcium	MRC-IEU	461384	9851867	drugs_supplements	0.09236	0.1165	0.7925	0.4281	0.01168	0.001305	1.027	0.007101	0.000384	0.005113
met-d-Phosphatidylc	2020	SPTB	Phosphatidylcholines	NA	114999	12321875	NMR_metabo_UKBB	-0.05911	0.07461	-0.7923	0.4282	0.1276	0.02093	1.066	0.0475	-0.00182	0.005133
bbj-a-133	2019	SPTB	Lung cancer	NA	212453	8885805	diseases	-0.192	0.2446	-0.785	0.4325	0.003631	0.002235	1	0.00781	0.006494	0.004615
ukb-b-8463	2018	SPTB	Back pain for 3+ months	MRC-IEU	117404	9851867	pain_skeletal	0.0897	0.1147	0.782	0.4342	0.03783	0.004629	0.9971	0.006792	-0.0008571	0.004546
ukb-b-12687	2018	SPTB	Mother's age at death	MRC-IEU	273111	9851867	family_memb_health	-0.07128	0.09128	-0.7808	0.4349	0.02462	0.002262	1.094	0.007778	0.0008552	0.004492
met-d-XL_HDL_TG_pct	2020	SPTB	Triglycerides to total lipids ratio in very large HDL	NA	115053	12321875	NMR_metabo_UKBB	0.0513	0.0659	0.7785	0.4363	0.2173	0.03565	1.052	0.03845	0.002943	0.005408
met-d-Total_PL	2020	SPTB	Total phospholipids in lipoprotein particles	NA	115078	12321875	NMR_metabo_UKBB	-0.06119	0.07862	-0.7783	0.4364	0.1148	0.02027	1.061	0.03679	-0.002372	0.005216
met-d-ApoB_by_ApoA1	2020	SPTB	Ratio of apolipoprotein B to apolipoprotein A1	NA	115078	12321875	NMR_metabo_UKBB	-0.07666	0.09918	-0.7729	0.4396	0.07126	0.02891	1.137	0.07616	0.002939	0.004905
ukb-b-14926	2018	SPTB	Types of transport used (excluding work): Walk	MRC-IEU	460491	9851867	activity_fitness_sleep	-0.05563	0.07221	-0.7703	0.4411	0.03363	0.001955	1.058	0.008573	0.005852	0.004868
ukb-b-12181	2018	SPTB	Pain type(s) experienced in last month: Headache	MRC-IEU	461857	9851867	pain_skeletal	0.04911	0.06409	0.7663	0.4435	0.04296	0.002474	1.021	0.009681	-0.002556	0.005232
ukb-b-12648	2018	SPTB	Vitamin and mineral supplements: Vitamin D	MRC-IEU	460351	9851867	drugs_supplements	-0.1056	0.1385	-0.7622	0.4459	0.006841	0.001216	1.018	0.007236	-0.0003162	0.004644
ukb-d-N92	2018	SPTB	Diagnoses - main ICD10: N92 Excessive, frequent and irregular menstruation	NA	361194	12983417	gynecology_fertility	0.1156	0.1523	0.7589	0.4479	0.006589	0.001495	1.006	0.006965	0.003187	0.00454
ukb-b-12397	2018	SPTB	Diagnoses - main ICD10: H26.9 Cataract, unspecified	MRC-IEU	463010	9851867	diseases	-0.1043	0.1379	-0.7562	0.4495	0.009199	0.001258	0.9984	0.007677	0.001023	0.00541
ieu-b-18	2019	SPTB	multiple sclerosis	International Multiple Sclerosis Genetics Consortium	115803	6304359	diseases	0.05749	0.07608	0.7556	0.4499	0.1035	0.009304	1.02	0.01032	-0.001761	0.004732
ukb-d-4803_11	2018	SPTB	Tinnitus: Yes, now most or all of the time	NA	117882	12817923	eye_ear	0.09362	0.124	0.7548	0.4504	0.03042	0.004145	1.005	0.006772	0.0002617	0.004114
met-d-M_VLDL_TG	2020	SPTB	Triglycerides in medium VLDL	NA	115078	12321875	NMR_metabo_UKBB	0.0526	0.07033	0.7479	0.4545	0.1897	0.03059	1.009	0.01854	0.001992	0.00513
met-d-Glucose	2020	SPTB	Glucose	NA	114867	12321875	NMR_metabo_UKBB	0.079	0.1057	0.7472	0.4549	0.05549	0.009768	1.042	0.008687	0.006181	0.004857
ukb-b-8146	2018	SPTB	Medication for pain relief, constipation, heartburn: Ranitidine (e.g. Zantac)	MRC-IEU	457547	9851867	drugs_supplements	0.1136	0.1526	0.7449	0.4564	0.005961	0.001086	1.027	0.007261	0.004441	0.004691
ieu-a-996	2014	SPTB	Eczema	EAGLE	40835	11059641	diseases	-0.1174	0.1582	-0.7421	0.458	0.06879	0.01575	1.024	0.006985	0.003833	0.004686
ukb-b-11161	2018	SPTB	Mouth/teeth dental problems: Painful gums	MRC-IEU	461113	9851867	dental	0.1064	0.1444	0.7372	0.461	0.006659	0.001065	1.023	0.006508	-0.003863	0.00512
met-d-S_HDL_P	2020	SPTB	Concentration of small HDL particles	NA	115078	12321875	NMR_metabo_UKBB	0.05427	0.07439	0.7295	0.4657	0.1331	0.01992	0.9981	0.01506	0.0004874	0.005252
ukb-d-1707_1	2018	SPTB	Handedness (chirality/laterality): Right-handed	NA	360913	13586570	mood_behaviour	0.1093	0.1506	0.7256	0.4681	0.009429	0.001488	1.007	0.006706	-0.0043	0.004716
ukb-b-4958	2018	SPTB	Number of pregnancy terminations	MRC-IEU	78392	9851867	gynecology_fertility	-0.08113	0.1119	-0.7248	0.4686	0.0642	0.007863	1.049	0.007545	0.003808	0.004762
met-d-Cholines	2020	SPTB	Total cholines	NA	114999	12321875	NMR_metabo_UKBB	-0.05531	0.07641	-0.7239	0.4692	0.121	0.01933	1.066	0.04203	-0.001955	0.005216
ukb-b-19060	2018	SPTB	Hearing aid user	MRC-IEU	280546	9851867	eye_ear	0.08279	0.1153	0.7178	0.4729	0.01658	0.002031	1.015	0.0074	-0.003384	0.005213
ieu-b-107	2020	SPTB	apolipoprotein A-I	UK Biobank	393193	12321875	biomarker	-0.03565	0.04979	-0.716	0.474	0.1711	0.01815	1.318	0.1101	0.001756	0.006373
ukb-b-12510	2018	SPTB	Diagnoses - main ICD10: R69 Unknown and unspecified causes of morbidity	MRC-IEU	463010	9851867	diseases	0.151	0.2115	0.7139	0.4753	0.003724	0.001035	1.011	0.007286	-0.001011	0.00531
ukb-b-2002	2018	SPTB	Job involves heavy manual or physical work	MRC-IEU	263615	9851867	activity_fitness_sleep	0.04291	0.06026	0.7121	0.4764	0.07929	0.003796	1.048	0.009103	0.0007619	0.004692
ebi-a-GCST003367	2016	SPTB	circulating leptin levels	NA	33987	2457011	biomarker	0.09496	0.1337	0.7105	0.4774	0.09556	0.01496	0.9966	0.006608	0.0001849	0.004466
met-d-M_HDL_CE_pct	2020	SPTB	Cholesteryl esters to total lipids ratio in medium HDL	NA	115078	12321875	NMR_metabo_UKBB	-0.05195	0.07325	-0.7093	0.4781	0.1724	0.02725	1.069	0.04242	-0.001277	0.00523
met-d-VLDL_L	2020	SPTB	Total lipids in VLDL	NA	115078	12321875	NMR_metabo_UKBB	0.05181	0.07315	0.7083	0.4788	0.173	0.02691	1.016	0.01915	-0.00065	0.005283
ebi-a-GCST005581	2012	SPTB	Primary biliary cirrhosis	NA	11375	119756	diseases	0.2143	0.3063	0.6996	0.4842	3.446	0.672	1.163	0.07541	-0.01482	0.02761
ukb-b-1712	2018	SPTB	Job involves shift work	MRC-IEU	263315	9851867	work_stress	0.07128	0.102	0.6988	0.4847	0.026	0.002324	1.043	0.006742	0.0002501	0.004942
met-d-M_VLDL_FC	2020	SPTB	Free cholesterol in medium VLDL	NA	115078	12321875	NMR_metabo_UKBB	-0.06473	0.09312	-0.6951	0.487	0.08751	0.02354	1.069	0.04522	0.001421	0.005119
ukb-d-4803_14	2018	SPTB	Tinnitus: Yes, but not now, but have in the past	NA	117882	13567874	eye_ear	0.1083	0.1558	0.6949	0.4871	0.01705	0.004072	0.9915	0.006301	0.0004584	0.004526
ukb-b-13745	2018	SPTB	Irritability	MRC-IEU	442169	9851867	mood_behaviour	0.04498	0.0652	0.69	0.4902	0.0653	0.003502	1.013	0.01158	0.0009789	0.005264
met-d-Total_L	2020	SPTB	Total lipids in lipoprotein particles	NA	115078	12321875	NMR_metabo_UKBB	-0.05978	0.08697	-0.6873	0.4919	0.101	0.02441	1.056	0.04164	-0.00106	0.005315
met-d-Omega_6	2020	SPTB	Omega-6 fatty acids	NA	114999	12321875	NMR_metabo_UKBB	-0.05443	0.07941	-0.6855	0.493	0.1218	0.02545	1.038	0.03358	0.001062	0.005275
met-d-XS_VLDL_L	2020	SPTB	Total lipids in very small VLDL	NA	115078	12321875	NMR_metabo_UKBB	-0.06135	0.09018	-0.6803	0.4963	0.09518	0.02175	1.098	0.06285	-0.001146	0.005266
met-d-HDL_L	2020	SPTB	Total lipids in HDL	NA	115078	12321875	NMR_metabo_UKBB	-0.04646	0.06856	-0.6776	0.498	0.1475	0.0195	1.109	0.04925	-0.00412	0.004854
ukb-a-562	2017	SPTB	Diagnoses - main ICD10: M16 Coxarthrosis [arthrosis of hip]	Neale Lab	337199	10894596	diseases	0.08152	0.1204	0.6769	0.4985	0.01107	0.001727	1.008	0.007831	-0.0009018	0.004342
ieu-a-1070	2015	SPTB	Sitting height ratio	NA	21590	7710729	anthropometry	0.07523	0.1112	0.6767	0.4986	0.2248	0.02782	0.9783	0.007391	-0.00129	0.005484
met-d-S_HDL_C	2020	SPTB	Cholesterol in small HDL	NA	115078	12321875	NMR_metabo_UKBB	0.05143	0.07625	0.6745	0.5	0.1256	0.0179	1.004	0.01495	0.0005649	0.005205
bbj-a-57	2019	SPTB	Uric acid	NA	109029	6108953	biomarker	0.04069	0.06059	0.6715	0.5019	0.1572	0.06245	1.02	0.03966	0.003677	0.005303
ukb-d-30080_irnt	2018	SPTB	Platelet count	NA	350474	13586288	biomarker	0.0332	0.0495	0.6707	0.5024	0.255	0.02085	1.205	0.04922	-0.0003107	0.006987
met-d-M_LDL_L	2020	SPTB	Total lipids in medium LDL	NA	115078	12321875	NMR_metabo_UKBB	-0.06955	0.1038	-0.6701	0.5028	0.06883	0.02772	1.09	0.06556	0.001412	0.005181
ukb-b-8714	2018	SPTB	Vascular/heart problems diagnosed by doctor: Stroke	MRC-IEU	461880	9851867	diseases	0.1113	0.1664	0.6692	0.5033	0.004493	0.001092	1.021	0.007242	0.003548	0.004995
met-d-XS_VLDL_FC_pct	2020	SPTB	Free cholesterol to total lipids ratio in very small VLDL	NA	115078	12321875	NMR_metabo_UKBB	-0.05642	0.08477	-0.6656	0.5056	0.09408	0.02503	1.071	0.04519	-0.003232	0.004772
met-d-SFA_pct	2020	SPTB	Ratio of saturated fatty acids to total fatty acids	NA	114999	12321875	NMR_metabo_UKBB	0.06123	0.09303	0.6581	0.5104	0.06563	0.00704	1.026	0.008884	-0.005744	0.004532
met-d-M_HDL_TG	2020	SPTB	Triglycerides in medium HDL	NA	115078	12321875	NMR_metabo_UKBB	0.04871	0.07455	0.6533	0.5135	0.1594	0.03463	1.057	0.05655	-0.0003253	0.005425
met-d-S_LDL_CE	2020	SPTB	Cholesteryl esters in small LDL	NA	115078	12321875	NMR_metabo_UKBB	-0.06511	0.1002	-0.6496	0.5159	0.07408	0.02659	1.084	0.06047	0.0008565	0.005213
met-d-Total_P	2020	SPTB	Total concentration of lipoprotein particles	NA	115078	12321875	NMR_metabo_UKBB	-0.04716	0.07355	-0.6412	0.5214	0.1332	0.01676	1.053	0.03525	-0.001046	0.005159
ukb-b-4956	2018	SPTB	Morning/evening person (chronotype)	MRC-IEU	413343	9851867	mood_behaviour	-0.0342	0.05365	-0.6374	0.5238	0.1168	0.003828	1.046	0.01262	0.001081	0.005303
ukb-a-522	2017	SPTB	Diagnoses - main ICD10: D25 Leiomyoma of uterus	Neale Lab	337199	10894596	diseases	0.1088	0.1718	0.633	0.5268	0.006042	0.001402	0.9924	0.006279	-0.008398	0.004253
ukb-a-595	2017	SPTB	Diagnoses - main ICD10: Z47 Other orthopaedic follow-up care	Neale Lab	337199	10894596	diseases	-0.1479	0.2341	-0.6317	0.5276	0.003279	0.001268	0.9983	0.006368	0.003867	0.004496
ukb-a-225	2017	SPTB	Smoking status: Current	Neale Lab	336024	10894596	smoking	0.0467	0.07404	0.6307	0.5282	0.05172	0.00282	1.013	0.008961	-0.0001147	0.004953
met-d-XL_VLDL_PL_pct	2020	SPTB	Phospholipids to total lipids ratio in very large VLDL	NA	114155	12321875	NMR_metabo_UKBB	-0.06666	0.1071	-0.6224	0.5337	0.05652	0.01297	1.068	0.03748	-0.00175	0.004937
ukb-b-14238	2018	SPTB	Mineral and other dietary supplements: None of the above	MRC-IEU	461384	9851867	drugs_supplements	-0.04823	0.0775	-0.6224	0.5337	0.02891	0.001798	1.028	0.007382	0.0002875	0.004935
ukb-b-14070	2018	SPTB	Medication for cholesterol, blood pressure, diabetes, or take exogenous hormones: Insulin	MRC-IEU	249710	9851867	drugs_supplements	-0.1184	0.1906	-0.6212	0.5345	0.008699	0.002562	1.001	0.01004	0.01091	0.006641
met-d-XL_VLDL_CE	2020	SPTB	Cholesteryl esters in very large VLDL	NA	115078	12321875	NMR_metabo_UKBB	0.04708	0.07595	0.6198	0.5354	0.1516	0.02451	1.039	0.02535	0.0001555	0.005242
ukb-b-2134	2018	SPTB	Past tobacco smoking	MRC-IEU	424960	9851867	smoking	0.03184	0.05155	0.6177	0.5368	0.09019	0.003426	1.04	0.01088	-0.008701	0.004894
met-d-M_LDL_C	2020	SPTB	Cholesterol in medium LDL	NA	115078	12321875	NMR_metabo_UKBB	-0.06554	0.1063	-0.6168	0.5374	0.06389	0.02686	1.09	0.06435	0.00115	0.005132
met-d-XL_HDL_TG	2020	SPTB	Triglycerides in very large HDL	NA	115078	12321875	NMR_metabo_UKBB	-0.05048	0.08185	-0.6167	0.5374	0.1191	0.02356	1.055	0.04759	-0.001788	0.005208
met-d-XS_VLDL_PL	2020	SPTB	Phospholipids in very small VLDL	NA	115078	12321875	NMR_metabo_UKBB	-0.05357	0.08693	-0.6162	0.5377	0.1038	0.02096	1.093	0.0623	-0.0007953	0.005211
ukb-b-2091	2018	SPTB	Noisy workplace	MRC-IEU	151624	9851867	work_stress	0.04765	0.07746	0.6151	0.5385	0.05878	0.00398	1.036	0.006317	0.0077	0.004554
met-d-L_HDL_TG	2020	SPTB	Triglycerides in large HDL	NA	115078	12321875	NMR_metabo_UKBB	-0.05419	0.08835	-0.6134	0.5396	0.09226	0.02884	1.081	0.06667	-0.001928	0.005113
ieu-b-2	2019	SPTB	Alzheimer's disease	Alzheimer Disease Genetics Consortium (ADGC), European Alzheimer's Disease Initiative (EADI), Cohorts for Heart and Aging Research in Genomic Epidemiology Consortium (CHARGE), Genetic and Environmental Risk in AD/Defining Genetic, Polygenic and Environmental Risk for Alzheimer's Disease Consortium (GERAD/PERADES),	63926	10528610	neurology	0.09195	0.1515	0.6068	0.544	0.04481	0.0237	1.061	0.03647	-0.004726	0.004442
ukb-b-20261	2018	SPTB	Ever smoked	MRC-IEU	461066	9851867	smoking	-0.03369	0.05554	-0.6066	0.5441	0.075	0.002905	1.042	0.01058	0.007987	0.005123
met-d-PUFA	2020	SPTB	Polyunsaturated fatty acids	NA	114999	12321875	NMR_metabo_UKBB	-0.04428	0.07357	-0.6018	0.5473	0.1408	0.02794	1.041	0.03319	0.0004338	0.005199
ieu-a-1106	2015	SPTB	Serum cystatin C (eGFRcys)	CKDGen	33152	2197556	biomarker	-0.06618	0.11	-0.6017	0.5474	0.1682	0.06613	0.9509	0.01423	-0.002023	0.005436
ukb-b-16407	2018	SPTB	Trunk fat percentage	MRC-IEU	454613	9851867	anthropometry	-0.02671	0.04445	-0.601	0.5479	0.211	0.006551	1.109	0.02023	0.001302	0.006235
ukb-b-5192	2018	SPTB	Time spent watching television (TV)	MRC-IEU	437887	9851867	activity_fitness_sleep	0.03113	0.052	0.5986	0.5494	0.09657	0.00336	1.074	0.01126	-0.002624	0.005035
met-d-M_HDL_TG_pct	2020	SPTB	Triglycerides to total lipids ratio in medium HDL	NA	115078	12321875	NMR_metabo_UKBB	0.04205	0.07057	0.5958	0.5513	0.1869	0.03346	1.087	0.05088	0.001661	0.005262
ukb-a-528	2017	SPTB	Diagnoses - main ICD10: G56 Mononeuropathies of upper limb	Neale Lab	337199	10894596	diseases	0.0609	0.1035	0.5884	0.5563	0.01363	0.001867	1.009	0.00718	0.001309	0.003931
ukb-b-5776	2018	SPTB	Daytime dozing / sleeping (narcolepsy)	MRC-IEU	460913	9851867	activity_fitness_sleep	0.04018	0.06831	0.5882	0.5564	0.04713	0.002212	1.02	0.008493	-0.0002165	0.004956
met-d-XS_VLDL_PL_pct	2020	SPTB	Phospholipids to total lipids ratio in very small VLDL	NA	115078	12321875	NMR_metabo_UKBB	0.05167	0.08815	0.5862	0.5577	0.1141	0.02042	1.052	0.03537	0.00192	0.005325
ukb-a-553	2017	SPTB	Diagnoses - main ICD10: K51 Ulcerative colitis	Neale Lab	337199	10894596	diseases	-0.1062	0.1818	-0.5843	0.559	0.004744	0.001573	1.011	0.006711	0.007317	0.003921
ukb-a-543	2017	SPTB	Diagnoses - main ICD10: J44 Other chronic obstructive pulmonary disease	Neale Lab	337199	10894596	diseases	0.102	0.1751	0.5826	0.5602	0.004659	0.001438	0.9955	0.006893	0.003247	0.003972
met-d-M_HDL_PL	2020	SPTB	Phospholipids in medium HDL	NA	115078	12321875	NMR_metabo_UKBB	0.04355	0.07596	0.5733	0.5664	0.1153	0.02164	1.095	0.05033	-0.004438	0.004904
ukb-b-7007	2018	SPTB	Other eye problems	MRC-IEU	461565	9851867	eye_ear	0.06546	0.1143	0.5725	0.567	0.00945	0.001177	1.036	0.007057	-0.0001091	0.004512
ukb-b-3563	2018	SPTB	Vitamin and mineral supplements: Folic acid or Folate (Vit B9)	MRC-IEU	460351	9851867	drugs_supplements	-0.1308	0.229	-0.5712	0.5679	0.002794	0.0009894	1.017	0.006063	0.01089	0.005125
ieu-a-1037	2013	SPTB	Difference in height between childhood and adulthood	EGG	10799	2384832	anthropometry	-0.06836	0.12	-0.5696	0.5689	0.3307	0.0496	0.9724	0.007788	0.001391	0.004764
ukb-b-8906	2018	SPTB	Knee pain for 3+ months	MRC-IEU	97889	9851867	pain_skeletal	-0.09798	0.1722	-0.5689	0.5694	0.02127	0.004911	1.007	0.005889	0.008747	0.004463
ukb-b-8888	2018	SPTB	Medication for pain relief, constipation, heartburn: Ibuprofen (e.g. Nurofen)	MRC-IEU	457547	9851867	drugs_supplements	0.04996	0.08865	0.5635	0.5731	0.01993	0.001364	1.021	0.006258	-0.0001108	0.004606
ukb-a-577	2017	SPTB	Diagnoses - main ICD10: N81 Female genital prolapse	Neale Lab	337199	10894596	diseases	0.08285	0.1472	0.5629	0.5735	0.007564	0.001538	1.021	0.006536	0.005256	0.00477
ukb-d-ASTHMA_CHILD	2018	SPTB	Childhood asthma (age<16)	NA	361194	10443939	lung_function	0.1176	0.2091	0.5624	0.5739	0.004474	0.001465	1.006	0.007106	-0.001441	0.004675
ukb-b-20455	2018	SPTB	Distance between home and job workplace	MRC-IEU	221909	9851867	work_stress	0.08991	0.16	0.5619	0.5742	0.01083	0.002376	1.012	0.006449	0.003392	0.004513
ukb-b-4512	2018	SPTB	Duration of other exercises	MRC-IEU	220399	9851867	activity_fitness_sleep	0.07252	0.1301	0.5576	0.5771	0.01667	0.002351	1.027	0.006684	-0.001463	0.00453
ieu-a-965	2014	SPTB	Lung adenocarcinoma	ILCCO	18336	8881354	diseases	-0.1569	0.2818	-0.5567	0.5777	0.04184	0.02702	1.022	0.007202	0.007731	0.005339
ukb-b-4710	2018	SPTB	Number of days/week of moderate physical activity 10+ minutes	MRC-IEU	440266	9851867	activity_fitness_sleep	-0.03823	0.06913	-0.553	0.5802	0.0402	0.002166	1.024	0.008225	0.00264	0.005175
ukb-b-13346	2018	SPTB	Fractured/broken bones in last 5 years	MRC-IEU	460389	9851867	pain_skeletal	-0.0456	0.08272	-0.5513	0.5814	0.01894	0.001828	1.016	0.008014	0.003938	0.004568
ieu-a-114	2012	SPTB	Neo-conscientiousness	GPC	17375	2305683	mood_behaviour	-0.115	0.2096	-0.5489	0.5831	0.07316	0.02971	1	0.006614	-0.0002354	0.004884
met-d-IDL_FC_pct	2020	SPTB	Free cholesterol to total lipids ratio in IDL	NA	115078	12321875	NMR_metabo_UKBB	-0.0427	0.07809	-0.5468	0.5845	0.113	0.0214	1.031	0.02356	-0.003175	0.004732
met-d-S_LDL_TG	2020	SPTB	Triglycerides in small LDL	NA	115078	12321875	NMR_metabo_UKBB	0.03911	0.07169	0.5455	0.5854	0.1932	0.02985	1.024	0.02355	-8.05e-05	0.005342
ukb-b-1464	2018	SPTB	Number of depression episodes	MRC-IEU	58290	9851867	mood_behaviour	-0.1102	0.2057	-0.5357	0.5921	0.02709	0.008846	1.011	0.006515	0.002079	0.004537
ukb-b-13092	2018	SPTB	Headaches for 3+ months	MRC-IEU	91269	9851867	pain_skeletal	0.05725	0.107	0.5348	0.5928	0.05731	0.00587	1.009	0.006448	-0.006775	0.005045
met-d-Phe	2020	SPTB	Phenylalanine	NA	115025	12321875	NMR_metabo_UKBB	-0.06313	0.1187	-0.532	0.5947	0.03911	0.007014	1.012	0.008616	0.008127	0.004546
ebi-a-GCST000612	2010	SPTB	Celiac disease	NA	15283	518292	diseases	0.08815	0.1659	0.5312	0.5953	0.2528	0.04447	1.073	0.008527	0.0009086	0.006389
met-d-Pyruvate	2020	SPTB	Pyruvate	NA	114748	12321875	NMR_metabo_UKBB	0.053	0.09981	0.531	0.5954	0.06516	0.01477	1.001	0.01644	-0.008677	0.005035
met-d-L_VLDL_PL_pct	2020	SPTB	Phospholipids to total lipids ratio in large VLDL	NA	115067	12321875	NMR_metabo_UKBB	0.04027	0.07594	0.5303	0.5959	0.1556	0.02452	1.088	0.05066	-0.0008411	0.005425
ieu-b-39	2018	SPTB	diastolic blood pressure	International Consortium of Blood Pressure	757601	7160619	cardiovascular	0.0237	0.04476	0.5295	0.5964	0.1354	0.006218	1.075	0.03279	0.005317	0.006432
met-d-Acetoacetate	2020	SPTB	Acetoacetate	NA	115075	12321875	NMR_metabo_UKBB	-0.06412	0.1218	-0.5265	0.5986	0.0329	0.007462	1.003	0.00904	0.004033	0.004278
ukb-b-4801	2018	SPTB	Number of unsuccessful stop-smoking attempts	MRC-IEU	104420	9851867	smoking	0.06153	0.1173	0.5246	0.5999	0.04691	0.005794	1.023	0.0076	0.001026	0.004494
ukb-b-13026	2018	SPTB	Why reduced smoking: Health precaution	MRC-IEU	14951	9851867	smoking	0.1305	0.2493	0.5233	0.6008	0.07513	0.03535	0.9957	0.008112	-0.004936	0.005135
met-d-VLDL_CE	2020	SPTB	Cholesteryl esters in VLDL	NA	115078	12321875	NMR_metabo_UKBB	-0.04767	0.09207	-0.5177	0.6047	0.09029	0.02346	1.075	0.04449	0.0001498	0.005277
met-d-Val	2020	SPTB	Valine	NA	115048	12321875	NMR_metabo_UKBB	0.0492	0.0952	0.5168	0.6053	0.07913	0.008637	1.03	0.01087	0.008731	0.005038
bbj-a-81	2019	SPTB	Smoking behaviors : Smoking cessation	NA	76047	5961480	smoking	0.06732	0.131	0.514	0.6073	0.03773	0.006994	1	0.007832	-0.0001667	0.004843
ukb-a-327	2017	SPTB	Type of tobacco previously smoked: Cigars or pipes	Neale Lab	82755	10894596	smoking	0.1137	0.2213	0.5139	0.6073	0.01074	0.005257	1.003	0.006121	-0.001192	0.00435
ukb-b-11601	2018	SPTB	Diagnoses - main ICD10: N40 Hyperplasia of prostate	MRC-IEU	463010	9851867	diseases	0.07295	0.1424	0.5122	0.6085	0.006682	0.00131	1.022	0.00908	-0.002117	0.005234
ukb-d-30110_irnt	2018	SPTB	Platelet distribution width	NA	350470	13586285	biomarker	-0.02479	0.04873	-0.5088	0.6109	0.1941	0.02194	1.201	0.06978	-0.00181	0.006216
met-d-XL_HDL_PL_pct	2020	SPTB	Phospholipids to total lipids ratio in very large HDL	NA	115053	12321875	NMR_metabo_UKBB	-0.03445	0.06789	-0.5074	0.6119	0.1462	0.0199	1.101	0.0546	-0.007199	0.004767
ukb-a-523	2017	SPTB	Diagnoses - main ICD10: E03 Other hypothyroidism	Neale Lab	337199	10894596	diseases	1.068	2.12	0.5036	0.6145	0.0003891	0.00113	0.9987	0.005873	-0.001278	0.004706
met-d-ApoA1	2020	SPTB	Apolipoprotein A1	NA	115078	12321875	NMR_metabo_UKBB	-0.03573	0.07133	-0.5009	0.6165	0.1369	0.01896	1.091	0.04287	-0.003229	0.004939
bbj-a-96	2019	SPTB	Cerebral aneurysm	NA	195203	8885031	neurology	-0.06945	0.1399	-0.4964	0.6196	0.01226	0.002819	0.9996	0.008337	0.0002624	0.004586
ukb-d-30090_irnt	2018	SPTB	Platelet crit	NA	350471	13586285	biomarker	0.02664	0.05404	0.4929	0.6221	0.2111	0.01755	1.214	0.03664	0.0006469	0.006893
ukb-b-5945	2018	SPTB	Relative age of first facial hair	MRC-IEU	204568	9851867	infancy_puberty	-0.0324	0.06639	-0.488	0.6256	0.1221	0.007548	1.07	0.01826	0.001629	0.005536
met-d-S_VLDL_C	2020	SPTB	Cholesterol in small VLDL	NA	115078	12321875	NMR_metabo_UKBB	-0.04404	0.09076	-0.4853	0.6275	0.09613	0.02425	1.085	0.0467	0.00127	0.005224
ukb-b-7992	2018	SPTB	Diastolic blood pressure, automated reading	MRC-IEU	436424	9851867	cardiovascular	0.02374	0.0491	0.4834	0.6288	0.1355	0.005413	1.094	0.0184	0.002152	0.005583
met-d-Gln	2020	SPTB	Glutamine	NA	114750	12321875	NMR_metabo_UKBB	-0.03614	0.07637	-0.4733	0.636	0.1275	0.01874	1.006	0.01327	0.003563	0.005085
met-d-L_VLDL_CE	2020	SPTB	Cholesteryl esters in large VLDL	NA	115078	12321875	NMR_metabo_UKBB	0.03595	0.07598	0.4732	0.6361	0.1513	0.02513	1.032	0.02323	0.0002386	0.005202
met-d-Tyr	2020	SPTB	Tyrosine	NA	114911	12321875	NMR_metabo_UKBB	-0.03204	0.06849	-0.4678	0.6399	0.1239	0.03941	0.9787	0.02999	0.006795	0.005007
ukb-b-15695	2018	SPTB	Ever had prostate specific antigen (PSA) test	MRC-IEU	200410	9851867	diseases	0.05156	0.1102	0.4678	0.6399	0.03152	0.002741	1.029	0.007101	-0.002344	0.00482
ukb-a-527	2017	SPTB	Diagnoses - main ICD10: G47 Sleep disorders	Neale Lab	337199	10894596	diseases	0.07694	0.1648	0.4669	0.6406	0.006475	0.001407	0.9926	0.006706	0.0006048	0.00423
ieu-b-4877	2019	SPTB	smoking initiation	GSCAN	607291	11802365	smoking	-0.02124	0.04636	-0.4582	0.6468	0.07199	0.002474	0.8861	0.009571	0.007976	0.004508
met-d-IDL_PL_pct	2020	SPTB	Phospholipids to total lipids ratio in IDL	NA	115078	12321875	NMR_metabo_UKBB	0.05264	0.1151	0.4573	0.6474	0.06541	0.02117	1.07	0.05485	-0.0003645	0.005513
met-d-L_HDL_TG_pct	2020	SPTB	Triglycerides to total lipids ratio in large HDL	NA	115078	12321875	NMR_metabo_UKBB	0.03088	0.06786	0.4551	0.6491	0.1894	0.03559	1.087	0.05229	0.002297	0.005377
met-d-XS_VLDL_TG	2020	SPTB	Triglycerides in very small VLDL	NA	115078	12321875	NMR_metabo_UKBB	0.03393	0.07475	0.4539	0.6499	0.1807	0.03007	1.061	0.05259	0.0009887	0.00544
met-d-M_VLDL_PL	2020	SPTB	Phospholipids in medium VLDL	NA	115078	12321875	NMR_metabo_UKBB	-0.03988	0.08847	-0.4507	0.6522	0.1009	0.02599	1.065	0.04728	0.001384	0.00522
ieu-a-1042	2015	SPTB	Nucleus accumbens volume	ENIGMA	30717	7272653	neurology	0.09274	0.2074	0.4471	0.6548	0.0368	0.01519	0.9804	0.006131	0.002207	0.00458
ukb-b-9571	2018	SPTB	Fractured bone site(s): Wrist	MRC-IEU	460340	9851867	pain_skeletal	-0.06519	0.1463	-0.4455	0.6559	0.006826	0.001348	1.014	0.007996	-0.002566	0.005372
met-d-VLDL_PL	2020	SPTB	Phospholipids in VLDL	NA	115078	12321875	NMR_metabo_UKBB	0.03354	0.07547	0.4444	0.6568	0.1571	0.02525	1.027	0.0223	-0.0007837	0.005281
met-d-XL_HDL_C_pct	2020	SPTB	Cholesterol to total lipids ratio in very large HDL	NA	115053	12321875	NMR_metabo_UKBB	-0.04296	0.09705	-0.4427	0.658	0.06288	0.02115	1.095	0.06366	0.009927	0.0045
ukb-b-20208	2018	SPTB	Diagnoses - main ICD10: J45.9 Asthma, unspecified	MRC-IEU	463010	9851867	diseases	-0.1307	0.2978	-0.4388	0.6608	0.002126	0.001261	1.032	0.009258	0.005875	0.006965
met-d-S_HDL_CE_pct	2020	SPTB	Cholesteryl esters to total lipids ratio in small HDL	NA	115078	12321875	NMR_metabo_UKBB	-0.03933	0.08974	-0.4382	0.6612	0.09757	0.0254	1.075	0.06266	0.002445	0.005048
met-c-845	2016	SPTB	Ratio of bisallylic groups to total fatty acids	NA	13171	11274684	kettunen_metabolites	-0.05584	0.128	-0.4363	0.6626	0.2761	0.09434	0.9845	0.007801	-0.007423	0.004854
ukb-a-557	2017	SPTB	Diagnoses - main ICD10: K62 Other diseases of anus and rectum	Neale Lab	337199	10894596	diseases	0.08477	0.1951	0.4345	0.664	0.00469	0.001418	1.004	0.006398	0.003205	0.004509
ebi-a-GCST005647	2018	SPTB	Amyotrophic lateral sclerosis	NA	80610	39630630	neurology	0.06582	0.1535	0.4289	0.668	0.03162	0.007288	1.023	0.007158	-0.003092	0.004815
ukb-b-4062	2018	SPTB	Happiness	MRC-IEU	152348	9851867	mood_behaviour	0.03702	0.08723	0.4244	0.6712	0.06031	0.003961	1.025	0.007434	-0.0006875	0.004521
met-d-M_HDL_FC	2020	SPTB	Free cholesterol in medium HDL	NA	115078	12321875	NMR_metabo_UKBB	-0.02974	0.07023	-0.4234	0.672	0.14	0.01888	1.091	0.04227	-0.003359	0.00487
met-d-S_LDL_C_pct	2020	SPTB	Cholesterol to total lipids ratio in small LDL	NA	115078	12321875	NMR_metabo_UKBB	-0.04197	0.09962	-0.4213	0.6735	0.05485	0.007679	1.045	0.0182	0.001781	0.004816
ebi-a-GCST005072	2017	SPTB	Ferritin levels	NA	9818	23168581	biomarker	0.07138	0.1696	0.421	0.6738	0.2878	0.04914	1.203	0.007028	-0.002567	0.005426
ukb-b-12854	2018	SPTB	Arm fat percentage (right)	MRC-IEU	454789	9851867	anthropometry	0.01921	0.04592	0.4184	0.6757	0.2196	0.007177	1.098	0.02017	-0.003741	0.005847
ukb-a-525	2017	SPTB	Diagnoses - main ICD10: F31 Bipolar affective disorder	Neale Lab	337199	10894596	diseases	0.07293	0.1746	0.4177	0.6762	0.004972	0.001472	0.9855	0.006771	-0.003094	0.004176
ukb-b-16858	2018	SPTB	Cough on most days	MRC-IEU	112583	9851867	lung_function	0.04492	0.1092	0.4112	0.6809	0.04165	0.004431	0.9984	0.00645	0.002933	0.004711
ukb-b-2772	2018	SPTB	Getting up in morning	MRC-IEU	461658	9851867	activity_fitness_sleep	0.02539	0.0621	0.4089	0.6826	0.07074	0.002734	1.052	0.01078	0.0001919	0.005153
ukb-a-552	2017	SPTB	Diagnoses - main ICD10: K50 Crohn's disease [regional enteritis]	Neale Lab	337199	10894596	diseases	-0.08582	0.2102	-0.4083	0.6831	0.004196	0.00138	1.003	0.006577	0.004782	0.004453
met-d-Phosphoglyc	2020	SPTB	Phosphoglycerides	NA	114999	12321875	NMR_metabo_UKBB	-0.03046	0.07508	-0.4057	0.685	0.1258	0.02118	1.054	0.04205	-0.002522	0.005228
ukb-b-14068	2018	SPTB	Impedance of leg (left)	MRC-IEU	454857	9851867	anthropometry	0.01894	0.04714	0.4017	0.6879	0.2561	0.009913	1.134	0.02662	0.005061	0.006716
ukb-b-18189	2018	SPTB	Reason for glasses/contact lenses: For long-sightedness, i.e. for distance and near, but particularly for near tasks like reading (called 'hypermetropia')	MRC-IEU	460536	9851867	eye_ear	0.05376	0.1339	0.4017	0.6879	0.007894	0.001271	1.1	0.008151	-0.0006571	0.005625
ukb-a-37	2017	SPTB	Handedness (chirality/laterality): Use both right and left hands equally	Neale Lab	337130	10894596	mood_behaviour	0.07964	0.2003	0.3976	0.6909	0.00394	0.001351	1.007	0.006273	0.002149	0.00449
ukb-b-7212	2018	SPTB	Leg fat mass (left)	MRC-IEU	454823	9851867	anthropometry	0.01807	0.04574	0.395	0.6928	0.2366	0.007987	1.089	0.01992	-0.004263	0.006066
met-d-HDL_TG	2020	SPTB	Triglycerides in HDL	NA	115078	12321875	NMR_metabo_UKBB	0.03001	0.07608	0.3945	0.6932	0.1552	0.03604	1.063	0.06018	5.784e-05	0.005441
ukb-b-3304	2018	SPTB	Friendships satisfaction	MRC-IEU	151232	9851867	mood_behaviour	0.03464	0.08782	0.3945	0.6932	0.05823	0.003871	1.024	0.007009	-0.005862	0.00513
ukb-b-11465	2018	SPTB	Reason for glasses/contact lenses: For a 'squint' or 'turn' in an eye since childhood (called 'strabismus')	MRC-IEU	460536	9851867	eye_ear	-0.0656	0.1664	-0.3943	0.6934	0.005916	0.001249	0.9971	0.01046	0.0003476	0.006946
ukb-a-565	2017	SPTB	Diagnoses - main ICD10: M21 Other acquired deformities of limbs	Neale Lab	337199	10894596	diseases	0.5361	1.39	0.3856	0.6998	0.0003682	0.001198	1.008	0.006287	-0.006669	0.00453
met-d-Total_BCAA	2020	SPTB	Total concentration of branched-chain amino acids (leucine + isoleucine + valine)	NA	115047	12321875	NMR_metabo_UKBB	0.03645	0.09736	0.3744	0.7081	0.07413	0.008143	1.022	0.009569	0.008484	0.004992
ukb-b-9139	2018	SPTB	Reason for glasses/contact lenses: For a 'lazy' eye or an eye with poor vision since childhood (called 'amblyopia')	MRC-IEU	460536	9851867	eye_ear	-0.0693	0.1864	-0.3718	0.71	0.004511	0.001231	1.029	0.008587	0.003424	0.005999
ukb-d-30100_irnt	2018	SPTB	Mean platelet (thrombocyte) volume	NA	350470	13586285	biomarker	-0.01837	0.05036	-0.3648	0.7153	0.2799	0.03209	1.303	0.08078	0.001328	0.006805
met-d-HDL_P	2020	SPTB	Concentration of HDL particles	NA	115078	12321875	NMR_metabo_UKBB	-0.02644	0.07268	-0.3638	0.716	0.1349	0.01785	1.063	0.04164	-0.001751	0.005062
ukb-a-542	2017	SPTB	Diagnoses - main ICD10: J34 Other disorders of nose and nasal sinuses	Neale Lab	337199	10894596	diseases	-0.09611	0.2704	-0.3554	0.7223	0.002341	0.001345	1.008	0.006428	-0.001883	0.004138
ukb-b-11411	2018	SPTB	Blood clot, DVT, bronchitis, emphysema, asthma, rhinitis, eczema, allergy diagnosed by doctor: Blood clot in the leg (DVT)	MRC-IEU	462013	9851867	diseases	-0.04335	0.1228	-0.353	0.7241	0.009319	0.0013	1.019	0.01042	0.008261	0.005507
ebi-a-GCST007431	2019	SPTB	Lung function (FEV1/FVC)	NA	321047	19671887	lung_function	-0.01775	0.05081	-0.3493	0.7269	0.2066	0.01188	0.9795	0.02141	-0.006645	0.005785
met-d-S_VLDL_PL	2020	SPTB	Phospholipids in small VLDL	NA	115078	12321875	NMR_metabo_UKBB	-0.0299	0.08577	-0.3486	0.7274	0.112	0.02573	1.069	0.04308	0.001546	0.005224
ieu-a-1186	2017	SPTB	Anorexia Nervosa	PGC-ED	14477	10641224	diseases	-0.04277	0.1229	-0.3481	0.7278	0.2612	0.03617	1.002	0.006818	-0.0009881	0.004529
met-d-Lactate	2020	SPTB	Lactate	NA	114802	12321875	NMR_metabo_UKBB	-0.04283	0.1233	-0.3473	0.7284	0.03966	0.005647	1.045	0.009786	0.002547	0.004565
ukb-b-19393	2018	SPTB	Whole body fat mass	MRC-IEU	454137	9851867	anthropometry	-0.01572	0.04529	-0.3471	0.7285	0.242	0.008019	1.097	0.02061	-0.002747	0.006249
ukb-a-572	2017	SPTB	Diagnoses - main ICD10: M72 Fibroblastic disorders	Neale Lab	337199	10894596	diseases	0.05142	0.1485	0.3463	0.7291	0.009847	0.003376	1.021	0.02484	-0.0007416	0.004482
ukb-b-15175	2018	SPTB	Vitamin and mineral supplements: Vitamin C	MRC-IEU	460351	9851867	drugs_supplements	0.03496	0.1012	0.3456	0.7297	0.01268	0.00138	1.014	0.00771	-0.002643	0.004287
ukb-a-564	2017	SPTB	Diagnoses - main ICD10: M20 Acquired deformities of fingers and toes	Neale Lab	337199	10894596	diseases	-0.0451	0.1315	-0.3431	0.7315	0.009755	0.00151	0.9986	0.007059	0.005567	0.004489
met-d-Acetate	2020	SPTB	Acetate	NA	115046	12321875	NMR_metabo_UKBB	0.03201	0.09353	0.3423	0.7321	0.04644	0.01051	1.01	0.0106	-0.001578	0.004165
met-d-M_LDL_CE	2020	SPTB	Cholesteryl esters in medium LDL	NA	115078	12321875	NMR_metabo_UKBB	-0.03346	0.09793	-0.3416	0.7326	0.07568	0.02417	1.075	0.05293	0.0009429	0.005165
ieu-a-87	2013	SPTB	Extreme waist-to-hip ratio	GIANT	10255	1939901	anthropometry	-0.0512	0.1499	-0.3416	0.7327	0.2854	0.04995	0.9581	0.007498	0.00652	0.005271
met-d-Albumin	2020	SPTB	Albumin	NA	115060	12321875	NMR_metabo_UKBB	0.02887	0.08467	0.341	0.7331	0.0804	0.007569	1.036	0.0111	-0.001308	0.004692
met-d-S_VLDL_CE	2020	SPTB	Cholesteryl esters in small VLDL	NA	115078	12321875	NMR_metabo_UKBB	-0.02918	0.08698	-0.3354	0.7373	0.1072	0.02257	1.081	0.04084	0.001188	0.005256
ukb-b-4886	2018	SPTB	Number of days/week walked 10+ minutes	MRC-IEU	454783	9851867	activity_fitness_sleep	0.02296	0.06902	0.3327	0.7394	0.04125	0.001901	1.018	0.007901	0.002333	0.004918
ukb-a-537	2017	SPTB	Diagnoses - main ICD10: I80 Phlebitis and thrombophlebitis	Neale Lab	337199	10894596	diseases	-0.05084	0.155	-0.3281	0.7428	0.007429	0.001595	0.9968	0.00807	0.006022	0.004496
ukb-b-17738	2018	SPTB	Fractured bone site(s): Other bones	MRC-IEU	460340	9851867	pain_skeletal	-0.03769	0.1152	-0.327	0.7436	0.008735	0.001288	1.014	0.006563	0.005095	0.004539
met-d-HDL_PL	2020	SPTB	Phospholipids in HDL	NA	115078	12321875	NMR_metabo_UKBB	-0.02312	0.07088	-0.3262	0.7443	0.134	0.01958	1.108	0.04995	-0.004654	0.004808
ieu-a-1048	2015	SPTB	Thalamus volume	ENIGMA	30717	7288410	neurology	-0.05737	0.177	-0.3241	0.7459	0.05588	0.01573	0.9812	0.006437	0.001235	0.004748
ukb-b-185	2018	SPTB	Frequency of travelling from home to job workplace	MRC-IEU	263534	9851867	activity_fitness_sleep	-0.03434	0.107	-0.3208	0.7483	0.02255	0.002237	1.057	0.007712	0.003849	0.004985
ukb-b-9405	2018	SPTB	Waist circumference	MRC-IEU	462166	9851867	anthropometry	0.01477	0.0463	0.319	0.7497	0.2012	0.007587	1.077	0.01938	-0.005227	0.005764
ukb-b-2160	2018	SPTB	Diagnoses - main ICD10: C61 Malignant neoplasm of prostate	MRC-IEU	463010	9851867	diseases	0.05564	0.1749	0.3181	0.7504	0.005466	0.001284	1.039	0.0095	0.001289	0.005721
ukb-b-10181	2018	SPTB	Eye problems/disorders: Diabetes related eye disease	MRC-IEU	150642	9851867	diseases	-0.04453	0.1409	-0.3161	0.7519	0.02086	0.003833	1.023	0.009365	0.01534	0.005655
ukb-b-13799	2018	SPTB	Qualifications: Other professional qualifications eg: nursing, teaching	MRC-IEU	458079	9851867	education_intelligence	-0.02168	0.06888	-0.3148	0.7529	0.04131	0.00197	1.052	0.009499	0.0004995	0.005095
ukb-d-2877_2	2018	SPTB	Type of tobacco previously smoked: Hand-rolled cigarettes	NA	89224	12355167	smoking	0.06815	0.2195	0.3105	0.7562	0.01036	0.005186	1.011	0.006754	0.003365	0.004082
met-d-M_VLDL_P	2020	SPTB	Concentration of medium VLDL particles	NA	115078	12321875	NMR_metabo_UKBB	-0.02616	0.0866	-0.3021	0.7626	0.1052	0.02504	1.059	0.04306	0.001359	0.005192
met-d-Omega_3	2020	SPTB	Omega-3 fatty acids	NA	114999	12321875	NMR_metabo_UKBB	-0.0221	0.0732	-0.3019	0.7628	0.1186	0.01893	1.073	0.05282	-0.001069	0.004784
met-d-M_HDL_L	2020	SPTB	Total lipids in medium HDL	NA	115078	12321875	NMR_metabo_UKBB	0.02234	0.07412	0.3014	0.7631	0.1224	0.02078	1.098	0.04927	-0.00432	0.004901
ieu-a-301	2013	SPTB	Total cholesterol	GLGC	187365	2446982	biomarker	0.02362	0.07845	0.3011	0.7634	0.07077	0.02118	0.9558	0.0668	0.003053	0.005048
ieu-b-4828	2022	SPTB	Number of children ever born measurement	Within family GWAS consortium	60430	7974415	gynecology_fertility	-0.04894	0.1652	-0.2963	0.767	0.0348	0.008698	1.025	0.006705	0.000373	0.004435
ukb-b-18103	2018	SPTB	Pulse rate, automated reading	MRC-IEU	436424	9851867	cardiovascular	0.01576	0.05343	0.295	0.768	0.1547	0.00946	1.068	0.0331	0.003329	0.006562
ukb-a-533	2017	SPTB	Diagnoses - main ICD10: I21 Acute myocardial infarction	Neale Lab	337199	10894596	diseases	0.03665	0.1249	0.2934	0.7692	0.0101	0.001574	1.006	0.006811	0.004645	0.004223
ukb-b-18096	2018	SPTB	Leg fat mass (right)	MRC-IEU	454846	9851867	anthropometry	0.01334	0.04606	0.2896	0.7721	0.2351	0.007892	1.09	0.01956	-0.002952	0.006089
ukb-d-M70	2018	SPTB	Diagnoses - main ICD10: M70 Soft tissue disorders related to use, overuse and pressure	NA	361194	9498351	diseases	0.09179	0.3173	0.2893	0.7724	0.001604	0.001245	0.9949	0.006212	0.004857	0.004844
met-d-SFA	2020	SPTB	Saturated fatty acids	NA	114999	12321875	NMR_metabo_UKBB	0.02248	0.07893	0.2848	0.7758	0.1325	0.02174	1.014	0.02116	-0.002073	0.005338
ukb-a-535	2017	SPTB	Diagnoses - main ICD10: I30 Acute pericarditis	Neale Lab	337199	10894596	diseases	-0.07883	0.2773	-0.2843	0.7762	0.002242	0.001391	0.9956	0.006475	0.001533	0.004659
met-d-M_LDL_P	2020	SPTB	Concentration of medium LDL particles	NA	115078	12321875	NMR_metabo_UKBB	-0.02949	0.1041	-0.2832	0.777	0.06246	0.0221	1.077	0.04961	-0.0001318	0.005033
ukb-a-224	2017	SPTB	Smoking status: Previous	Neale Lab	336024	10894596	smoking	-0.01853	0.06608	-0.2804	0.7792	0.05224	0.002982	1.017	0.009662	0.007418	0.005142
ukb-b-4263	2018	SPTB	Number of full brothers	MRC-IEU	455347	9851867	family_memb_health	0.02827	0.1025	0.2759	0.7827	0.01612	0.001491	1.183	0.008133	0.004109	0.004667
ukb-b-15582	2018	SPTB	Fractured bone site(s): Ankle	MRC-IEU	460340	9851867	pain_skeletal	0.04425	0.1605	0.2757	0.7828	0.005507	0.001137	1.001	0.007575	-0.001159	0.005267
ukb-a-566	2017	SPTB	Diagnoses - main ICD10: M23 Internal derangement of knee	Neale Lab	337199	10894596	diseases	-0.04428	0.1616	-0.2739	0.7841	0.007697	0.001847	1.007	0.007234	0.001214	0.004435
ukb-a-538	2017	SPTB	Diagnoses - main ICD10: I83 Varicose veins of lower extremities	Neale Lab	337199	10894596	diseases	0.0304	0.1116	0.2724	0.7853	0.01921	0.002133	1.032	0.01055	-0.003365	0.00493
ukb-b-6353	2018	SPTB	Reason for glasses/contact lenses: For short-sightedness, i.e. only or mainly for distance viewing such as driving, cinema etc (called 'myopia')	MRC-IEU	460536	9851867	eye_ear	0.02124	0.0786	0.2702	0.787	0.02625	0.001687	1.137	0.008773	-0.004729	0.005086
ukb-b-16287	2018	SPTB	Mean time to correctly identify matches	MRC-IEU	459523	9851867	neurology	-0.01563	0.05795	-0.2697	0.7874	0.07416	0.002509	1.046	0.01019	-0.005252	0.005364
ukb-d-2877_1	2018	SPTB	Type of tobacco previously smoked: Manufactured cigarettes	NA	89224	13566557	smoking	-0.04639	0.1782	-0.2604	0.7946	0.01644	0.004807	1.006	0.006155	-0.003364	0.004095
ukb-b-13183	2018	SPTB	Adopted as a child	MRC-IEU	461805	9851867	infancy_puberty	0.03941	0.1515	0.2601	0.7948	0.006192	0.001023	1.034	0.006417	-0.001328	0.005281
met-d-bOHbutyrate	2020	SPTB	3-Hydroxybutyrate	NA	113595	12321875	NMR_metabo_UKBB	-0.02496	0.09613	-0.2597	0.7951	0.05769	0.0116	0.9977	0.0128	0.001574	0.004196
ukb-b-13891	2018	SPTB	Mineral and other dietary supplements: Zinc	MRC-IEU	461384	9851867	drugs_supplements	0.03053	0.1188	0.2571	0.7971	0.01208	0.001183	1.007	0.006438	0.006191	0.004954
ukb-d-2664_4	2018	SPTB	Reason for reducing amount of alcohol drunk: Financial reasons	NA	134033	12649485	alcohol	-0.0466	0.1831	-0.2544	0.7992	0.01071	0.003532	0.9982	0.006345	-0.001024	0.004098
ukb-d-20116_0	2018	SPTB	Smoking status: Never	NA	359706	13586591	smoking	-0.01327	0.05231	-0.2537	0.7997	0.09724	0.003753	1.032	0.01042	-0.006383	0.005098
ukb-b-15869	2018	SPTB	Types of physical activity in last 4 weeks: None of the above	MRC-IEU	460376	9851867	activity_fitness_sleep	-0.01992	0.07883	-0.2527	0.8005	0.02376	0.001474	1.068	0.00664	0.001201	0.005079
ukb-b-3831	2018	SPTB	Average weekly intake of other alcoholic drinks	MRC-IEU	107741	9851867	alcohol	0.1167	0.4621	0.2526	0.8006	0.002754	0.004111	1.012	0.005825	0.001127	0.004382
ukb-b-7872	2018	SPTB	Mouth/teeth dental problems: Bleeding gums	MRC-IEU	461113	9851867	dental	-0.0209	0.08415	-0.2483	0.8039	0.02224	0.001448	1.02	0.007413	-0.002885	0.00519
met-d-Omega_6_by_Omega_3	2020	SPTB	Ratio of omega-6 fatty acids to omega-3 fatty acids	NA	114999	12321875	NMR_metabo_UKBB	0.01917	0.07908	0.2424	0.8085	0.0933	0.01337	1.075	0.05759	0.0006405	0.004701
ukb-d-2664_5	2018	SPTB	Reason for reducing amount of alcohol drunk: Other reason	NA	134033	13574905	alcohol	-0.02497	0.105	-0.2379	0.8119	0.04183	0.00436	1.003	0.007094	-0.001187	0.004573
ebi-a-GCST004599	2016	SPTB	Mean platelet volume	NA	164454	29193201	biomarker	-0.0119	0.05162	-0.2305	0.8177	0.2803	0.03995	1.003	0.04597	-0.001153	0.005303
met-d-M_LDL_C_pct	2020	SPTB	Cholesterol to total lipids ratio in medium LDL	NA	115078	12321875	NMR_metabo_UKBB	0.02233	0.09791	0.228	0.8196	0.05989	0.01476	1.063	0.033	-0.001952	0.004819
ukb-b-3666	2018	SPTB	Family relationship satisfaction	MRC-IEU	151531	9851867	mood_behaviour	0.02037	0.08997	0.2264	0.8209	0.06004	0.00384	1.026	0.007259	0.0001667	0.004851
ukb-b-20188	2018	SPTB	Arm fat percentage (left)	MRC-IEU	454724	9851867	anthropometry	0.01038	0.04591	0.2261	0.8211	0.2238	0.007317	1.092	0.02027	-0.002121	0.005979
ukb-a-335	2017	SPTB	Sodium in urine	Neale Lab	326831	10894596	biomarker	0.0151	0.06693	0.2256	0.8215	0.06981	0.003033	1.035	0.009264	-0.0002618	0.005366
ukb-b-5238	2018	SPTB	Fluid intelligence score	MRC-IEU	149051	9851867	education_intelligence	-0.01325	0.05908	-0.2243	0.8225	0.2254	0.009772	1.071	0.01129	-0.002198	0.0059
ukb-b-4210	2018	SPTB	Frequency of light DIY in last 4 weeks	MRC-IEU	228298	9851867	activity_fitness_sleep	-0.02226	0.09929	-0.2242	0.8226	0.02561	0.002388	1.031	0.006923	0.003801	0.004547
ieu-a-1050	2014	SPTB	Ferritin	GIS	23986	2036124	biomarker	0.04167	0.1875	0.2222	0.8242	0.07759	0.02482	1.031	0.009283	0.001492	0.005774
met-d-M_HDL_C	2020	SPTB	Cholesterol in medium HDL	NA	115078	12321875	NMR_metabo_UKBB	-0.01568	0.07058	-0.2221	0.8242	0.1436	0.02044	1.085	0.03775	-0.002895	0.00488
met-d-IDL_TG	2020	SPTB	Triglycerides in IDL	NA	115078	12321875	NMR_metabo_UKBB	0.01745	0.07874	0.2216	0.8246	0.1511	0.02315	1.05	0.0477	-0.0004319	0.005516
met-d-Total_FA	2020	SPTB	Total fatty acids	NA	114999	12321875	NMR_metabo_UKBB	0.01644	0.07515	0.2188	0.8268	0.1504	0.02682	1.014	0.02429	-0.001104	0.005351
met-d-VLDL_FC	2020	SPTB	Free cholesterol in VLDL	NA	115078	12321875	NMR_metabo_UKBB	0.01718	0.0787	0.2183	0.8272	0.137	0.02363	1.036	0.02618	-0.0003698	0.005243
ukb-d-2664_2	2018	SPTB	Reason for reducing amount of alcohol drunk: Doctor's advice	NA	134033	11142258	alcohol	0.05219	0.2469	0.2114	0.8326	0.007192	0.003544	0.9971	0.005799	0.003919	0.004763
met-d-His	2020	SPTB	Histidine	NA	114895	12321875	NMR_metabo_UKBB	-0.02715	0.1289	-0.2107	0.8331	0.0275	0.006519	1.028	0.01019	0.001104	0.004601
ukb-b-873	2018	SPTB	Fractured bone site(s): Spine	MRC-IEU	460340	9851867	pain_skeletal	-0.08555	0.4163	-0.2055	0.8372	0.001622	0.001578	1.007	0.01306	0.005648	0.00833
ebi-a-GCST003156	2015	SPTB	Systemic lupus erythematosus	NA	14267	7071163	diseases	0.02175	0.1062	0.2047	0.8378	0.5252	0.06941	1.204	0.0102	-0.002375	0.005356
ukb-b-7663	2018	SPTB	Types of physical activity in last 4 weeks: Strenuous sports	MRC-IEU	460376	9851867	activity_fitness_sleep	0.01648	0.08131	0.2027	0.8394	0.02315	0.001403	1.019	0.007703	8.475e-05	0.004906
ukb-a-334	2017	SPTB	Potassium in urine	Neale Lab	326816	10894596	biomarker	-0.01541	0.0761	-0.2025	0.8395	0.04218	0.002188	1.019	0.008241	-0.005327	0.00461
met-d-VLDL_C	2020	SPTB	VLDL cholesterol	NA	115078	12321875	NMR_metabo_UKBB	-0.01703	0.08551	-0.1992	0.8421	0.1089	0.02298	1.058	0.03608	-8.908e-05	0.005272
ukb-b-9596	2018	SPTB	Vitamin and mineral supplements: Vitamin A	MRC-IEU	460351	9851867	drugs_supplements	-0.0359	0.1807	-0.1986	0.8426	0.0039	0.001128	1.015	0.007342	-0.00204	0.004903
met-d-M_HDL_CE	2020	SPTB	Cholesteryl esters in medium HDL	NA	115078	12321875	NMR_metabo_UKBB	-0.01403	0.0708	-0.1982	0.8429	0.1439	0.02085	1.084	0.03744	-0.002614	0.004864
ukb-a-579	2017	SPTB	Diagnoses - main ICD10: O75 Other complications of labour and delivery not elsewhere classified	Neale Lab	337199	10894596	gynecology_fertility	-0.04573	0.2361	-0.1937	0.8464	0.002813	0.001203	0.9887	0.005881	-0.00112	0.004463
ukb-a-573	2017	SPTB	Diagnoses - main ICD10: N19 Unspecified renal failure	Neale Lab	337199	10894596	diseases	0.04426	0.2361	0.1874	0.8513	0.00259	0.001302	1.001	0.006378	0.0026	0.004094
met-d-Gly	2020	SPTB	Glycine	NA	114972	12321875	NMR_metabo_UKBB	-0.01161	0.06384	-0.1818	0.8557	0.1475	0.04344	1.017	0.0101	0.002732	0.005034
ukb-b-11075	2018	SPTB	Mineral and other dietary supplements: Fish oil (including cod liver oil)	MRC-IEU	461384	9851867	drugs_supplements	-0.01368	0.07525	-0.1818	0.8558	0.02498	0.001512	1.026	0.007277	-0.003221	0.004732
met-d-XXL_VLDL_PL_pct	2020	SPTB	Phospholipids to total lipids ratio in chylomicrons and extremely large VLDL	NA	111631	12321875	NMR_metabo_UKBB	0.01887	0.1046	0.1804	0.8569	0.05918	0.0228	1.082	0.04996	0.006892	0.004742
ukb-b-2094	2018	SPTB	Weight change compared with 1 year ago	MRC-IEU	455085	9851867	anthropometry	0.02037	0.1154	0.1766	0.8598	0.01015	0.001164	1.042	0.007609	-0.005559	0.005077
ukb-a-548	2017	SPTB	Diagnoses - main ICD10: K35 Acute appendicitis	Neale Lab	337199	10894596	diseases	-0.04718	0.2736	-0.1724	0.8631	0.002195	0.001274	1.003	0.006378	0.001227	0.004498
ukb-b-20544	2018	SPTB	Nervous feelings	MRC-IEU	450700	9851867	mood_behaviour	-0.01123	0.06713	-0.1673	0.8671	0.06367	0.003148	1.019	0.01128	0.003317	0.005336
ukb-a-592	2017	SPTB	Diagnoses - main ICD10: S76 Injury of muscle and tendon at hip and thigh level	Neale Lab	337199	10894596	diseases	-0.05971	0.3617	-0.1651	0.8689	0.001435	0.001152	0.9987	0.006111	-0.001594	0.004334
ukb-a-333	2017	SPTB	Creatinine (enzymatic) in urine	Neale Lab	327525	10894596	biomarker	-0.01001	0.06189	-0.1617	0.8716	0.06472	0.002909	1.023	0.008504	0.001089	0.004665
ukb-a-591	2017	SPTB	Diagnoses - main ICD10: S66 Injury of muscle and tendon at wrist and hand level	Neale Lab	337199	10894596	diseases	0.03959	0.2518	0.1572	0.8751	0.002473	0.001154	0.9979	0.006208	0.008627	0.004575
ukb-b-12849	2018	SPTB	Mouth/teeth dental problems: Loose teeth	MRC-IEU	461113	9851867	dental	0.01602	0.1049	0.1528	0.8786	0.01292	0.001358	1.038	0.007509	0.002	0.005135
ukb-a-556	2017	SPTB	Diagnoses - main ICD10: K60 Fissure and fistula of anal and rectal regions	Neale Lab	337199	10894596	diseases	0.02478	0.1648	0.1504	0.8805	0.005308	0.001381	0.9833	0.006639	0.002807	0.004077
ukb-a-574	2017	SPTB	Diagnoses - main ICD10: N20 Calculus of kidney and ureter	Neale Lab	337199	10894596	diseases	-0.02152	0.1449	-0.1485	0.8819	0.007692	0.001402	1.01	0.006878	-0.0001837	0.004642
ukb-b-12506	2018	SPTB	Vitamin and mineral supplements: Vitamin E	MRC-IEU	460351	9851867	drugs_supplements	-0.01917	0.1322	-0.145	0.8847	0.006643	0.0009669	1.015	0.00656	-0.0002946	0.004527
ukb-b-7178	2018	SPTB	Doctor diagnosed hayfever or allergic rhinitis	MRC-IEU	112583	9851867	diseases	-0.01276	0.08796	-0.145	0.8847	0.07857	0.007597	1.01	0.009196	0.005239	0.004773
met-d-M_LDL_TG	2020	SPTB	Triglycerides in medium LDL	NA	115078	12321875	NMR_metabo_UKBB	0.01055	0.07376	0.1431	0.8862	0.1737	0.02559	1.049	0.03865	0.0005434	0.005394
ukb-a-518	2017	SPTB	Diagnoses - main ICD10: C44 Other malignant neoplasms of skin	Neale Lab	337199	10894596	diseases	0.01756	0.1229	0.1429	0.8864	0.009865	0.002249	1.01	0.008324	0.0008821	0.004779
met-c-844	2016	SPTB	Ratio of bisallylic groups to double bonds	NA	13524	11408861	kettunen_metabolites	-0.01645	0.1157	-0.1422	0.8869	0.2996	0.1045	0.9752	0.008944	-0.01022	0.004655
ukb-b-17400	2018	SPTB	Snoring	MRC-IEU	430438	9851867	activity_fitness_sleep	0.008537	0.06027	0.1416	0.8874	0.06016	0.002398	1.029	0.009968	-0.004744	0.005179
ukb-b-469	2018	SPTB	Number of cigarettes currently smoked daily (current cigarette smokers)	MRC-IEU	33229	9851867	smoking	0.01695	0.1255	0.135	0.8926	0.1057	0.0206	1.015	0.006317	0.002872	0.003995
ukb-b-1997	2018	SPTB	Number of older siblings	MRC-IEU	133020	9851867	family_memb_health	0.02627	0.1953	0.1345	0.893	0.0129	0.003741	1.052	0.006474	0.002494	0.004624
ebi-a-GCST004131	2017	SPTB	Inflammatory bowel disease	NA	59957	9619016	diseases	0.009403	0.07166	0.1312	0.8956	0.314	0.03051	1.128	0.01398	-0.005681	0.005315
ukb-b-5262	2018	SPTB	Relative age voice broke	MRC-IEU	195644	9851867	infancy_puberty	-0.009726	0.07478	-0.1301	0.8965	0.06896	0.0047	1.02	0.008868	-0.005139	0.004847
ukb-b-6244	2018	SPTB	Exposure to tobacco smoke outside home	MRC-IEU	391502	9851867	smoking	-0.009879	0.07769	-0.1272	0.8988	0.03006	0.001917	1.045	0.008197	0.006083	0.004644
ukb-b-10937	2018	SPTB	Reason for glasses/contact lenses: For 'astigmatism'	MRC-IEU	460536	9851867	eye_ear	0.01237	0.0978	0.1265	0.8993	0.01127	0.001253	1.055	0.007623	0.0007047	0.005061
bbj-a-14	2019	SPTB	C-reactive protein	NA	75391	6108953	biomarker	-0.02645	0.2164	-0.1222	0.9027	0.01628	0.008779	1.182	0.01347	0.004578	0.005445
ukb-a-226	2017	SPTB	Alcohol drinker status: Never	Neale Lab	336965	10894596	alcohol	-0.01352	0.1133	-0.1193	0.905	0.01413	0.001577	1.019	0.006793	0.003894	0.004693
ukb-b-7376	2018	SPTB	Impedance of leg (right)	MRC-IEU	454863	9851867	anthropometry	0.005491	0.04632	0.1185	0.9056	0.2558	0.009944	1.141	0.02739	0.008443	0.006494
ukb-b-10505	2018	SPTB	Qualifications: CSEs or equivalent	MRC-IEU	458079	9851867	education_intelligence	-0.01034	0.08875	-0.1165	0.9073	0.02022	0.001584	1.078	0.007345	0.004719	0.005329
ukb-a-357	2017	SPTB	Underlying (primary) cause of death: ICD10: E85.4 Organ-limited amyloidosis	Neale Lab	7637	10894596	diseases	0.03792	0.3273	0.1159	0.9078	0.06537	0.06101	0.9994	0.00716	0.0002045	0.004316
met-d-Leu	2020	SPTB	Leucine	NA	115074	12321875	NMR_metabo_UKBB	-0.01157	0.1002	-0.1155	0.9081	0.06777	0.008437	1.011	0.008961	0.008843	0.004767
ukb-b-15251	2018	SPTB	Fracture resulting from simple fall	MRC-IEU	43883	9851867	pain_skeletal	0.02059	0.1832	0.1124	0.9105	0.0377	0.01072	1.002	0.006659	0.001476	0.004854
ukb-b-10188	2018	SPTB	Vitamin and mineral supplements: Vitamin B	MRC-IEU	460351	9851867	drugs_supplements	0.01391	0.1238	0.1123	0.9106	0.007963	0.001147	1.017	0.007462	0.002223	0.004454
ukb-b-20498	2018	SPTB	Number of incorrect matches in round	MRC-IEU	462302	9851867	neurology	0.007511	0.06777	0.1108	0.9118	0.05236	0.002519	1.021	0.01017	0.002502	0.005259
ukb-b-8909	2018	SPTB	Body fat percentage	MRC-IEU	454633	9851867	anthropometry	0.004925	0.04486	0.1098	0.9126	0.22	0.006642	1.108	0.02009	-0.0002863	0.006053
met-d-LDL_TG	2020	SPTB	Triglycerides in LDL	NA	115078	12321875	NMR_metabo_UKBB	0.008276	0.07627	0.1085	0.9136	0.1588	0.02364	1.054	0.04507	0.0002015	0.005471
met-d-VLDL_P	2020	SPTB	Concentration of VLDL particles	NA	115078	12321875	NMR_metabo_UKBB	-0.008118	0.08016	-0.1013	0.9193	0.1334	0.02437	1.049	0.03054	0.0003523	0.005256
ebi-a-GCST006250	2018	SPTB	Intelligence	NA	269867	9276181	education_intelligence	-0.005638	0.0557	-0.1012	0.9194	0.1883	0.006796	1.034	0.01329	-0.007261	0.006289
ukb-b-16886	2018	SPTB	Types of transport used (excluding work): Car/motor vehicle	MRC-IEU	460491	9851867	activity_fitness_sleep	0.007546	0.07947	0.09495	0.9244	0.02472	0.001585	1.093	0.007725	-0.001033	0.004595
met-d-L_VLDL_FC_pct	2020	SPTB	Free cholesterol to total lipids ratio in large VLDL	NA	115067	12321875	NMR_metabo_UKBB	-0.009623	0.1016	-0.09472	0.9245	0.05854	0.01354	1.074	0.03904	-0.001667	0.004677
met-d-S_VLDL_P	2020	SPTB	Concentration of small VLDL particles	NA	115078	12321875	NMR_metabo_UKBB	0.006627	0.07403	0.08952	0.9287	0.1676	0.02814	1.035	0.0229	0.001853	0.005189
ukb-b-5174	2018	SPTB	Average weekly beer plus cider intake	MRC-IEU	327634	9851867	alcohol	-0.006753	0.07665	-0.0881	0.9298	0.05193	0.002843	1.063	0.009668	0.002163	0.005364
met-d-S_VLDL_L	2020	SPTB	Total lipids in small VLDL	NA	115078	12321875	NMR_metabo_UKBB	0.006029	0.07511	0.08027	0.936	0.1604	0.02714	1.035	0.02334	0.001608	0.005236
ukb-b-3278	2018	SPTB	Length of menstrual cycle	MRC-IEU	43125	9851867	gynecology_fertility	-0.00932	0.1193	-0.07812	0.9377	0.09619	0.01586	1.002	0.006947	-0.006656	0.004239
met-d-L_LDL_TG	2020	SPTB	Triglycerides in large LDL	NA	115078	12321875	NMR_metabo_UKBB	0.005949	0.07872	0.07557	0.9398	0.1439	0.02228	1.067	0.05701	-0.0003273	0.005469
ukb-a-531	2017	SPTB	Diagnoses - main ICD10: I10 Essential (primary) hypertension	Neale Lab	337199	10894596	diseases	0.01925	0.2565	0.07507	0.9402	0.002416	0.001332	0.9986	0.005887	0.003769	0.004397
ukb-b-13184	2018	SPTB	Types of physical activity in last 4 weeks: Heavy DIY (eg: weeding, lawn mowing, carpentry, digging)	MRC-IEU	460376	9851867	activity_fitness_sleep	0.005037	0.07613	0.06616	0.9472	0.03482	0.001656	1.089	0.007736	0.00694	0.005588
bbj-a-94	2019	SPTB	Cataract	NA	212453	8885805	eye_ear	0.01237	0.1912	0.06472	0.9484	0.006343	0.002308	1.052	0.008218	0.005726	0.00512
ieu-a-1046	2015	SPTB	Pallidum volume	ENIGMA	30717	7270265	neurology	0.01011	0.1583	0.0639	0.9491	0.06418	0.01715	0.98	0.006606	0.003372	0.004353
ukb-a-541	2017	SPTB	Diagnoses - main ICD10: J33 Nasal polyp	Neale Lab	337199	10894596	diseases	0.01536	0.2417	0.06356	0.9493	0.00299	0.001457	1.007	0.006983	-0.001019	0.004865
ukb-a-596	2017	SPTB	Diagnoses - main ICD10: Z80 Family history of malignant neoplasm	Neale Lab	337199	10894596	diseases	0.02356	0.3873	0.06081	0.9515	0.001147	0.001316	0.9921	0.005679	-0.00611	0.004257
met-d-M_HDL_P	2020	SPTB	Concentration of medium HDL particles	NA	115078	12321875	NMR_metabo_UKBB	-0.004375	0.07252	-0.06033	0.9519	0.1303	0.0206	1.097	0.04619	-0.003951	0.004888
ukb-a-561	2017	SPTB	Diagnoses - main ICD10: M10 Gout	Neale Lab	337199	10894596	diseases	0.01444	0.2693	0.05364	0.9572	0.002481	0.00145	0.9975	0.006475	-0.001931	0.004335
ukb-b-4282	2018	SPTB	Prospective memory result	MRC-IEU	152605	9851867	neurology	0.004751	0.09283	0.05118	0.9592	0.05381	0.003974	1.051	0.007528	0.0009189	0.005185
ieu-a-1044	2015	SPTB	Caudate volume	ENIGMA	30717	7277001	neurology	0.007388	0.1474	0.05012	0.96	0.1047	0.01687	0.9691	0.006149	0.003997	0.004832
ukb-a-519	2017	SPTB	Diagnoses - main ICD10: C50 Malignant neoplasm of breast	Neale Lab	337199	10894596	diseases	-0.006638	0.1386	-0.04788	0.9618	0.008825	0.001625	1.003	0.007535	0.002772	0.004729
ukb-b-5948	2018	SPTB	Diagnoses - main ICD10: R35 Polyuria	MRC-IEU	463010	9851867	diseases	-0.007683	0.2036	-0.03774	0.9699	0.003528	0.001244	0.9935	0.009616	0.008209	0.006818
ieu-a-1096	2012	SPTB	Childhood obesity	EGG	13848	2442739	anthropometry	-0.003749	0.1019	-0.0368	0.9706	0.4113	0.0458	0.9228	0.007642	-0.001243	0.004756
ukb-b-8338	2018	SPTB	Arm fat mass (left)	MRC-IEU	454684	9851867	anthropometry	-0.001495	0.04589	-0.03258	0.974	0.2384	0.008449	1.087	0.02018	-0.005033	0.006231
met-d-S_HDL_FC	2020	SPTB	Free cholesterol in small HDL	NA	115078	12321875	NMR_metabo_UKBB	0.002232	0.07623	0.02928	0.9766	0.1269	0.01892	1.014	0.0197	-0.0003407	0.00528
ukb-b-6704	2018	SPTB	Arm fat mass (right)	MRC-IEU	454757	9851867	anthropometry	-0.001029	0.04551	-0.02262	0.982	0.2377	0.008509	1.089	0.02023	-0.005179	0.006169
ukb-b-703	2018	SPTB	Duration walking for pleasure	MRC-IEU	328153	9851867	activity_fitness_sleep	-0.001828	0.09101	-0.02009	0.984	0.02557	0.001911	1.062	0.007001	0.0006368	0.004697
ukb-a-555	2017	SPTB	Diagnoses - main ICD10: K57 Diverticular disease of intestine	Neale Lab	337199	10894596	diseases	0.001794	0.1144	0.01568	0.9875	0.01322	0.001517	1.002	0.006592	-0.0002618	0.00464
met-d-M_VLDL_L	2020	SPTB	Total lipids in medium VLDL	NA	115078	12321875	NMR_metabo_UKBB	-0.001155	0.08043	-0.01436	0.9885	0.1291	0.02527	1.041	0.03298	0.001412	0.005209
ukb-a-539	2017	SPTB	Diagnoses - main ICD10: I84 Haemorrhoids	Neale Lab	337199	10894596	diseases	-0.001462	0.1366	-0.0107	0.9915	0.009138	0.001647	1.002	0.006956	-4.994e-05	0.004308
ieu-b-118	2011	SPTB	HOMA-IR	MAGIC	37037	2455342	biomarker	-0.001482	0.1464	-0.01012	0.9919	0.07201	0.0124	1.001	0.006467	0.00689	0.004595
ieu-b-41	2019	SPTB	bipolar disorder	Bipolar Disorder Working Group of the Psychiatric Genomics Consortium	51710	13413244	neurology	0.0005951	0.07051	0.008439	0.9933	0.3455	0.01541	1.022	0.007845	0.001634	0.004943
ieu-a-16	2014	SPTB	Childhood intelligence	SSGAC	12441	1380159	education_intelligence	0.000882	0.1339	0.006588	0.9947	0.276	0.04431	1.001	0.009262	0.0007673	0.005635
ukb-b-8764	2018	SPTB	Types of physical activity in last 4 weeks: Other exercises (eg: swimming, cycling, keep fit, bowling)	MRC-IEU	460376	9851867	activity_fitness_sleep	-0.0003421	0.06324	-0.00541	0.9957	0.04319	0.001934	1.035	0.008746	-0.002644	0.004603
ubm-a-2702	2018	SPTB	Cerebral White Matter Volume	NA	8411	11734354	neurology	NA	NA	NA	NA	-0.1318	0.04124	1.7	0.005046	0.004956	0.004123
ukb-a-517	2017	SPTB	Diagnoses - main ICD10: B37 Candidiasis	Neale Lab	337199	10894596	diseases	NA	NA	NA	NA	NA	NA	NA	NA	NA	NA
ukb-b-14050	2018	SPTB	Why reduced smoking: Financial reasons	MRC-IEU	14951	9851867	smoking	NA	NA	NA	NA	NA	NA	NA	NA	NA	NA
ukb-b-394	2018	SPTB	Transport type for commuting to job workplace: None of the above	MRC-IEU	245364	9851867	activity_fitness_sleep	NA	NA	NA	NA	-0.0002252	0.002694	1.017	0.01084	-0.006336	0.007171
ukb-b-7356	2018	SPTB	Illness, injury, bereavement, stress in last 2 years: Death of a spouse or partner	MRC-IEU	459742	9851867	work_stress	NA	NA	NA	NA	NA	NA	NA	NA	NA	NA
