# Supplementary material for: Meta-analysis of genome-wide association studies of gestational duration and spontaneous preterm birth identifies new maternal risk loci
Source: PLoS Genet. 2023 Oct 23;19(10):e1010982. doi: 10.1371/journal.pgen.1010982 (PMC10621942; doi:10.1371/journal.pgen.1010982)
Supplement: S7 Table — Loci near WNT4, EEFSEC, ADCY5, EBF1, and AGTR2, originally discovered in NEJM 21;377:1156–1167 were not included, since the same replication data set was used in that study. (XLSX) [file pgen.1010982.s016.xlsx]

## Sheet: S7
S7 Table. Replication and joint analysis of associated lead variants with p<5e-8 and p<1e-6. Loci near WNT4, EEFSEC, ADCY5, EBF1, and AGTR2, originally discovered in NEJM 21;377:1156-1167, were not included, since the same replication data set was used in that study.
A) Gestational duration					Meta-analysis			Replication			Joint analysis
Chr:bp (b38)	rsid	Gene	EA	OA	N	Z-score	P-value	N*	Z-score	P-value	N	Z-score	P-value
chr1:228015567	rs708119	WNT3A	C	G	68732	6.514	7.32E-11	2722	0.628	5.30E-01	71454	6.511	7.46E-11
chr2:74009288	rs71848031	TET3	I	D	68732	6.061	1.36E-09	8643	3.440	5.82E-04	77375	6.862	6.79E-12
chr3:141414608	rs1991431	ZBTB38	A	G	68732	6.402	1.54E-10	2722	0.641	5.21E-01	71454	6.404	1.54E-10
chr3:156137629	rs4679760	KCNAB1	G	C	68732	5.992	2.07E-09	2722	3.606	3.12E-04	71454	6.581	4.7E-11
chr4:173813320	rs7697038	HAND2	A	G	68732	5.780	7.45E-09	2722	3.015	2.57E-03	71454	6.258	3.91E-10
chr5:114208039	rs13175113	KCNN2	T	G	68732	5.668	1.45E-08	2722	0.690	4.90E-01	71454	5.694	1.24E-08
chr6:49592080	rs10948514	RHAG	T	G	68732	6.267	3.68E-10	2722	1.504	1.33E-01	71454	6.440	1.19E-10
7:51940143	rs151143987	COBL	T	C	68732	5.655	1.56E-08	na	na	na	na	na	na
chr9:77936015	rs11145617	GNAQ	G	A	68732	5.586	2.32E-08	2722	0.843	3.99E-01	71454	5.643	1.67E-08
chr9:114160401	rs2808791	COL27A1	T	C	68732	5.467	4.58E-08	2722	1.487	1.37E-01	71454	5.652	1.59E-08
1:91775128	rs4658265	TGFBR3	T	C	68732	5.333	9.66E-08	8643	0.372	0.7095	77375	5.151	2.59E-07
6:30929997	rs114588299	SFTA2	A	G	68732	5.233	1.66E-07	8643	0.153	0.8786	77375	4.984	6.24E-07
17:7881272	rs5819181	DNAH2	I	D	67958	5.231	1.69E-07	2722	1.649	0.0992	70680	5.452	4.97E-08
17:36103508	rs62079738	CCL4	G	A	68732	5.199	2.01E-07	2722	0.746	0.4555	71454	5.245	1.57E-07
20:64060707	rs6090040	TCEA2	A	C	68732	-5.354	8.60E-08	2722	0.512	0.6084	71454	-5.151	2.59E-07
X:132127050	rs2747023	RAP2C	G	A	67958	5.312	1.08E-07	8643	3.871	1.00E-04	76601	6.304	2.91E-10
B) SPTB					Meta-analysis				Replication				Joint analysis
Chr:bp (b38)	rsid	Gene	EA	OA	N	OR	CI95%	P-value	N	OR	CI95%	P-value	N	OR	StdErr	P-value
chr4:71763252	rs2276461	GC	A	G	98371	1.290	1.18-1.41	9.84E-09	2722	3.030	0.19-47.5	0.4302	101093	1.290	1.18-1.41	8.63E-09
chr12:126705821	rs192808132	LINC02824	A	T	98371	0.581	0.48-0.70	1.99E-08	na	na	na	na	na	na	na	na
chr8:43594993	rs139975096	HGSNAT	A	C	98371	0.363	0.25-0.52	5.98E-08	na	na	na	na	na	na	na	na
chr17:15294100	rs4792586	TEKT3	T	G	98371	1.150	1.09-1.21	9.63E-08	8643	0.448	0.23-0.86	0.0161	107014	1.143	1.09-1.20	3.06E-07
*Replication data from Nordic datasets: for most of the variants, data was available from FIN and MoBa cohorts (N=2722), and for some also from DNBC cohort (N total =8.643)1.
References
1. Zhang G, Feenstra B, Bacelis J, Liu X, Muglia LM, Juodakis J, et al. Genetic Associations with Gestational Duration and Spontaneous Preterm Birth. N Engl J Med. 2017;377:1156-1167.
