# Supplementary material for: Meta-analysis of genome-wide association studies of gestational duration and spontaneous preterm birth identifies new maternal risk loci
Source: PLoS Genet. 2023 Oct 23;19(10):e1010982. doi: 10.1371/journal.pgen.1010982 (PMC10621942; doi:10.1371/journal.pgen.1010982)
Supplement: S8 Table — (XLSX) [file pgen.1010982.s017.xlsx]

## Sheet: S8
S8 Table. Gene set enrichment analysis (FUMA Gene2Func) for genes assigned into the associated (p<5e-8) loci in the meta-analysis of gestational duration and SPTB, and in the joint analysis with the replication data.
GeneSet	N	n	P-value	adjusted P	genes
GO_POSITIVE_REGULATION_OF_ANIMAL_ORGAN_MORPHOGENESIS	82	4	8.22e-8	6.04e-4	WNT4, WNT3A, HAND2, AGTR2
GO_EPITHELIAL_TUBE_MORPHOGENESIS	314	5	4.30e-7	1.24e-3	WNT4, WNT3A, HAND2, COBL, AGTR2
GO_POSITIVE_REGULATION_OF_RNA_BIOSYNTHETIC_PROCESS	1592	8	5.08e-7	1.24e-3	WNT4, WNT3A, TET3, ZBTB38, HAND2, EBF1, AGTR2, RAP2C
GO_COLLATERAL_SPROUTING_IN_ABSENCE_OF_INJURY	5	2	2.48e-6	3.67e-3	WNT3A, COBL
GO_POSITIVE_REGULATION_OF_BIOSYNTHETIC_PROCESS	1966	8	2.50e-6	3.67e-3	WNT4, WNT3A, TET3, ZBTB38, HAND2, EBF1, AGTR2, RAP2C
GO_MORPHOGENESIS_OF_AN_EPITHELIUM	526	5	5.38e-6	6.59e-3	WNT4, WNT3A, HAND2, COBL, AGTR2
GO_REGULATION_OF_ANIMAL_ORGAN_MORPHOGENESIS	251	4	7.19e-6	7.55e-3	WNT4, WNT3A, HAND2, AGTR2
GO_SOMITE_DEVELOPMENT	92	3	1.38e-5	1.27e-2	WNT4, WNT3A, COBL
GO_TISSUE_MORPHOGENESIS	659	5	1.60e-5	1.31e-2	WNT4, WNT3A, HAND2, COBL, AGTR2
GO_EPITHELIUM_DEVELOPMENT	1273	6	2.85e-5	2.01e-2	WNT4, WNT3A, HAND2, COBL, AGTR2, RAP2C
GO_POSITIVE_REGULATION_OF_GENE_EXPRESSION	1955	7	3.01e-5	2.01e-2	WNT4, WNT3A, TET3, ZBTB38, HAND2, EBF1, AGTR2
GO_NEGATIVE_REGULATION_OF_LOCOMOTION	378	4	3.58e-5	2.19e-2	WNT4, WNT3A, AGTR2, RAP2C
GO_HEPATICOBILIARY_SYSTEM_DEVELOPMENT	140	3	4.83e-5	2.72e-2	WNT4, WNT3A, COBL
GO_CATECHOLAMINE_BIOSYNTHETIC_PROCESS	21	2	5.17e-5	2.72e-2	HAND2, AGTR2
GO_GLAND_DEVELOPMENT	435	4	6.18e-5	3.03e-2	WNT4, WNT3A, HAND2, COBL
GO_TUBE_MORPHOGENESIS	894	5	6.85e-5	3.05e-2	WNT4, WNT3A, HAND2, COBL, AGTR2
GO_CARDIOCYTE_DIFFERENTIATION	159	3	7.06e-5	3.05e-2	WNT3A, HAND2, AGTR2
GO_POSITIVE_REGULATION_OF_TRANSCRIPTION_REGULATORY_REGION_DNA_BINDING	26	2	8.00e-5	3.26e-2	WNT3A, HAND2
GO_COLLATERAL_SPROUTING	27	2	8.63e-5	3.32e-2	WNT3A, COBL
GO_CELL_SURFACE_RECEPTOR_SIGNALING_PATHWAY_INVOLVED_IN_HEART_DEVELOPMENT	28	2	9.29e-5	3.32e-2	WNT3A, HAND2
GO_ORGANIC_HYDROXY_COMPOUND_METABOLIC_PROCESS	486	4	9.48e-5	3.32e-2	WNT4, GC, HAND2, AGTR2
GO_HEART_FORMATION	29	2	9.98e-5	3.33e-2	WNT3A, HAND2
GO_EMBRYO_DEVELOPMENT	986	5	1.09e-4	3.48e-2	WNT4, WNT3A, TET3, HAND2, COBL
GO_CELL_CELL_SIGNALING	1638	6	1.16e-4	3.49e-2	WNT4, WNT3A, ADCY5, KCNN2, GNAQ, AGTR2
GO_DEVELOPMENTAL_INDUCTION	33	2	1.30e-4	3.49e-2	WNT4, WNT3A
GO_METANEPHROS_MORPHOGENESIS	33	2	1.30e-4	3.49e-2	WNT4, AGTR2
GO_REGULATION_OF_PHOSPHORUS_METABOLIC_PROCESS	1677	6	1.32e-4	3.49e-2	WNT3A, ADCY5, HAND2, GNAQ, AGTR2, RAP2C
GO_ANIMAL_ORGAN_MORPHOGENESIS	1030	5	1.34e-4	3.49e-2	WNT4, WNT3A, HAND2, COL27A1, AGTR2
GO_POSITIVE_REGULATION_OF_MORPHOGENESIS_OF_AN_EPITHELIUM	34	2	1.38e-4	3.49e-2	WNT4, AGTR2
GO_OSTEOBLAST_DIFFERENTIATION	210	3	1.61e-4	3.52e-2	WNT4, WNT3A, HAND2
GO_POSITIVE_REGULATION_OF_MOLECULAR_FUNCTION	1740	6	1.62e-4	3.52e-2	WNT4, WNT3A, ADCY5, HAND2, GNAQ, AGTR2
GO_POSITIVE_REGULATION_OF_PHOSPHORUS_METABOLIC_PROCESS	1075	5	1.63e-4	3.52e-2	WNT3A, ADCY5, HAND2, AGTR2, RAP2C
GO_REGULATION_OF_ANIMAL_ORGAN_FORMATION	37	2	1.63e-4	3.52e-2	WNT3A, HAND2
GO_HEART_DEVELOPMENT	564	4	1.68e-4	3.52e-2	WNT3A, KCNAB1, HAND2, AGTR2
GO_TUBE_DEVELOPMENT	1082	5	1.68e-4	3.52e-2	WNT4, WNT3A, HAND2, COBL, AGTR2
GO_REGULATION_OF_HEART_MORPHOGENESIS	38	2	1.72e-4	3.52e-2	WNT3A, HAND2
GO_POSITIVE_REGULATION_OF_EMBRYONIC_DEVELOPMENT	39	2	1.82e-4	3.52e-2	WNT4, WNT3A
GO_EMBRYONIC_MORPHOGENESIS	577	4	1.83e-4	3.52e-2	WNT4, WNT3A, HAND2, COBL
GO_POSITIVE_REGULATION_OF_KIDNEY_DEVELOPMENT	40	2	1.91e-4	3.52e-2	WNT4, AGTR2
GO_DEVELOPMENTAL_CELL_GROWTH	223	3	1.92e-4	3.52e-2	WNT3A, COBL, AGTR2
GO_METANEPHRIC_NEPHRON_DEVELOPMENT	41	2	2.01e-4	3.52e-2	WNT4, AGTR2
GO_BEHAVIOR	592	4	2.02e-4	3.52e-2	ADCY5, KCNAB1, HAND2, AGTR2
GO_REGULATION_OF_PROTEIN_MODIFICATION_PROCESS	1826	6	2.11e-4	3.52e-2	WNT3A, ADCY5, HAND2, GNAQ, AGTR2, RAP2C
GO_CIRCULATORY_SYSTEM_DEVELOPMENT	1136	5	2.11e-4	3.52e-2	WNT4, WNT3A, KCNAB1, HAND2, AGTR2
GO_PHENOL_CONTAINING_COMPOUND_BIOSYNTHETIC_PROCESS	44	2	2.31e-4	3.78e-2	HAND2, AGTR2
GO_POSITIVE_REGULATION_OF_TRANSCRIPTION_BY_RNA_POLYMERASE_II	1178	5	2.50e-4	3.99e-2	WNT3A, TET3, ZBTB38, HAND2, EBF1
GO_LOCOMOTION	1915	6	2.73e-4	4.19e-2	WNT4, WNT3A, DNAH2, HAND2, AGTR2, RAP2C
GO_G_PROTEIN_COUPLED_RECEPTOR_SIGNALING_PATHWAY_COUPLED_TO_CYCLIC_NUCLEOTIDE_SECOND_MESSENGER	254	3	2.81e-4	4.19e-2	ADCY5, GNAQ, AGTR2
GO_POSITIVE_REGULATION_OF_PROTEIN_MODIFICATION_PROCESS	1212	5	2.85e-4	4.19e-2	WNT3A, ADCY5, HAND2, AGTR2, RAP2C
GO_MUSCLE_STRUCTURE_DEVELOPMENT	648	4	2.85e-4	4.19e-2	WNT4, WNT3A, KCNAB1, AGTR2
GO_DEVELOPMENTAL_GROWTH	654	4	2.96e-4	4.26e-2	WNT3A, COBL, COL27A1, AGTR2
GO_ORGANIC_HYDROXY_COMPOUND_BIOSYNTHETIC_PROCESS	264	3	3.15e-4	4.45e-2	WNT4, HAND2, AGTR2
GO_REGULATION_OF_TRANSCRIPTION_REGULATORY_REGION_DNA_BINDING	52	2	3.24e-4	4.48e-2	WNT3A, HAND2
GO_MESENCHYME_DEVELOPMENT	268	3	3.29e-4	4.48e-2	WNT4, WNT3A, HAND2
