# Supplementary material for: Meta-analysis of genome-wide association studies of gestational duration and spontaneous preterm birth identifies new maternal risk loci
Source: PLoS Genet. 2023 Oct 23;19(10):e1010982. doi: 10.1371/journal.pgen.1010982 (PMC10621942; doi:10.1371/journal.pgen.1010982)
Supplement: S9 Table — (XLSX) [file pgen.1010982.s018.xlsx]

## Sheet: S9
S9 Table. PheWAS of the genome-wide significant variants in the meta-analysis loci ± 1Mb around the index variant.
chr	position_b37	beta	se	p	n	id	rsid	ea	ea_freq	trait	gene
1	22347396	-0.786022	0.0146311	3.2734e-310	12907	eqtl-a-ENSG00000218510	rs12407439	G	0.164417	ENSG00000218510	WNT4
1	22347396	0.49987	0.0154964	2.80543e-228	27156	eqtl-a-ENSG00000070831	rs12407439	G	0.164417	ENSG00000070831	WNT4
1	22347396	-0.035486	0.00460318	1.10002e-15	142487	ebi-a-GCST006288	rs12407439	G	0.163201	Heel bone mineral density	WNT4
1	22347396	-0.0606	0.0084	4.93401e-13	56284	ebi-a-GCST005348	rs12407439	G	0.1718	Total body bone mineral density	WNT4
1	22347396	0.0157192	0.00243535	1.09999e-10	NA	ieu-b-105	rs12407439	G	0.163902	FVC	WNT4
1	22347396	0.132957	0.0219737	1.44212e-09	NA	bbj-a-157	rs12407439	G	0.525287	Uterine fibroids	WNT4
1	22347396	0.0876	0.0151	6.85899e-09	418758	ebi-a-GCST90000048	rs12407439	G	NA	Age at first birth	WNT4
1	22347396	0.0754	0.0138	4.36697e-08	542901	ebi-a-GCST90000050	rs12407439	G	NA	Age at first birth	WNT4
1	22349386	-0.747259	0.014819	3.2734e-310	16901	eqtl-a-ENSG00000218510	rs79050195	T	0.163375	ENSG00000218510	WNT4
1	22349386	0.539737	0.0154442	1.41906e-267	31150	eqtl-a-ENSG00000070831	rs79050195	T	0.163375	ENSG00000070831	WNT4
1	22349386	-0.0330265	0.00251788	5.50047e-32	426824	ebi-a-GCST006979	rs79050195	T	0.159749	Heel bone mineral density	WNT4
1	22349386	0.0235324	0.00205825	2.90001e-30	461536	ukb-b-16881	rs79050195	T	0.158798	Sitting height	WNT4
1	22349386	0.0246097	0.0025779	1.35145e-21	336172	ukb-a-195	rs79050195	T	0.160129	Sitting height	WNT4
1	22349386	0.1534	0.0162	3.09101e-21	NA	finn-b-CD2_BENIGN_LEIOMYOMA_UTERI	rs79050195	T	0.1892	Leiomyoma of uterus	WNT4
1	22349386	0.1534	0.0168	7.67538e-20	NA	finn-b-CD2_BENIGN_LEIOMYOMA_UTERI_EXALLC	rs79050195	T	0.1901	Leiomyoma of uterus (all cancers excluded)	WNT4
1	22349386	-0.0377163	0.00462608	4.70002e-17	142487	ebi-a-GCST006288	rs79050195	T	0.158425	Heel bone mineral density	WNT4
1	22349386	-0.0394747	0.00476187	1.10002e-16	146139	ukb-b-1096	rs79050195	T	0.158613	Heel bone mineral density (BMD) (left)	WNT4
1	22349386	-0.0392064	0.00476398	1.9002e-16	146226	ukb-b-845	rs79050195	T	0.158611	Heel quantitative ultrasound index (QUI), direct entry (left)	WNT4
1	22349386	-0.0392049	0.00476397	1.9002e-16	146226	ukb-b-15730	rs79050195	T	0.158611	Heel bone mineral density (BMD) T-score, automated (left)	WNT4
1	22349386	0.00663343	0.000818814	5.40008e-16	462933	ukb-b-3700	rs79050195	T	0.158774	Operation code: hysterectomy	WNT4
1	22349386	-0.0378433	0.00474286	1.50003e-15	146093	ukb-b-4657	rs79050195	T	0.158518	Heel bone mineral density (BMD) (right)	WNT4
1	22349386	-0.0374711	0.00474257	2.80027e-15	146181	ukb-b-20032	rs79050195	T	0.158513	Heel bone mineral density (BMD) T-score, automated (right)	WNT4
1	22349386	-0.0374697	0.00474258	2.80027e-15	146181	ukb-b-5463	rs79050195	T	0.158513	Heel quantitative ultrasound index (QUI), direct entry (right)	WNT4
1	22349386	-0.0325392	0.00426578	2.39552e-14	194398	ukb-a-500	rs79050195	T	0.160129	Heel bone mineral density (BMD) T-score automated	WNT4
1	22349386	-0.0601	0.008	8.1903e-14	56284	ebi-a-GCST005348	rs79050195	T	0.1726	Total body bone mineral density	WNT4
1	22349386	-0.0344341	0.00468984	2.09991e-13	146218	ukb-b-5447	rs79050195	T	0.158606	Heel broadband ultrasound attenuation (left)	WNT4
1	22349386	-0.0337459	0.00466421	4.70002e-13	146171	ukb-b-6027	rs79050195	T	0.158512	Heel broadband ultrasound attenuation (right)	WNT4
1	22349386	0.00440876	0.000616364	8.49963e-13	462933	ukb-b-6863	rs79050195	T	0.158774	Operation code: caesarean section / caesarian section	WNT4
1	22349386	-0.024965	0.00350631	1.10002e-12	265627	ukb-b-8875	rs79050195	T	0.158987	Heel bone mineral density (BMD)	WNT4
1	22349386	-0.0247838	0.00350702	1.59993e-12	265753	ukb-b-20124	rs79050195	T	0.158979	Heel bone mineral density (BMD) T-score, automated	WNT4
1	22349386	-0.0247814	0.00350703	1.59993e-12	265753	ukb-b-19234	rs79050195	T	0.158979	Heel quantitative ultrasound index (QUI), direct entry	WNT4
1	22349386	0.1519	0.0223	1.033e-11	NA	finn-b-N14_ENDOMETRIOSIS	rs79050195	T	0.1894	Endometriosis	WNT4
1	22349386	0.2378	0.0354	1.90108e-11	NA	finn-b-N14_ENDOMETRIOSIS_PELVICPERITONEUM	rs79050195	T	0.1884	Endometriosis of pelvic peritoneum	WNT4
1	22349386	0.0161556	0.00243332	3.19963e-11	NA	ieu-b-105	rs79050195	T	0.159123	FVC	WNT4
1	22349386	0.00697738	0.00107234	7.70016e-11	247538	ukb-b-17868	rs79050195	T	0.158562	Bilateral oophorectomy (both ovaries removed)	WNT4
1	22349386	0.2134	0.0337	2.56201e-10	NA	finn-b-N14_ENDOMETRIOSIS_OVARY	rs79050195	T	0.1883	Endometriosis of ovary	WNT4
1	22349386	-0.00248169	0.000395551	3.52314e-10	337199	ukb-a-577	rs79050195	T	0.160129	Diagnoses - main ICD10: N81 Female genital prolapse	WNT4
1	22349386	-0.0397836	0.00634536	3.59998e-10	83410	ukb-b-13538	rs79050195	T	0.157789	6mm weak meridian (left)	WNT4
1	22349386	-0.0394381	0.00631826	4.30002e-10	83410	ukb-b-645	rs79050195	T	0.157789	6mm strong meridian (left)	WNT4
1	22349386	-0.0357374	0.00572543	4.3398e-10	106254	ukb-a-361	rs79050195	T	0.160129	Heel bone mineral density (BMD) T-score automated (left)	WNT4
1	22349386	0.133474	0.0215988	6.422e-10	NA	bbj-a-157	rs79050195	T	0.532532	Uterine fibroids	WNT4
1	22349386	0.0987758	0.0160771	8.05694e-10	9098	eqtl-a-ENSG00000142798	rs79050195	T	0.163375	ENSG00000142798	WNT4
1	22349386	0.0151883	0.00247278	8.10009e-10	345665	ukb-b-14713	rs79050195	T	0.159136	Forced vital capacity (FVC), Best measure	WNT4
1	22349386	-0.0346955	0.00569052	1.08395e-09	106251	ukb-a-362	rs79050195	T	0.160129	Heel bone mineral density (BMD) T-score automated (right)	WNT4
1	22349386	0.0180939	0.00297039	1.12078e-09	255492	ukb-a-232	rs79050195	T	0.160129	Forced vital capacity (FVC) Best measure	WNT4
1	22349386	0.0135061	0.00225849	2.19999e-09	421986	ukb-b-7953	rs79050195	T	0.158839	Forced vital capacity (FVC)	WNT4
1	22349386	0.00338456	0.000565472	2.19999e-09	462933	ukb-b-1962	rs79050195	T	0.158774	Operation code: bilateral oophorectomy	WNT4
1	22349386	-0.0346287	0.00593686	5.39995e-09	95998	ukb-b-14664	rs79050195	T	0.157578	3mm strong meridian (left)	WNT4
1	22349386	0.00731604	0.0012642	7.17447e-09	178676	ukb-a-325	rs79050195	T	0.160129	Bilateral oophorectomy (both ovaries removed)	WNT4
1	22349386	-0.0340662	0.00594392	1,00E-08	95998	ukb-b-11113	rs79050195	T	0.157578	3mm weak meridian (left)	WNT4
1	22349386	0.015514	0.00270709	1,00E-08	307638	ukb-a-336	rs79050195	T	0.160129	Forced vital capacity (FVC)	WNT4
1	22349386	-0.0332552	0.00593328	2.1e-08	96007	ukb-b-6852	rs79050195	T	0.157811	3mm strong meridian (right)	WNT4
1	22349386	-0.0352488	0.00630821	2.30001e-08	84303	ukb-b-11452	rs79050195	T	0.157864	6mm strong meridian (right)	WNT4
1	22349386	0.00195433	0.000350661	2.5e-08	462933	ukb-b-12722	rs79050195	T	0.158774	Non-cancer illness code, self-reported: uterine fibroids	WNT4
1	22349386	0.00143703	0.000258168	2.59998e-08	462933	ukb-b-10903	rs79050195	T	0.158774	Non-cancer illness code, self-reported: endometriosis	WNT4
1	22349386	0.0559	0.01	2.666e-08	NA	finn-b-CD2_BENIGN	rs79050195	T	0.1895	Benign neoplasms	WNT4
1	22353136	-0.759636	0.0147143	3.2734e-310	17435	eqtl-a-ENSG00000218510	rs3768579	A	0.164775	ENSG00000218510	WNT4
1	22353136	0.539865	0.0153865	1.07152e-269	31684	eqtl-a-ENSG00000070831	rs3768579	A	0.164775	ENSG00000070831	WNT4
1	22353136	-0.0324399	0.00248733	3.10027e-32	426824	ebi-a-GCST006979	rs3768579	A	0.162749	Heel bone mineral density	WNT4
1	22353136	0.0229105	0.00203359	1.9002e-29	461536	ukb-b-16881	rs3768579	A	0.161699	Sitting height	WNT4
1	22353136	0.1559	0.0162	4.87865e-22	NA	finn-b-CD2_BENIGN_LEIOMYOMA_UTERI	rs3768579	A	0.191	Leiomyoma of uterus	WNT4
1	22353136	0.1562	0.0168	1.15213e-20	NA	finn-b-CD2_BENIGN_LEIOMYOMA_UTERI_EXALLC	rs3768579	A	0.1919	Leiomyoma of uterus (all cancers excluded)	WNT4
1	22353136	0.0234206	0.0025467	3.71963e-20	336172	ukb-a-195	rs3768579	A	0.163294	Sitting height	WNT4
1	22353136	0.00678087	0.000808996	5.19996e-17	462933	ukb-b-3700	rs3768579	A	0.161682	Operation code: hysterectomy	WNT4
1	22353136	-0.0372963	0.00457182	1.69981e-16	142487	ebi-a-GCST006288	rs3768579	A	0.160928	Heel bone mineral density	WNT4
1	22353136	-0.0378827	0.00470517	8.19974e-16	146139	ukb-b-1096	rs3768579	A	0.161578	Heel bone mineral density (BMD) (left)	WNT4
1	22353136	-0.0376209	0.00470726	1.29987e-15	146226	ukb-b-15730	rs3768579	A	0.161575	Heel bone mineral density (BMD) T-score, automated (left)	WNT4
1	22353136	-0.0376224	0.00470726	1.29987e-15	146226	ukb-b-845	rs3768579	A	0.161575	Heel quantitative ultrasound index (QUI), direct entry (left)	WNT4
1	22353136	-0.0362851	0.00468647	9.70063e-15	146093	ukb-b-4657	rs3768579	A	0.161483	Heel bone mineral density (BMD) (right)	WNT4
1	22353136	-0.035883	0.00468621	1.9002e-14	146181	ukb-b-20032	rs3768579	A	0.161476	Heel bone mineral density (BMD) T-score, automated (right)	WNT4
1	22353136	-0.0358815	0.00468622	1.9002e-14	146181	ukb-b-5463	rs3768579	A	0.161476	Heel quantitative ultrasound index (QUI), direct entry (right)	WNT4
1	22353136	-0.06	0.0079	2.47116e-14	56284	ebi-a-GCST005348	rs3768579	A	0.1723	Total body bone mineral density	WNT4
1	22353136	-0.0320164	0.00421361	3.01301e-14	194398	ukb-a-500	rs3768579	A	0.163294	Heel bone mineral density (BMD) T-score automated	WNT4
1	22353136	0.00455645	0.000608974	7.29962e-14	462933	ukb-b-6863	rs3768579	A	0.161682	Operation code: caesarean section / caesarian section	WNT4
1	22353136	-0.0259042	0.00346307	7.39946e-14	265627	ukb-b-8875	rs3768579	A	0.161976	Heel bone mineral density (BMD)	WNT4
1	22353136	-0.0256144	0.0034638	1.39991e-13	265753	ukb-b-19234	rs3768579	A	0.161966	Heel quantitative ultrasound index (QUI), direct entry	WNT4
1	22353136	-0.0256164	0.00346379	1.39991e-13	265753	ukb-b-20124	rs3768579	A	0.161966	Heel bone mineral density (BMD) T-score, automated	WNT4
1	22353136	-0.0329838	0.004634	1.10002e-12	146218	ukb-b-5447	rs3768579	A	0.16157	Heel broadband ultrasound attenuation (left)	WNT4
1	22353136	-0.0321932	0.00460878	2.80027e-12	146171	ukb-b-6027	rs3768579	A	0.161475	Heel broadband ultrasound attenuation (right)	WNT4
1	22353136	0.1504	0.0222	1.32801e-11	NA	finn-b-N14_ENDOMETRIOSIS	rs3768579	A	0.1913	Endometriosis	WNT4
1	22353136	0.2381	0.0353	1.45512e-11	NA	finn-b-N14_ENDOMETRIOSIS_PELVICPERITONEUM	rs3768579	A	0.1903	Endometriosis of pelvic peritoneum	WNT4
1	22353136	0.0069524	0.00105963	5.30029e-11	247538	ukb-b-17868	rs3768579	A	0.161496	Bilateral oophorectomy (both ovaries removed)	WNT4
1	22353136	0.103208	0.0160199	1.17601e-10	9188	eqtl-a-ENSG00000142798	rs3768579	A	0.164775	ENSG00000142798	WNT4
1	22353136	0.2115	0.0336	3.02698e-10	NA	finn-b-N14_ENDOMETRIOSIS_OVARY	rs3768579	A	0.1902	Endometriosis of ovary	WNT4
1	22353136	0.0150666	0.00240456	3.69999e-10	NA	ieu-b-105	rs3768579	A	0.162001	FVC	WNT4
1	22353136	0.132351	0.0212792	4.98058e-10	NA	bbj-a-157	rs3768579	A	0.533795	Uterine fibroids	WNT4
1	22353136	-0.0388387	0.00626687	5.69994e-10	83410	ukb-b-13538	rs3768579	A	0.160862	6mm weak meridian (left)	WNT4
1	22353136	-0.0386584	0.00624011	5.80003e-10	83410	ukb-b-645	rs3768579	A	0.160862	6mm strong meridian (left)	WNT4
1	22353136	-0.00238734	0.000390754	1.00002e-09	337199	ukb-a-577	rs3768579	A	0.163294	Diagnoses - main ICD10: N81 Female genital prolapse	WNT4
1	22353136	-0.0345116	0.00565407	1.03901e-09	106254	ukb-a-361	rs3768579	A	0.163294	Heel bone mineral density (BMD) T-score automated (left)	WNT4
1	22353136	0.00330328	0.000558692	3.40001e-09	462933	ukb-b-1962	rs3768579	A	0.161682	Operation code: bilateral oophorectomy	WNT4
1	22353136	0.0131381	0.00223158	3.89996e-09	421986	ukb-b-7953	rs3768579	A	0.161697	Forced vital capacity (FVC)	WNT4
1	22353136	-0.0329345	0.00561993	4.63362e-09	106251	ukb-a-362	rs3768579	A	0.163294	Heel bone mineral density (BMD) T-score automated (right)	WNT4
1	22353136	0.00724318	0.0012495	6.76893e-09	178676	ukb-a-325	rs3768579	A	0.163294	Bilateral oophorectomy (both ovaries removed)	WNT4
1	22353136	0.0141346	0.00244355	7.29995e-09	345665	ukb-b-14713	rs3768579	A	0.162016	Forced vital capacity (FVC), Best measure	WNT4
1	22353136	0.00199841	0.000346457	8,00E-09	462933	ukb-b-12722	rs3768579	A	0.161682	Non-cancer illness code, self-reported: uterine fibroids	WNT4
1	22353136	-0.0333772	0.00586348	1.29999e-08	95998	ukb-b-14664	rs3768579	A	0.160528	3mm strong meridian (left)	WNT4
1	22353136	-0.0193937	0.00341975	1.40001e-08	265737	ukb-b-15851	rs3768579	A	0.161955	Heel Broadband ultrasound attenuation, direct entry	WNT4
1	22353136	-0.0329743	0.00587045	1.89998e-08	95998	ukb-b-11113	rs3768579	A	0.160528	3mm weak meridian (left)	WNT4
1	22353136	0.0164044	0.00293471	2.27588e-08	255492	ukb-a-232	rs3768579	A	0.163294	Forced vital capacity (FVC) Best measure	WNT4
1	22353136	-0.0347508	0.00623149	2.5e-08	84303	ukb-b-11452	rs3768579	A	0.160766	6mm strong meridian (right)	WNT4
1	22353136	0.0553	0.01	3.10399e-08	NA	finn-b-CD2_BENIGN	rs3768579	A	0.1913	Benign neoplasms	WNT4
1	22353136	0.0147682	0.0026744	3.35344e-08	307638	ukb-a-336	rs3768579	A	0.163294	Forced vital capacity (FVC)	WNT4
1	22353136	-0.0321071	0.00585955	4.30002e-08	96007	ukb-b-6852	rs3768579	A	0.160767	3mm strong meridian (right)	WNT4
1	22354045	-0.793011	0.0282105	7.2778e-174	13906	eqtl-a-ENSG00000218510	rs41307810	T	0.0440957	ENSG00000218510	WNT4
1	22354045	0.533653	0.0286393	1.72227e-77	25213	eqtl-a-ENSG00000070831	rs41307810	T	0.0440957	ENSG00000070831	WNT4
1	22354045	-0.0518668	0.00402628	2.99985e-33	426824	ebi-a-GCST006979	rs41307810	T	0.054501	Heel bone mineral density	WNT4
1	22354045	0.0283726	0.00330951	1,00E-17	461536	ukb-b-16881	rs41307810	T	0.053593	Sitting height	WNT4
1	22354045	-0.0474114	0.00565098	4.90004e-17	265627	ukb-b-8875	rs41307810	T	0.053459	Heel bone mineral density (BMD)	WNT4
1	22354045	-0.0472017	0.00565225	6.79986e-17	265753	ukb-b-20124	rs41307810	T	0.053456	Heel bone mineral density (BMD) T-score, automated	WNT4
1	22354045	-0.0471972	0.00565227	6.79986e-17	265753	ukb-b-19234	rs41307810	T	0.053456	Heel quantitative ultrasound index (QUI), direct entry	WNT4
1	22354045	-0.0569647	0.00683642	7.96343e-17	194398	ukb-a-500	rs41307810	T	0.0548163	Heel bone mineral density (BMD) T-score automated	WNT4
1	22354045	-0.0560938	0.00742493	1.50003e-14	142487	ebi-a-GCST006288	rs41307810	T	0.053352	Heel bone mineral density	WNT4
1	22354045	0.0305797	0.00411532	1.08268e-13	336172	ukb-a-195	rs41307810	T	0.0548163	Sitting height	WNT4
1	22354045	-0.0555848	0.00763206	3.29989e-13	146226	ukb-b-15730	rs41307810	T	0.053749	Heel bone mineral density (BMD) T-score, automated (left)	WNT4
1	22354045	-0.0555815	0.00763206	3.29989e-13	146226	ukb-b-845	rs41307810	T	0.053749	Heel quantitative ultrasound index (QUI), direct entry (left)	WNT4
1	22354045	-0.0547442	0.00762991	7.19946e-13	146139	ukb-b-1096	rs41307810	T	0.053733	Heel bone mineral density (BMD) (left)	WNT4
1	22354045	-0.049715	0.00751349	3.69999e-11	146218	ukb-b-5447	rs41307810	T	0.053745	Heel broadband ultrasound attenuation (left)	WNT4
1	22354045	-0.0359658	0.00558052	1.2e-10	265737	ukb-b-15851	rs41307810	T	0.05345	Heel Broadband ultrasound attenuation, direct entry	WNT4
1	22354045	-0.0997	0.0158	2.97303e-10	56284	ebi-a-GCST005348	rs41307810	T	0.0486	Total body bone mineral density	WNT4
1	22354045	0.179297	0.0289501	5.89549e-10	25213	eqtl-a-ENSG00000076864	rs41307810	T	0.0440957	ENSG00000076864	WNT4
1	22354045	-0.0452259	0.00760163	2.69998e-09	146093	ukb-b-4657	rs41307810	T	0.053671	Heel bone mineral density (BMD) (right)	WNT4
1	22354045	-0.0451515	0.00760116	2.80001e-09	146181	ukb-b-5463	rs41307810	T	0.05367	Heel quantitative ultrasound index (QUI), direct entry (right)	WNT4
1	22354045	-0.0451506	0.00760114	2.90001e-09	146181	ukb-b-20032	rs41307810	T	0.05367	Heel bone mineral density (BMD) T-score, automated (right)	WNT4
1	22354045	0.1352	0.0237	1.17801e-08	NA	finn-b-CD2_BENIGN_LEIOMYOMA_UTERI	rs41307810	T	0.07791	Leiomyoma of uterus	WNT4
1	22354045	0.00733383	0.00131649	2.5e-08	462933	ukb-b-3700	rs41307810	T	0.053587	Operation code: hysterectomy	WNT4
1	22354045	-0.0499983	0.00906888	3.53232e-08	106254	ukb-a-361	rs41307810	T	0.0548163	Heel bone mineral density (BMD) T-score automated (left)	WNT4
1	22355978	-0.766234	0.012823	3.2734e-310	17435	eqtl-a-ENSG00000218510	rs10917123	A	0.220602	ENSG00000218510	WNT4
1	22355978	0.349204	0.0140494	2.25944e-136	31684	eqtl-a-ENSG00000070831	rs10917123	A	0.220602	ENSG00000070831	WNT4
1	22355978	-0.027605	0.00220441	5.10035e-30	426824	ebi-a-GCST006979	rs10917123	A	0.223574	Heel bone mineral density	WNT4
1	22355978	0.0188123	0.00180085	1.50003e-25	461536	ukb-b-16881	rs10917123	A	0.222441	Sitting height	WNT4
1	22355978	-0.0347047	0.00403959	1.20005e-18	142487	ebi-a-GCST006288	rs10917123	A	0.222375	Heel bone mineral density	WNT4
1	22355978	0.0197095	0.00225668	2.47172e-18	336172	ukb-a-195	rs10917123	A	0.224181	Sitting height	WNT4
1	22355978	0.1246	0.0151	1.6531e-16	NA	finn-b-CD2_BENIGN_LEIOMYOMA_UTERI	rs10917123	A	0.2295	Leiomyoma of uterus	WNT4
1	22355978	-0.034193	0.00417335	2.49977e-16	146226	ukb-b-845	rs10917123	A	0.222102	Heel quantitative ultrasound index (QUI), direct entry (left)	WNT4
1	22355978	-0.0341918	0.00417335	2.60016e-16	146226	ukb-b-15730	rs10917123	A	0.222102	Heel bone mineral density (BMD) T-score, automated (left)	WNT4
1	22355978	-0.0341435	0.00417164	2.70023e-16	146139	ukb-b-1096	rs10917123	A	0.222093	Heel bone mineral density (BMD) (left)	WNT4
1	22355978	0.1237	0.0157	3.24713e-15	NA	finn-b-CD2_BENIGN_LEIOMYOMA_UTERI_EXALLC	rs10917123	A	0.2305	Leiomyoma of uterus (all cancers excluded)	WNT4
1	22355978	-0.0324174	0.00415445	6.00067e-15	146093	ukb-b-4657	rs10917123	A	0.222012	Heel bone mineral density (BMD) (right)	WNT4
1	22355978	-0.0319778	0.00415426	1.39991e-14	146181	ukb-b-5463	rs10917123	A	0.222005	Heel quantitative ultrasound index (QUI), direct entry (right)	WNT4
1	22355978	-0.0319783	0.00415425	1.39991e-14	146181	ukb-b-20032	rs10917123	A	0.222005	Heel bone mineral density (BMD) T-score, automated (right)	WNT4
1	22355978	-0.0303226	0.00410836	1.59993e-13	146218	ukb-b-5447	rs10917123	A	0.222101	Heel broadband ultrasound attenuation (left)	WNT4
1	22355978	-0.0290776	0.00408559	1.10002e-12	146171	ukb-b-6027	rs10917123	A	0.222008	Heel broadband ultrasound attenuation (right)	WNT4
1	22355978	-0.0486	0.007	2.57395e-12	56284	ebi-a-GCST005348	rs10917123	A	0.2356	Total body bone mineral density	WNT4
1	22355978	-0.0259953	0.00373206	3.28473e-12	194398	ukb-a-500	rs10917123	A	0.224181	Heel bone mineral density (BMD) T-score automated	WNT4
1	22355978	0.1428	0.0208	6.83282e-12	NA	finn-b-N14_ENDOMETRIOSIS	rs10917123	A	0.2303	Endometriosis	WNT4
1	22355978	-0.0336553	0.00501602	1.962e-11	106254	ukb-a-361	rs10917123	A	0.224181	Heel bone mineral density (BMD) T-score automated (left)	WNT4
1	22355978	-0.0205153	0.00306592	2.19989e-11	265753	ukb-b-20124	rs10917123	A	0.223107	Heel bone mineral density (BMD) T-score, automated	WNT4
1	22355978	-0.0205135	0.00306593	2.19989e-11	265753	ukb-b-19234	rs10917123	A	0.223107	Heel quantitative ultrasound index (QUI), direct entry	WNT4
1	22355978	-0.0204461	0.00306533	2.60016e-11	265627	ukb-b-8875	rs10917123	A	0.223104	Heel bone mineral density (BMD)	WNT4
1	22355978	0.2187	0.0329	3.17687e-11	NA	finn-b-N14_ENDOMETRIOSIS_PELVICPERITONEUM	rs10917123	A	0.2292	Endometriosis of pelvic peritoneum	WNT4
1	22355978	0.2047	0.0314	7.16803e-11	NA	finn-b-N14_ENDOMETRIOSIS_OVARY	rs10917123	A	0.2292	Endometriosis of ovary	WNT4
1	22355978	0.0134416	0.00213013	2.80001e-10	NA	ieu-b-105	rs10917123	A	0.222607	FVC	WNT4
1	22355978	-0.0312448	0.00498528	3.68494e-10	106251	ukb-a-362	rs10917123	A	0.224181	Heel bone mineral density (BMD) T-score automated (right)	WNT4
1	22355978	0.0188022	0.00340212	1.79999e-09	NA	bbj-a-70	rs10917123	A	0.70044	Height	WNT4
1	22355978	0.0128897	0.0021647	2.59998e-09	345665	ukb-b-14713	rs10917123	A	0.22262	Forced vital capacity (FVC), Best measure	WNT4
1	22355978	0.00425378	0.000716344	2.90001e-09	462933	ukb-b-3700	rs10917123	A	0.22242	Operation code: hysterectomy	WNT4
1	22355978	0.0115095	0.0019756	5.69994e-09	421986	ukb-b-7953	rs10917123	A	0.222585	Forced vital capacity (FVC)	WNT4
1	22355978	0.0150409	0.00260084	7.34159e-09	255492	ukb-a-232	rs10917123	A	0.224181	Forced vital capacity (FVC) Best measure	WNT4
1	22355978	0.0130451	0.00236927	3.67477e-08	307638	ukb-a-336	rs10917123	A	0.224181	Forced vital capacity (FVC)	WNT4
1	22355978	0.00294241	0.00053923	4.90004e-08	462933	ukb-b-6863	rs10917123	A	0.22242	Operation code: caesarean section / caesarian section	WNT4
1	22357229	-0.765459	0.0128597	3.2734e-310	17320	eqtl-a-ENSG00000218510	rs3820687	T	0.219328	ENSG00000218510	WNT4
1	22357229	0.34726	0.0140833	3.06196e-134	31394	eqtl-a-ENSG00000070831	rs3820687	T	0.219328	ENSG00000070831	WNT4
1	22357229	-0.0275245	0.00220221	6.09958e-30	426824	ebi-a-GCST006979	rs3820687	T	0.223724	Heel bone mineral density	WNT4
1	22357229	0.0188586	0.00179901	1,00E-25	461536	ukb-b-16881	rs3820687	T	0.222593	Sitting height	WNT4
1	22357229	-0.0346252	0.00403736	1.29987e-18	142487	ebi-a-GCST006288	rs3820687	T	0.222437	Heel bone mineral density	WNT4
1	22357229	0.0197417	0.00225445	2.01837e-18	336172	ukb-a-195	rs3820687	T	0.224342	Sitting height	WNT4
1	22357229	0.1244	0.0151	1.83105e-16	NA	finn-b-CD2_BENIGN_LEIOMYOMA_UTERI	rs3820687	T	0.2295	Leiomyoma of uterus	WNT4
1	22357229	-0.0340451	0.00416881	3.19963e-16	146226	ukb-b-845	rs3820687	T	0.222279	Heel quantitative ultrasound index (QUI), direct entry (left)	WNT4
1	22357229	-0.0340439	0.0041688	3.19963e-16	146226	ukb-b-15730	rs3820687	T	0.222279	Heel bone mineral density (BMD) T-score, automated (left)	WNT4
1	22357229	-0.0340076	0.0041671	3.29989e-16	146139	ukb-b-1096	rs3820687	T	0.22227	Heel bone mineral density (BMD) (left)	WNT4
1	22357229	0.1235	0.0157	3.58839e-15	NA	finn-b-CD2_BENIGN_LEIOMYOMA_UTERI_EXALLC	rs3820687	T	0.2305	Leiomyoma of uterus (all cancers excluded)	WNT4
1	22357229	-0.0322674	0.00414999	7.50067e-15	146093	ukb-b-4657	rs3820687	T	0.22219	Heel bone mineral density (BMD) (right)	WNT4
1	22357229	-0.0318996	0.00414979	1.50003e-14	146181	ukb-b-5463	rs3820687	T	0.222187	Heel quantitative ultrasound index (QUI), direct entry (right)	WNT4
1	22357229	-0.0319002	0.00414979	1.50003e-14	146181	ukb-b-20032	rs3820687	T	0.222187	Heel bone mineral density (BMD) T-score, automated (right)	WNT4
1	22357229	-0.0301254	0.00410389	2.09991e-13	146218	ukb-b-5447	rs3820687	T	0.222278	Heel broadband ultrasound attenuation (left)	WNT4
1	22357229	-0.0289919	0.00408121	1.20005e-12	146171	ukb-b-6027	rs3820687	T	0.222189	Heel broadband ultrasound attenuation (right)	WNT4
1	22357229	-0.0486	0.0069	2.58702e-12	56284	ebi-a-GCST005348	rs3820687	T	0.2356	Total body bone mineral density	WNT4
1	22357229	-0.0259924	0.00372845	3.14847e-12	194398	ukb-a-500	rs3820687	T	0.224342	Heel bone mineral density (BMD) T-score automated	WNT4
1	22357229	0.1428	0.0208	6.7811e-12	NA	finn-b-N14_ENDOMETRIOSIS	rs3820687	T	0.2303	Endometriosis	WNT4
1	22357229	-0.0205242	0.00306284	2.09991e-11	265753	ukb-b-19234	rs3820687	T	0.223236	Heel quantitative ultrasound index (QUI), direct entry	WNT4
1	22357229	-0.0205259	0.00306283	2.09991e-11	265753	ukb-b-20124	rs3820687	T	0.223236	Heel bone mineral density (BMD) T-score, automated	WNT4
1	22357229	-0.02046	0.00306224	2.39994e-11	265627	ukb-b-8875	rs3820687	T	0.223233	Heel bone mineral density (BMD)	WNT4
1	22357229	-0.0334326	0.00501078	2.53338e-11	106254	ukb-a-361	rs3820687	T	0.224342	Heel bone mineral density (BMD) T-score automated (left)	WNT4
1	22357229	0.2187	0.0329	3.14123e-11	NA	finn-b-N14_ENDOMETRIOSIS_PELVICPERITONEUM	rs3820687	T	0.2292	Endometriosis of pelvic peritoneum	WNT4
1	22357229	0.2048	0.0314	7.10886e-11	NA	finn-b-N14_ENDOMETRIOSIS_OVARY	rs3820687	T	0.2292	Endometriosis of ovary	WNT4
1	22357229	0.0134229	0.002128	2.80001e-10	NA	ieu-b-105	rs3820687	T	0.222738	FVC	WNT4
1	22357229	-0.0311631	0.00498002	3.92356e-10	106251	ukb-a-362	rs3820687	T	0.224342	Heel bone mineral density (BMD) T-score automated (right)	WNT4
1	22357229	0.0187181	0.0033974	2,00E-09	NA	bbj-a-70	rs3820687	T	0.70047	Height	WNT4
1	22357229	0.00427891	0.000715613	2.19999e-09	462933	ukb-b-3700	rs3820687	T	0.222572	Operation code: hysterectomy	WNT4
1	22357229	0.0128245	0.00216254	2.99999e-09	345665	ukb-b-14713	rs3820687	T	0.222752	Forced vital capacity (FVC), Best measure	WNT4
1	22357229	0.0150191	0.00259833	7.46535e-09	255492	ukb-a-232	rs3820687	T	0.224342	Forced vital capacity (FVC) Best measure	WNT4
1	22357229	0.0113245	0.00197355	9.59997e-09	421986	ukb-b-7953	rs3820687	T	0.222733	Forced vital capacity (FVC)	WNT4
1	22358457	-0.500458	0.0132293	3.2734e-310	31568	eqtl-a-ENSG00000070831	rs2473290	C	0.757351	ENSG00000070831	WNT4
1	22358457	0.688081	0.0126181	3.2734e-310	17319	eqtl-a-ENSG00000218510	rs2473290	C	0.757351	ENSG00000218510	WNT4
1	22358457	-0.0252267	0.00177072	4.70002e-46	461536	ukb-b-16881	rs2473290	C	0.769245	Sitting height	WNT4
1	22358457	-0.0267654	0.00222284	2.19634e-33	336172	ukb-a-195	rs2473290	C	0.768377	Sitting height	WNT4
1	22358457	-0.0142303	0.00153857	2.29985e-20	461950	ukb-b-10787	rs2473290	C	0.769265	Standing height	WNT4
1	22358457	-0.0171	0.0022	1.19591e-14	450243	ebi-a-GCST90000025	rs2473290	C	0.7692	Appendicular lean mass	WNT4
1	22358457	-0.00526747	0.000704439	7.59976e-14	462933	ukb-b-3700	rs2473290	C	0.769297	Operation code: hysterectomy	WNT4
1	22358457	-0.00377436	0.000530268	1.10002e-12	462933	ukb-b-6863	rs2473290	C	0.769297	Operation code: caesarean section / caesarian section	WNT4
1	22358457	-0.0140965	0.00204391	5.32721e-12	336474	ukb-a-389	rs2473290	C	0.768377	Standing height	WNT4
1	22358457	-0.014285	0.00209406	8.99912e-12	NA	ieu-b-105	rs2473290	C	0.769214	FVC	WNT4
1	22358457	-0.0129095	0.00194377	3.10027e-11	421986	ukb-b-7953	rs2473290	C	0.769396	Forced vital capacity (FVC)	WNT4
1	22358457	-0.0222045	0.00331526	6.00067e-11	205513	ebi-a-GCST90000026	rs2473290	C	0.769066	Appendicular lean mass	WNT4
1	22358457	-0.013585	0.00212805	1.7e-10	345665	ukb-b-14713	rs2473290	C	0.769204	Forced vital capacity (FVC), Best measure	WNT4
1	22358457	-0.13184	0.0209879	3.34811e-10	NA	bbj-a-157	rs2473290	C	0.461616	Uterine fibroids	WNT4
1	22358457	-0.0868	0.014	5.50896e-10	NA	finn-b-CD2_BENIGN_LEIOMYOMA_UTERI	rs2473290	C	0.7101	Leiomyoma of uterus	WNT4
1	22358457	-0.0903	0.0146	5.62005e-10	NA	finn-b-CD2_BENIGN_LEIOMYOMA_UTERI_EXALLC	rs2473290	C	0.7095	Leiomyoma of uterus (all cancers excluded)	WNT4
1	22358457	-0.013882	0.00233543	2.78285e-09	307638	ukb-a-336	rs2473290	C	0.768377	Forced vital capacity (FVC)	WNT4
1	22358457	-0.0150714	0.00256293	4.0944e-09	255492	ukb-a-232	rs2473290	C	0.768377	Forced vital capacity (FVC) Best measure	WNT4
1	22358457	0.0317875	0.00544408	5.30005e-09	83410	ukb-b-13538	rs2473290	C	0.770455	6mm weak meridian (left)	WNT4
1	22358457	-0.00871671	0.00152818	1.2e-08	454834	ukb-b-14310	rs2473290	C	0.769344	Leg predicted mass (right)	WNT4
1	22358457	-0.00874175	0.00153811	1.29999e-08	454835	ukb-b-12828	rs2473290	C	0.769345	Leg fat-free mass (right)	WNT4
1	22358457	0.0305501	0.00542083	1.7e-08	83410	ukb-b-645	rs2473290	C	0.770455	6mm strong meridian (left)	WNT4
1	22358457	-0.00988041	0.00176588	2.19999e-08	NA	ieu-b-104	rs2473290	C	0.769214	HbA1C	WNT4
1	22358595	-0.766575	0.0146977	3.2734e-310	17317	eqtl-a-ENSG00000218510	rs61778045	A	0.164565	ENSG00000218510	WNT4
1	22358595	0.538141	0.0153993	1.49968e-267	31566	eqtl-a-ENSG00000070831	rs61778045	A	0.164565	ENSG00000070831	WNT4
1	22358595	-0.0325596	0.00247149	7.29962e-33	426824	ebi-a-GCST006979	rs61778045	A	0.163773	Heel bone mineral density	WNT4
1	22358595	0.02287	0.00202033	1,00E-29	461536	ukb-b-16881	rs61778045	A	0.16273	Sitting height	WNT4
1	22358595	0.1559	0.0161	4.60151e-22	NA	finn-b-CD2_BENIGN_LEIOMYOMA_UTERI	rs61778045	A	0.1909	Leiomyoma of uterus	WNT4
1	22358595	0.1563	0.0168	1.05706e-20	NA	finn-b-CD2_BENIGN_LEIOMYOMA_UTERI_EXALLC	rs61778045	A	0.1918	Leiomyoma of uterus (all cancers excluded)	WNT4
1	22358595	0.0234707	0.00253015	1.76319e-20	336172	ukb-a-195	rs61778045	A	0.164323	Sitting height	WNT4
1	22358595	0.00688814	0.000803726	1,00E-17	462933	ukb-b-3700	rs61778045	A	0.162709	Operation code: hysterectomy	WNT4
1	22358595	-0.0367698	0.00453917	3.50026e-16	142487	ebi-a-GCST006288	rs61778045	A	0.162476	Heel bone mineral density	WNT4
1	22358595	-0.0379508	0.00467508	4.79954e-16	146139	ukb-b-1096	rs61778045	A	0.162533	Heel bone mineral density (BMD) (left)	WNT4
1	22358595	-0.0376401	0.00467718	8.4004e-16	146226	ukb-b-15730	rs61778045	A	0.162529	Heel bone mineral density (BMD) T-score, automated (left)	WNT4
1	22358595	-0.0376415	0.00467718	8.4004e-16	146226	ukb-b-845	rs61778045	A	0.162529	Heel quantitative ultrasound index (QUI), direct entry (left)	WNT4
1	22358595	-0.0362419	0.0046564	7.10068e-15	146093	ukb-b-4657	rs61778045	A	0.16244	Heel bone mineral density (BMD) (right)	WNT4
1	22358595	-0.035795	0.00465617	1.50003e-14	146181	ukb-b-20032	rs61778045	A	0.162431	Heel bone mineral density (BMD) T-score, automated (right)	WNT4
1	22358595	-0.0357934	0.00465617	1.50003e-14	146181	ukb-b-5463	rs61778045	A	0.162431	Heel quantitative ultrasound index (QUI), direct entry (right)	WNT4
1	22358595	-0.0594	0.0078	1.99205e-14	56284	ebi-a-GCST005348	rs61778045	A	0.1729	Total body bone mineral density	WNT4
1	22358595	-0.0319503	0.00418615	2.31526e-14	194398	ukb-a-500	rs61778045	A	0.164323	Heel bone mineral density (BMD) T-score automated	WNT4
1	22358595	-0.0255705	0.00344065	1.10002e-13	265627	ukb-b-8875	rs61778045	A	0.16303	Heel bone mineral density (BMD)	WNT4
1	22358595	-0.0252727	0.00344137	2.09991e-13	265753	ukb-b-20124	rs61778045	A	0.163019	Heel bone mineral density (BMD) T-score, automated	WNT4
1	22358595	-0.0252706	0.00344138	2.09991e-13	265753	ukb-b-19234	rs61778045	A	0.163019	Heel quantitative ultrasound index (QUI), direct entry	WNT4
1	22358595	0.00440767	0.000605007	3.19963e-13	462933	ukb-b-6863	rs61778045	A	0.162709	Operation code: caesarean section / caesarian section	WNT4
1	22358595	-0.033108	0.00460439	6.4998e-13	146218	ukb-b-5447	rs61778045	A	0.162524	Heel broadband ultrasound attenuation (left)	WNT4
1	22358595	-0.0321237	0.00457925	2.29985e-12	146171	ukb-b-6027	rs61778045	A	0.162428	Heel broadband ultrasound attenuation (right)	WNT4
1	22358595	0.1503	0.0222	1.35207e-11	NA	finn-b-N14_ENDOMETRIOSIS	rs61778045	A	0.1912	Endometriosis	WNT4
1	22358595	0.2381	0.0353	1.4471e-11	NA	finn-b-N14_ENDOMETRIOSIS_PELVICPERITONEUM	rs61778045	A	0.1902	Endometriosis of pelvic peritoneum	WNT4
1	22358595	0.00697004	0.00105265	3.59998e-11	247538	ukb-b-17868	rs61778045	A	0.162514	Bilateral oophorectomy (both ovaries removed)	WNT4
1	22358595	0.2114	0.0336	3.07397e-10	NA	finn-b-N14_ENDOMETRIOSIS_OVARY	rs61778045	A	0.1902	Endometriosis of ovary	WNT4
1	22358595	0.131709	0.0209383	3.16767e-10	NA	bbj-a-157	rs61778045	A	0.537458	Uterine fibroids	WNT4
1	22358595	0.0149747	0.00238898	3.69999e-10	NA	ieu-b-105	rs61778045	A	0.163017	FVC	WNT4
1	22358595	-0.0347146	0.00561856	6.49262e-10	106254	ukb-a-361	rs61778045	A	0.164323	Heel bone mineral density (BMD) T-score automated (left)	WNT4
1	22358595	-0.0381182	0.00619878	7.79992e-10	83410	ukb-b-645	rs61778045	A	0.161803	6mm strong meridian (left)	WNT4
1	22358595	-0.0381977	0.00622536	8.50002e-10	83410	ukb-b-13538	rs61778045	A	0.161803	6mm weak meridian (left)	WNT4
1	22358595	-0.00235992	0.000388222	1.21216e-09	337199	ukb-a-577	rs61778045	A	0.164323	Diagnoses - main ICD10: N81 Female genital prolapse	WNT4
1	22358595	0.0973002	0.0160307	1.2839e-09	9185	eqtl-a-ENSG00000142798	rs61778045	A	0.164565	ENSG00000142798	WNT4
1	22358595	0.00332084	0.000555052	2.19999e-09	462933	ukb-b-1962	rs61778045	A	0.162709	Operation code: bilateral oophorectomy	WNT4
1	22358595	-0.0332819	0.00558451	2.53525e-09	106251	ukb-a-362	rs61778045	A	0.164323	Heel bone mineral density (BMD) T-score automated (right)	WNT4
1	22358595	0.00202313	0.0003442	4.20001e-09	462933	ukb-b-12722	rs61778045	A	0.162709	Non-cancer illness code, self-reported: uterine fibroids	WNT4
1	22358595	0.00728031	0.00124136	4.50485e-09	178676	ukb-a-325	rs61778045	A	0.164323	Bilateral oophorectomy (both ovaries removed)	WNT4
1	22358595	0.0129964	0.00221694	4.60002e-09	421986	ukb-b-7953	rs61778045	A	0.162722	Forced vital capacity (FVC)	WNT4
1	22358595	0.0141401	0.00242771	5.69994e-09	345665	ukb-b-14713	rs61778045	A	0.163032	Forced vital capacity (FVC), Best measure	WNT4
1	22358595	-0.0330159	0.0058255	1.40001e-08	95998	ukb-b-14664	rs61778045	A	0.161439	3mm strong meridian (left)	WNT4
1	22358595	0.0164574	0.00291578	1.66073e-08	255492	ukb-a-232	rs61778045	A	0.164323	Forced vital capacity (FVC) Best measure	WNT4
1	22358595	-0.0191318	0.00339761	1.79999e-08	265737	ukb-b-15851	rs61778045	A	0.163008	Heel Broadband ultrasound attenuation, direct entry	WNT4
1	22358595	-0.0250135	0.00447967	2.39999e-08	250782	ukb-b-1209	rs61778045	A	0.162537	Number of live births	WNT4
1	22358595	-0.0344565	0.00619153	2.59998e-08	84303	ukb-b-11452	rs61778045	A	0.161681	6mm strong meridian (right)	WNT4
1	22358595	0.0554	0.01	2.97399e-08	NA	finn-b-CD2_BENIGN	rs61778045	A	0.1912	Benign neoplasms	WNT4
1	22358595	-0.032328	0.00583243	2.99999e-08	95998	ukb-b-11113	rs61778045	A	0.161439	3mm weak meridian (left)	WNT4
1	22358595	0.0146308	0.00265702	3.66404e-08	307638	ukb-a-336	rs61778045	A	0.164323	Forced vital capacity (FVC)	WNT4
1	22358595	0.00218789	0.000400826	4.80629e-08	337159	ukb-a-91	rs61778045	A	0.164323	Non-cancer illness code self-reported: uterine fibroids	WNT4
1	22358789	-0.762908	0.0146642	3.2734e-310	17433	eqtl-a-ENSG00000218510	rs61778046	T	0.165671	ENSG00000218510	WNT4
1	22358789	0.540101	0.0153495	3.20627e-271	31682	eqtl-a-ENSG00000070831	rs61778046	T	0.165671	ENSG00000070831	WNT4
1	22358789	-0.0326442	0.00246967	3.19963e-33	426824	ebi-a-GCST006979	rs61778046	T	0.164009	Heel bone mineral density	WNT4
1	22358789	0.0228599	0.00201877	1,00E-29	461536	ukb-b-16881	rs61778046	T	0.162971	Sitting height	WNT4
1	22358789	0.1581	0.0161	1.20809e-22	NA	finn-b-CD2_BENIGN_LEIOMYOMA_UTERI	rs61778046	T	0.191	Leiomyoma of uterus	WNT4
1	22358789	0.1587	0.0168	2.75423e-21	NA	finn-b-CD2_BENIGN_LEIOMYOMA_UTERI_EXALLC	rs61778046	T	0.1919	Leiomyoma of uterus (all cancers excluded)	WNT4
1	22358789	0.023458	0.00252843	1.74181e-20	336172	ukb-a-195	rs61778046	T	0.164526	Sitting height	WNT4
1	22358789	0.00684973	0.000803105	1.50003e-17	462933	ukb-b-3700	rs61778046	T	0.16295	Operation code: hysterectomy	WNT4
1	22358789	-0.0382315	0.00467117	2.70023e-16	146139	ukb-b-1096	rs61778046	T	0.162807	Heel bone mineral density (BMD) (left)	WNT4
1	22358789	-0.036651	0.00452605	3.90032e-16	142487	ebi-a-GCST006288	rs61778046	T	0.162408	Heel bone mineral density	WNT4
1	22358789	-0.0379177	0.00467327	4.90004e-16	146226	ukb-b-15730	rs61778046	T	0.162803	Heel bone mineral density (BMD) T-score, automated (left)	WNT4
1	22358789	-0.0379192	0.00467327	4.90004e-16	146226	ukb-b-845	rs61778046	T	0.162803	Heel quantitative ultrasound index (QUI), direct entry (left)	WNT4
1	22358789	-0.036405	0.00465255	5.10035e-15	146093	ukb-b-4657	rs61778046	T	0.162705	Heel bone mineral density (BMD) (right)	WNT4
1	22358789	-0.0360465	0.0046523	9.30037e-15	146181	ukb-b-5463	rs61778046	T	0.162699	Heel quantitative ultrasound index (QUI), direct entry (right)	WNT4
1	22358789	-0.0360481	0.0046523	9.30037e-15	146181	ukb-b-20032	rs61778046	T	0.162699	Heel bone mineral density (BMD) T-score, automated (right)	WNT4
1	22358789	-0.0319938	0.00418323	2.04927e-14	194398	ukb-a-500	rs61778046	T	0.164526	Heel bone mineral density (BMD) T-score automated	WNT4
1	22358789	-0.0593	0.0078	2.26882e-14	56284	ebi-a-GCST005348	rs61778046	T	0.1727	Total body bone mineral density	WNT4
1	22358789	-0.0255009	0.00343811	1.20005e-13	265627	ukb-b-8875	rs61778046	T	0.16326	Heel bone mineral density (BMD)	WNT4
1	22358789	0.00445114	0.00060454	1.80011e-13	462933	ukb-b-6863	rs61778046	T	0.16295	Operation code: caesarean section / caesarian section	WNT4
1	22358789	-0.0251976	0.00343883	2.29985e-13	265753	ukb-b-20124	rs61778046	T	0.163248	Heel bone mineral density (BMD) T-score, automated	WNT4
1	22358789	-0.0251954	0.00343884	2.39994e-13	265753	ukb-b-19234	rs61778046	T	0.163248	Heel quantitative ultrasound index (QUI), direct entry	WNT4
1	22358789	-0.0333567	0.00460054	4.10015e-13	146218	ukb-b-5447	rs61778046	T	0.162798	Heel broadband ultrasound attenuation (left)	WNT4
1	22358789	-0.0324287	0.00457545	1.39991e-12	146171	ukb-b-6027	rs61778046	T	0.162696	Heel broadband ultrasound attenuation (right)	WNT4
1	22358789	0.2428	0.0353	5.83445e-12	NA	finn-b-N14_ENDOMETRIOSIS_PELVICPERITONEUM	rs61778046	T	0.1903	Endometriosis of pelvic peritoneum	WNT4
1	22358789	0.1524	0.0222	6.95024e-12	NA	finn-b-N14_ENDOMETRIOSIS	rs61778046	T	0.1913	Endometriosis	WNT4
1	22358789	0.00696035	0.00105182	3.69999e-11	247538	ukb-b-17868	rs61778046	T	0.162753	Bilateral oophorectomy (both ovaries removed)	WNT4
1	22358789	0.2142	0.0336	1.77301e-10	NA	finn-b-N14_ENDOMETRIOSIS_OVARY	rs61778046	T	0.1903	Endometriosis of ovary	WNT4
1	22358789	0.131645	0.0209253	3.15094e-10	NA	bbj-a-157	rs61778046	T	0.537588	Uterine fibroids	WNT4
1	22358789	-0.0352303	0.00561454	3.51366e-10	106254	ukb-a-361	rs61778046	T	0.164526	Heel bone mineral density (BMD) T-score automated (left)	WNT4
1	22358789	0.0149622	0.00238713	3.69999e-10	NA	ieu-b-105	rs61778046	T	0.163266	FVC	WNT4
1	22358789	0.0978938	0.0159874	9.18311e-10	9186	eqtl-a-ENSG00000142798	rs61778046	T	0.165671	ENSG00000142798	WNT4
1	22358789	-0.0378489	0.00619169	9.80009e-10	83410	ukb-b-645	rs61778046	T	0.162109	6mm strong meridian (left)	WNT4
1	22358789	-0.0379595	0.00621824	1,00E-09	83410	ukb-b-13538	rs61778046	T	0.162109	6mm weak meridian (left)	WNT4
1	22358789	-0.0023667	0.000387959	1.05928e-09	337199	ukb-a-577	rs61778046	T	0.164526	Diagnoses - main ICD10: N81 Female genital prolapse	WNT4
1	22358789	-0.0337467	0.00558053	1.4785e-09	106251	ukb-a-362	rs61778046	T	0.164526	Heel bone mineral density (BMD) T-score automated (right)	WNT4
1	22358789	0.00331345	0.000554624	2.30001e-09	462933	ukb-b-1962	rs61778046	T	0.16295	Operation code: bilateral oophorectomy	WNT4
1	22358789	0.00202604	0.000343934	3.79997e-09	462933	ukb-b-12722	rs61778046	T	0.16295	Non-cancer illness code, self-reported: uterine fibroids	WNT4
1	22358789	0.00729425	0.00124049	4.10648e-09	178676	ukb-a-325	rs61778046	T	0.164526	Bilateral oophorectomy (both ovaries removed)	WNT4
1	22358789	0.014242	0.00242583	4.30002e-09	345665	ukb-b-14713	rs61778046	T	0.163281	Forced vital capacity (FVC), Best measure	WNT4
1	22358789	0.012982	0.0022153	4.60002e-09	421986	ukb-b-7953	rs61778046	T	0.162965	Forced vital capacity (FVC)	WNT4
1	22358789	0.0165553	0.00291371	1.33392e-08	255492	ukb-a-232	rs61778046	T	0.164526	Forced vital capacity (FVC) Best measure	WNT4
1	22358789	-0.0327392	0.00581896	1.79999e-08	95998	ukb-b-14664	rs61778046	T	0.161743	3mm strong meridian (left)	WNT4
1	22358789	-0.0190757	0.0033951	1.89998e-08	265737	ukb-b-15851	rs61778046	T	0.163237	Heel Broadband ultrasound attenuation, direct entry	WNT4
1	22358789	0.0559	0.01	2.18102e-08	NA	finn-b-CD2_BENIGN	rs61778046	T	0.1913	Benign neoplasms	WNT4
1	22358789	0.0147054	0.00265531	3.06006e-08	307638	ukb-a-336	rs61778046	T	0.164526	Forced vital capacity (FVC)	WNT4
1	22358789	-0.0341994	0.00618482	3.2e-08	84303	ukb-b-11452	rs61778046	T	0.161975	6mm strong meridian (right)	WNT4
1	22358789	-0.0322325	0.00582588	3.2e-08	95998	ukb-b-11113	rs61778046	T	0.161743	3mm weak meridian (left)	WNT4
1	22358789	-0.0245881	0.00447619	3.89996e-08	250782	ukb-b-1209	rs61778046	T	0.162771	Number of live births	WNT4
1	22358789	0.00218622	0.000400555	4.81892e-08	337159	ukb-a-91	rs61778046	T	0.164526	Non-cancer illness code self-reported: uterine fibroids	WNT4
1	22359839	-0.76616	0.0146555	3.2734e-310	16926	eqtl-a-ENSG00000218510	rs72665313	C	0.165594	ENSG00000218510	WNT4
1	22359839	0.535808	0.0153633	1.72982e-266	31175	eqtl-a-ENSG00000070831	rs72665313	C	0.165594	ENSG00000070831	WNT4
1	22359839	-0.0325459	0.0024714	7.70016e-33	426824	ebi-a-GCST006979	rs72665313	C	0.163777	Heel bone mineral density	WNT4
1	22359839	0.0228652	0.00202028	1.10002e-29	461536	ukb-b-16881	rs72665313	C	0.162728	Sitting height	WNT4
1	22359839	0.0234688	0.00253005	1.7697e-20	336172	ukb-a-195	rs72665313	C	0.164308	Sitting height	WNT4
1	22359839	0.00689261	0.000803704	9.79941e-18	462933	ukb-b-3700	rs72665313	C	0.162708	Operation code: hysterectomy	WNT4
1	22359839	-0.0379758	0.00467513	4.49987e-16	146139	ukb-b-1096	rs72665313	C	0.162528	Heel bone mineral density (BMD) (left)	WNT4
1	22359839	-0.0363644	0.00452959	6.00067e-16	142487	ebi-a-GCST006288	rs72665313	C	0.162113	Heel bone mineral density	WNT4
1	22359839	-0.0376684	0.00467723	8.00018e-16	146226	ukb-b-845	rs72665313	C	0.162523	Heel quantitative ultrasound index (QUI), direct entry (left)	WNT4
1	22359839	-0.0376669	0.00467723	8.10028e-16	146226	ukb-b-15730	rs72665313	C	0.162523	Heel bone mineral density (BMD) T-score, automated (left)	WNT4
1	22359839	-0.0362135	0.00465644	7.39946e-15	146093	ukb-b-4657	rs72665313	C	0.162432	Heel bone mineral density (BMD) (right)	WNT4
1	22359839	-0.0596	0.0077	1.3499e-14	56284	ebi-a-GCST005348	rs72665313	C	0.1728	Total body bone mineral density	WNT4
1	22359839	-0.0357955	0.00465622	1.50003e-14	146181	ukb-b-5463	rs72665313	C	0.162425	Heel quantitative ultrasound index (QUI), direct entry (right)	WNT4
1	22359839	-0.0357971	0.00465621	1.50003e-14	146181	ukb-b-20032	rs72665313	C	0.162425	Heel bone mineral density (BMD) T-score, automated (right)	WNT4
1	22359839	-0.0319535	0.00418592	2.29403e-14	194398	ukb-a-500	rs72665313	C	0.164308	Heel bone mineral density (BMD) T-score automated	WNT4
1	22359839	-0.0255711	0.00344049	1.10002e-13	265627	ukb-b-8875	rs72665313	C	0.16303	Heel bone mineral density (BMD)	WNT4
1	22359839	-0.025272	0.00344121	2.09991e-13	265753	ukb-b-20124	rs72665313	C	0.163019	Heel bone mineral density (BMD) T-score, automated	WNT4
1	22359839	-0.0252699	0.00344123	2.09991e-13	265753	ukb-b-19234	rs72665313	C	0.163019	Heel quantitative ultrasound index (QUI), direct entry	WNT4
1	22359839	0.00440345	0.000604991	3.40017e-13	462933	ukb-b-6863	rs72665313	C	0.162708	Operation code: caesarean section / caesarian section	WNT4
1	22359839	-0.0331071	0.00460443	6.4998e-13	146218	ukb-b-5447	rs72665313	C	0.162519	Heel broadband ultrasound attenuation (left)	WNT4
1	22359839	-0.0320832	0.00457929	2.39994e-12	146171	ukb-b-6027	rs72665313	C	0.162422	Heel broadband ultrasound attenuation (right)	WNT4
1	22359839	0.00697033	0.0010526	3.50026e-11	247538	ukb-b-17868	rs72665313	C	0.162508	Bilateral oophorectomy (both ovaries removed)	WNT4
1	22359839	0.13147	0.0208814	3.05316e-10	NA	bbj-a-157	rs72665313	C	0.537995	Uterine fibroids	WNT4
1	22359839	0.0150044	0.0023889	3.40001e-10	NA	ieu-b-105	rs72665313	C	0.163019	FVC	WNT4
1	22359839	-0.0347177	0.00561846	6.46532e-10	106254	ukb-a-361	rs72665313	C	0.164308	Heel bone mineral density (BMD) T-score automated (left)	WNT4
1	22359839	-0.0379982	0.00619867	8.79995e-10	83410	ukb-b-645	rs72665313	C	0.161806	6mm strong meridian (left)	WNT4
1	22359839	-0.0381262	0.00622526	9.09997e-10	83410	ukb-b-13538	rs72665313	C	0.161806	6mm weak meridian (left)	WNT4
1	22359839	-0.00235999	0.000388207	1.20904e-09	337199	ukb-a-577	rs72665313	C	0.164308	Diagnoses - main ICD10: N81 Female genital prolapse	WNT4
1	22359839	0.095829	0.0159912	2.06509e-09	8679	eqtl-a-ENSG00000142798	rs72665313	C	0.165594	ENSG00000142798	WNT4
1	22359839	0.00332051	0.000555038	2.19999e-09	462933	ukb-b-1962	rs72665313	C	0.162708	Operation code: bilateral oophorectomy	WNT4
1	22359839	-0.0333052	0.00558441	2.46979e-09	106251	ukb-a-362	rs72665313	C	0.164308	Heel bone mineral density (BMD) T-score automated (right)	WNT4
1	22359839	0.00203296	0.000344191	3.50002e-09	462933	ukb-b-12722	rs72665313	C	0.162708	Non-cancer illness code, self-reported: uterine fibroids	WNT4
1	22359839	0.013033	0.00221687	4.09996e-09	421986	ukb-b-7953	rs72665313	C	0.162721	Forced vital capacity (FVC)	WNT4
1	22359839	0.00728218	0.00124129	4.45554e-09	178676	ukb-a-325	rs72665313	C	0.164308	Bilateral oophorectomy (both ovaries removed)	WNT4
1	22359839	0.0141662	0.00242763	5.39995e-09	345665	ukb-b-14713	rs72665313	C	0.163034	Forced vital capacity (FVC), Best measure	WNT4
1	22359839	0.0164764	0.00291564	1.59661e-08	255492	ukb-a-232	rs72665313	C	0.164308	Forced vital capacity (FVC) Best measure	WNT4
1	22359839	-0.032907	0.00582537	1.6e-08	95998	ukb-b-14664	rs72665313	C	0.161444	3mm strong meridian (left)	WNT4
1	22359839	-0.019144	0.00339746	1.79999e-08	265737	ukb-b-15851	rs72665313	C	0.163008	Heel Broadband ultrasound attenuation, direct entry	WNT4
1	22359839	-0.0250059	0.00447948	2.39999e-08	250782	ukb-b-1209	rs72665313	C	0.162532	Number of live births	WNT4
1	22359839	-0.0343868	0.00619161	2.80001e-08	84303	ukb-b-11452	rs72665313	C	0.161676	6mm strong meridian (right)	WNT4
1	22359839	-0.0322155	0.0058323	3.29997e-08	95998	ukb-b-11113	rs72665313	C	0.161444	3mm weak meridian (left)	WNT4
1	22359839	0.0146429	0.0026569	3.56558e-08	307638	ukb-a-336	rs72665313	C	0.164308	Forced vital capacity (FVC)	WNT4
1	22359839	0.00219565	0.00040081	4.30408e-08	337159	ukb-a-91	rs72665313	C	0.164308	Non-cancer illness code self-reported: uterine fibroids	WNT4
1	22359839	-0.0478545	0.00876804	4.79999e-08	46207	ukb-b-4643	rs72665313	C	0.172536	Age at hysterectomy	WNT4
1	22361229	-0.765092	0.0146676	3.2734e-310	17313	eqtl-a-ENSG00000218510	rs111992780	T	0.165402	ENSG00000218510	WNT4
1	22361229	0.536956	0.0153682	1.87499e-267	31562	eqtl-a-ENSG00000070831	rs111992780	T	0.165402	ENSG00000070831	WNT4
1	22361229	-0.032528	0.00247136	8.4004e-33	426824	ebi-a-GCST006979	rs111992780	T	0.163778	Heel bone mineral density	WNT4
1	22361229	0.022888	0.00202025	9.3994e-30	461536	ukb-b-16881	rs111992780	T	0.162728	Sitting height	WNT4
1	22361229	0.1593	0.0164	2.70271e-22	NA	finn-b-CD2_BENIGN_LEIOMYOMA_UTERI	rs111992780	T	0.183	Leiomyoma of uterus	WNT4
1	22361229	0.1607	0.017	4.03274e-21	NA	finn-b-CD2_BENIGN_LEIOMYOMA_UTERI_EXALLC	rs111992780	T	0.1838	Leiomyoma of uterus (all cancers excluded)	WNT4
1	22361229	0.0234941	0.00253	1.60805e-20	336172	ukb-a-195	rs111992780	T	0.164339	Sitting height	WNT4
1	22361229	0.00690361	0.000803693	8.69961e-18	462933	ukb-b-3700	rs111992780	T	0.162708	Operation code: hysterectomy	WNT4
1	22361229	-0.0379969	0.00467508	4.40048e-16	146139	ukb-b-1096	rs111992780	T	0.162529	Heel bone mineral density (BMD) (left)	WNT4
1	22361229	-0.0363456	0.00452963	6.09958e-16	142487	ebi-a-GCST006288	rs111992780	T	0.162122	Heel bone mineral density	WNT4
1	22361229	-0.0376908	0.00467718	7.70016e-16	146226	ukb-b-845	rs111992780	T	0.162524	Heel quantitative ultrasound index (QUI), direct entry (left)	WNT4
1	22361229	-0.0376893	0.00467718	7.70016e-16	146226	ukb-b-15730	rs111992780	T	0.162524	Heel bone mineral density (BMD) T-score, automated (left)	WNT4
1	22361229	-0.036185	0.00465639	7.8001e-15	146093	ukb-b-4657	rs111992780	T	0.16243	Heel bone mineral density (BMD) (right)	WNT4
1	22361229	-0.0594	0.0077	1.22603e-14	56284	ebi-a-GCST005348	rs111992780	T	0.1739	Total body bone mineral density	WNT4
1	22361229	-0.0358093	0.00465615	1.50003e-14	146181	ukb-b-5463	rs111992780	T	0.162425	Heel quantitative ultrasound index (QUI), direct entry (right)	WNT4
1	22361229	-0.0358109	0.00465614	1.50003e-14	146181	ukb-b-20032	rs111992780	T	0.162425	Heel bone mineral density (BMD) T-score, automated (right)	WNT4
1	22361229	-0.0319454	0.00418588	2.32702e-14	194398	ukb-a-500	rs111992780	T	0.164339	Heel bone mineral density (BMD) T-score automated	WNT4
1	22361229	-0.0255906	0.00344046	1,00E-13	265627	ukb-b-8875	rs111992780	T	0.163029	Heel bone mineral density (BMD)	WNT4
1	22361229	-0.0252896	0.00344118	1.99986e-13	265753	ukb-b-20124	rs111992780	T	0.163018	Heel bone mineral density (BMD) T-score, automated	WNT4
1	22361229	-0.0252874	0.00344119	1.99986e-13	265753	ukb-b-19234	rs111992780	T	0.163018	Heel quantitative ultrasound index (QUI), direct entry	WNT4
1	22361229	0.00440298	0.000604983	3.40017e-13	462933	ukb-b-6863	rs111992780	T	0.162708	Operation code: caesarean section / caesarian section	WNT4
1	22361229	-0.0331091	0.00460438	6.4003e-13	146218	ukb-b-5447	rs111992780	T	0.162519	Heel broadband ultrasound attenuation (left)	WNT4
1	22361229	0.1601	0.0226	1.32801e-12	NA	finn-b-N14_ENDOMETRIOSIS	rs111992780	T	0.1834	Endometriosis	WNT4
1	22361229	-0.0320553	0.00457923	2.60016e-12	146171	ukb-b-6027	rs111992780	T	0.162422	Heel broadband ultrasound attenuation (right)	WNT4
1	22361229	0.00698992	0.00105257	3.10027e-11	247538	ukb-b-17868	rs111992780	T	0.162508	Bilateral oophorectomy (both ovaries removed)	WNT4
1	22361229	0.2346	0.0358	5.7306e-11	NA	finn-b-N14_ENDOMETRIOSIS_PELVICPERITONEUM	rs111992780	T	0.1822	Endometriosis of pelvic peritoneum	WNT4
1	22361229	0.2216	0.0341	8.49376e-11	NA	finn-b-N14_ENDOMETRIOSIS_OVARY	rs111992780	T	0.1822	Endometriosis of ovary	WNT4
1	22361229	0.130963	0.0208014	3.05647e-10	NA	bbj-a-157	rs111992780	T	0.53891	Uterine fibroids	WNT4
1	22361229	0.015018	0.00238886	3.2e-10	NA	ieu-b-105	rs111992780	T	0.163017	FVC	WNT4
1	22361229	-0.0347081	0.00561823	6.52514e-10	106254	ukb-a-361	rs111992780	T	0.164339	Heel bone mineral density (BMD) T-score automated (left)	WNT4
1	22361229	-0.0380187	0.00622492	1,00E-09	83410	ukb-b-13538	rs111992780	T	0.16181	6mm weak meridian (left)	WNT4
1	22361229	-0.0378277	0.00619834	1,00E-09	83410	ukb-b-645	rs111992780	T	0.16181	6mm strong meridian (left)	WNT4
1	22361229	-0.00235991	0.000388199	1.20971e-09	337199	ukb-a-577	rs111992780	T	0.164339	Diagnoses - main ICD10: N81 Female genital prolapse	WNT4
1	22361229	0.00333016	0.00055503	2,00E-09	462933	ukb-b-1962	rs111992780	T	0.162708	Operation code: bilateral oophorectomy	WNT4
1	22361229	0.0956406	0.0159988	2.25892e-09	9181	eqtl-a-ENSG00000142798	rs111992780	T	0.165402	ENSG00000142798	WNT4
1	22361229	-0.0333258	0.00558415	2.41046e-09	106251	ukb-a-362	rs111992780	T	0.164339	Heel bone mineral density (BMD) T-score automated (right)	WNT4
1	22361229	0.00204459	0.000344186	2.80001e-09	462933	ukb-b-12722	rs111992780	T	0.162708	Non-cancer illness code, self-reported: uterine fibroids	WNT4
1	22361229	0.0130461	0.00221684	4,00E-09	421986	ukb-b-7953	rs111992780	T	0.162721	Forced vital capacity (FVC)	WNT4
1	22361229	0.00729257	0.00124126	4.23272e-09	178676	ukb-a-325	rs111992780	T	0.164339	Bilateral oophorectomy (both ovaries removed)	WNT4
1	22361229	0.0141734	0.0024276	5.30005e-09	345665	ukb-b-14713	rs111992780	T	0.163032	Forced vital capacity (FVC), Best measure	WNT4
1	22361229	0.0165014	0.00291561	1.5182e-08	255492	ukb-a-232	rs111992780	T	0.164339	Forced vital capacity (FVC) Best measure	WNT4
1	22361229	-0.0191444	0.00339743	1.79999e-08	265737	ukb-b-15851	rs111992780	T	0.163007	Heel Broadband ultrasound attenuation, direct entry	WNT4
1	22361229	-0.0327537	0.00582508	1.89998e-08	95998	ukb-b-14664	rs111992780	T	0.16145	3mm strong meridian (left)	WNT4
1	22361229	-0.0249959	0.00447935	2.39999e-08	250782	ukb-b-1209	rs111992780	T	0.162533	Number of live births	WNT4
1	22361229	0.0565	0.0102	2.67602e-08	NA	finn-b-CD2_BENIGN	rs111992780	T	0.1834	Benign neoplasms	WNT4
1	22361229	-0.0343138	0.00619143	2.99999e-08	84303	ukb-b-11452	rs111992780	T	0.161676	6mm strong meridian (right)	WNT4
1	22361229	0.0146623	0.00265685	3.41806e-08	307638	ukb-a-336	rs111992780	T	0.164339	Forced vital capacity (FVC)	WNT4
1	22361229	0.00220618	0.000400803	3.70672e-08	337159	ukb-a-91	rs111992780	T	0.164339	Non-cancer illness code self-reported: uterine fibroids	WNT4
1	22361229	-0.0320594	0.00583201	3.89996e-08	95998	ukb-b-11113	rs111992780	T	0.16145	3mm weak meridian (left)	WNT4
1	22361229	0.00138807	0.0002534	4.30002e-08	462933	ukb-b-10903	rs111992780	T	0.162708	Non-cancer illness code, self-reported: endometriosis	WNT4
1	22361229	-0.0479086	0.00876688	4.60002e-08	46207	ukb-b-4643	rs111992780	T	0.172553	Age at hysterectomy	WNT4
1	22364958	0.674084	0.0115147	3.2734e-310	17315	eqtl-a-ENSG00000218510	rs2501281	C	0.687153	ENSG00000218510	WNT4
1	22364958	-0.370369	0.0124524	2.14783e-194	31564	eqtl-a-ENSG00000070831	rs2501281	C	0.687153	ENSG00000070831	WNT4
1	22364958	-0.022681	0.00164194	2.09991e-43	461536	ukb-b-16881	rs2501281	C	0.700395	Sitting height	WNT4
1	22364958	-0.0245668	0.00206184	1.00392e-32	336172	ukb-a-195	rs2501281	C	0.696512	Sitting height	WNT4
1	22364958	-0.0116363	0.00142658	3.40017e-16	461950	ukb-b-10787	rs2501281	C	0.700408	Standing height	WNT4
1	22364958	-0.0165	0.0021	9.77237e-16	450243	ebi-a-GCST90000025	rs2501281	C	0.7004	Appendicular lean mass	WNT4
1	22364958	-0.0127059	0.00180194	1.80011e-12	421986	ukb-b-7953	rs2501281	C	0.700408	Forced vital capacity (FVC)	WNT4
1	22364958	-0.013749	0.00197363	3.29989e-12	345665	ukb-b-14713	rs2501281	C	0.700423	Forced vital capacity (FVC), Best measure	WNT4
1	22364958	-0.0123424	0.00189572	7.49204e-11	336474	ukb-a-389	rs2501281	C	0.696512	Standing height	WNT4
1	22364958	-0.015144	0.0023771	1.884e-10	255492	ukb-a-232	rs2501281	C	0.696512	Forced vital capacity (FVC) Best measure	WNT4
1	22364958	-0.0135506	0.00216582	3.94076e-10	307638	ukb-a-336	rs2501281	C	0.696512	Forced vital capacity (FVC)	WNT4
1	22364958	-0.00890383	0.00142618	4.30002e-10	454835	ukb-b-12828	rs2501281	C	0.700462	Leg fat-free mass (right)	WNT4
1	22364958	-0.00883882	0.00141698	4.39997e-10	454834	ukb-b-14310	rs2501281	C	0.700462	Leg predicted mass (right)	WNT4
1	22364958	-0.0130079	0.00209116	5,00E-10	345665	ukb-b-11141	rs2501281	C	0.700423	Forced expiratory volume in 1-second (FEV1), Best measure	WNT4
1	22364958	-0.00865473	0.00142699	1.29999e-09	454805	ukb-b-16099	rs2501281	C	0.700461	Leg fat-free mass (left)	WNT4
1	22364958	-0.0187608	0.0030796	1.6e-09	205513	ebi-a-GCST90000026	rs2501281	C	0.700432	Appendicular lean mass	WNT4
1	22364958	-0.00809254	0.00136267	2.90001e-09	454888	ukb-b-14540	rs2501281	C	0.700456	Whole body water mass	WNT4
1	22364958	-0.00841648	0.00141764	2.90001e-09	454799	ukb-b-17271	rs2501281	C	0.700464	Leg predicted mass (left)	WNT4
1	22364958	-0.0101543	0.00174483	5.90269e-09	331285	ukb-a-277	rs2501281	C	0.696512	Leg predicted mass (right)	WNT4
1	22364958	-0.00789515	0.00136043	6.49995e-09	454850	ukb-b-13354	rs2501281	C	0.700455	Whole body fat-free mass	WNT4
1	22364958	-0.0101194	0.00175627	8.32684e-09	331285	ukb-a-276	rs2501281	C	0.696512	Leg fat-free mass (right)	WNT4
1	22364958	-0.0027914	0.000491644	1.40001e-08	462933	ukb-b-6863	rs2501281	C	0.700435	Operation code: caesarean section / caesarian section	WNT4
1	22364958	-0.00996564	0.00175695	1.41163e-08	331258	ukb-a-280	rs2501281	C	0.696512	Leg fat-free mass (left)	WNT4
1	22364958	-0.00366384	0.000653128	2,00E-08	462933	ukb-b-3700	rs2501281	C	0.700435	Operation code: hysterectomy	WNT4
1	22364958	-0.00973779	0.00174501	2.40215e-08	331253	ukb-a-281	rs2501281	C	0.696512	Leg predicted mass (left)	WNT4
1	22364958	-0.00745299	0.00135097	3.50002e-08	454463	ukb-b-9685	rs2501281	C	0.700461	Trunk predicted mass	WNT4
1	22364958	-0.00744155	0.00135529	4,00E-08	454508	ukb-b-17409	rs2501281	C	0.700464	Trunk fat-free mass	WNT4
1	22364958	-0.00784809	0.00143102	4.20001e-08	454874	ukb-b-16446	rs2501281	C	0.700461	Basal metabolic rate	WNT4
1	22364958	-0.0147338	0.00276918	4.30002e-08	244730	ebi-a-GCST90000027	rs2501281	C	0.700315	Appendicular lean mass	WNT4
1	22365689	-0.76263	0.0146737	3.2734e-310	17317	eqtl-a-ENSG00000218510	rs12405695	T	0.165471	ENSG00000218510	WNT4
1	22365689	0.541721	0.0153536	1.07152e-272	31566	eqtl-a-ENSG00000070831	rs12405695	T	0.165471	ENSG00000070831	WNT4
1	22365689	-0.0324243	0.00247312	1.10002e-32	426824	ebi-a-GCST006979	rs12405695	T	0.163727	Heel bone mineral density	WNT4
1	22365689	0.0230271	0.00202171	4.70002e-30	461536	ukb-b-16881	rs12405695	T	0.162682	Sitting height	WNT4
1	22365689	0.1589	0.0164	3.74369e-22	NA	finn-b-CD2_BENIGN_LEIOMYOMA_UTERI	rs12405695	T	0.183	Leiomyoma of uterus	WNT4
1	22365689	0.1602	0.017	5.57057e-21	NA	finn-b-CD2_BENIGN_LEIOMYOMA_UTERI_EXALLC	rs12405695	T	0.1837	Leiomyoma of uterus (all cancers excluded)	WNT4
1	22365689	0.0236919	0.00253178	8.18842e-21	336172	ukb-a-195	rs12405695	T	0.16433	Sitting height	WNT4
1	22365689	0.00693699	0.000804272	6.4003e-18	462933	ukb-b-3700	rs12405695	T	0.162662	Operation code: hysterectomy	WNT4
1	22365689	-0.0363645	0.00453314	6.00067e-16	142487	ebi-a-GCST006288	rs12405695	T	0.162256	Heel bone mineral density	WNT4
1	22365689	-0.0377589	0.00467877	7.00003e-16	146139	ukb-b-1096	rs12405695	T	0.162453	Heel bone mineral density (BMD) (left)	WNT4
1	22365689	-0.0374518	0.00468087	1.20005e-15	146226	ukb-b-845	rs12405695	T	0.162449	Heel quantitative ultrasound index (QUI), direct entry (left)	WNT4
1	22365689	-0.0374505	0.00468087	1.20005e-15	146226	ukb-b-15730	rs12405695	T	0.162449	Heel bone mineral density (BMD) T-score, automated (left)	WNT4
1	22365689	-0.0597	0.0077	8.45084e-15	56284	ebi-a-GCST005348	rs12405695	T	0.1741	Total body bone mineral density	WNT4
1	22365689	-0.0359716	0.00465992	1.20005e-14	146093	ukb-b-4657	rs12405695	T	0.162359	Heel bone mineral density (BMD) (right)	WNT4
1	22365689	-0.0356023	0.00465966	2.19989e-14	146181	ukb-b-20032	rs12405695	T	0.162354	Heel bone mineral density (BMD) T-score, automated (right)	WNT4
1	22365689	-0.0356007	0.00465967	2.19989e-14	146181	ukb-b-5463	rs12405695	T	0.162354	Heel quantitative ultrasound index (QUI), direct entry (right)	WNT4
1	22365689	-0.031957	0.00418888	2.37629e-14	194398	ukb-a-500	rs12405695	T	0.16433	Heel bone mineral density (BMD) T-score automated	WNT4
1	22365689	-0.0256013	0.00344289	1,00E-13	265627	ukb-b-8875	rs12405695	T	0.162993	Heel bone mineral density (BMD)	WNT4
1	22365689	-0.025303	0.00344361	1.99986e-13	265753	ukb-b-20124	rs12405695	T	0.162983	Heel bone mineral density (BMD) T-score, automated	WNT4
1	22365689	-0.0253007	0.00344362	1.99986e-13	265753	ukb-b-19234	rs12405695	T	0.162983	Heel quantitative ultrasound index (QUI), direct entry	WNT4
1	22365689	0.0044348	0.000605418	2.39994e-13	462933	ukb-b-6863	rs12405695	T	0.162662	Operation code: caesarean section / caesarian section	WNT4
1	22365689	-0.0329522	0.00460802	8.60003e-13	146218	ukb-b-5447	rs12405695	T	0.162444	Heel broadband ultrasound attenuation (left)	WNT4
1	22365689	0.1599	0.0226	1.45111e-12	NA	finn-b-N14_ENDOMETRIOSIS	rs12405695	T	0.1833	Endometriosis	WNT4
1	22365689	-0.031878	0.00458269	3.50026e-12	146171	ukb-b-6027	rs12405695	T	0.162351	Heel broadband ultrasound attenuation (right)	WNT4
1	22365689	0.14078	0.0208095	1.33137e-11	NA	bbj-a-157	rs12405695	T	0.520846	Uterine fibroids	WNT4
1	22365689	0.00701677	0.0010534	2.70023e-11	247538	ukb-b-17868	rs12405695	T	0.162447	Bilateral oophorectomy (both ovaries removed)	WNT4
1	22365689	0.2349	0.0358	5.50554e-11	NA	finn-b-N14_ENDOMETRIOSIS_PELVICPERITONEUM	rs12405695	T	0.1821	Endometriosis of pelvic peritoneum	WNT4
1	22365689	0.2204	0.0342	1.09199e-10	NA	finn-b-N14_ENDOMETRIOSIS_OVARY	rs12405695	T	0.1822	Endometriosis of ovary	WNT4
1	22365689	0.015106	0.00239061	2.59998e-10	NA	ieu-b-105	rs12405695	T	0.162972	FVC	WNT4
1	22365689	-0.0345456	0.00562242	8.06251e-10	106254	ukb-a-361	rs12405695	T	0.16433	Heel bone mineral density (BMD) T-score automated (left)	WNT4
1	22365689	-0.0380728	0.00620388	8.40001e-10	83410	ukb-b-645	rs12405695	T	0.161723	6mm strong meridian (left)	WNT4
1	22365689	-0.00237789	0.000388471	9.29972e-10	337199	ukb-a-577	rs12405695	T	0.16433	Diagnoses - main ICD10: N81 Female genital prolapse	WNT4
1	22365689	-0.0380523	0.00623049	1,00E-09	83410	ukb-b-13538	rs12405695	T	0.161723	6mm weak meridian (left)	WNT4
1	22365689	0.00333887	0.00055543	1.79999e-09	462933	ukb-b-1962	rs12405695	T	0.162662	Operation code: bilateral oophorectomy	WNT4
1	22365689	0.0959597	0.0159959	1.98779e-09	9185	eqtl-a-ENSG00000142798	rs12405695	T	0.165471	ENSG00000142798	WNT4
1	22365689	0.00205557	0.000344434	2.39999e-09	462933	ukb-b-12722	rs12405695	T	0.162662	Non-cancer illness code, self-reported: uterine fibroids	WNT4
1	22365689	-0.0331208	0.00558808	3.09371e-09	106251	ukb-a-362	rs12405695	T	0.16433	Heel bone mineral density (BMD) T-score automated (right)	WNT4
1	22365689	0.0131141	0.00221843	3.40001e-09	421986	ukb-b-7953	rs12405695	T	0.162682	Forced vital capacity (FVC)	WNT4
1	22365689	0.00729748	0.0012421	4.23331e-09	178676	ukb-a-325	rs12405695	T	0.16433	Bilateral oophorectomy (both ovaries removed)	WNT4
1	22365689	0.0142524	0.00242937	4.39997e-09	345665	ukb-b-14713	rs12405695	T	0.162987	Forced vital capacity (FVC), Best measure	WNT4
1	22365689	0.0166229	0.00291763	1.21792e-08	255492	ukb-a-232	rs12405695	T	0.16433	Forced vital capacity (FVC) Best measure	WNT4
1	22365689	-0.0331116	0.00583033	1.40001e-08	95998	ukb-b-14664	rs12405695	T	0.161356	3mm strong meridian (left)	WNT4
1	22365689	-0.0191731	0.00339983	1.7e-08	265737	ukb-b-15851	rs12405695	T	0.162972	Heel Broadband ultrasound attenuation, direct entry	WNT4
1	22365689	-0.0346616	0.00619726	2.19999e-08	84303	ukb-b-11452	rs12405695	T	0.161584	6mm strong meridian (right)	WNT4
1	22365689	0.00222486	0.000401083	2.90616e-08	337159	ukb-a-91	rs12405695	T	0.16433	Non-cancer illness code self-reported: uterine fibroids	WNT4
1	22365689	0.0564	0.0102	2.929e-08	NA	finn-b-CD2_BENIGN	rs12405695	T	0.1833	Benign neoplasms	WNT4
1	22365689	0.0147066	0.00265866	3.17585e-08	307638	ukb-a-336	rs12405695	T	0.16433	Forced vital capacity (FVC)	WNT4
1	22365689	-0.0247314	0.00448288	3.50002e-08	250782	ukb-b-1209	rs12405695	T	0.162475	Number of live births	WNT4
1	22365689	-0.0321226	0.00583726	3.69999e-08	95998	ukb-b-11113	rs12405695	T	0.161356	3mm weak meridian (left)	WNT4
1	22365689	0.00139632	0.000253583	3.69999e-08	462933	ukb-b-10903	rs12405695	T	0.162662	Non-cancer illness code, self-reported: endometriosis	WNT4
1	22365829	-0.832737	0.0143781	3.2734e-310	13063	eqtl-a-ENSG00000218510	rs10799731	C	0.166007	ENSG00000218510	WNT4
1	22365829	0.507842	0.0154139	4.66659e-238	27312	eqtl-a-ENSG00000070831	rs10799731	C	0.166007	ENSG00000070831	WNT4
1	22365829	-0.0367792	0.00455668	5.10035e-16	142487	ebi-a-GCST006288	rs10799731	C	0.16118	Heel bone mineral density	WNT4
1	22365829	-0.0568	0.0076	1.14288e-13	56284	ebi-a-GCST005348	rs10799731	C	0.1792	Total body bone mineral density	WNT4
1	22365829	0.151772	0.0208944	3.7653e-13	NA	bbj-a-157	rs10799731	C	0.536855	Uterine fibroids	WNT4
1	22366102	-0.763407	0.0146955	3.2734e-310	17313	eqtl-a-ENSG00000218510	rs10917128	C	0.164892	ENSG00000218510	WNT4
1	22366102	0.539503	0.0153826	1.79061e-269	31562	eqtl-a-ENSG00000070831	rs10917128	C	0.164892	ENSG00000070831	WNT4
1	22366102	-0.0325162	0.00247198	6.4003e-33	426824	ebi-a-GCST006979	rs10917128	C	0.163881	Heel bone mineral density	WNT4
1	22366102	0.0227662	0.00202019	1.9002e-29	461536	ukb-b-16881	rs10917128	C	0.163003	Sitting height	WNT4
1	22366102	0.1584	0.0164	4.88652e-22	NA	finn-b-CD2_BENIGN_LEIOMYOMA_UTERI	rs10917128	C	0.1834	Leiomyoma of uterus	WNT4
1	22366102	0.1596	0.017	7.2929e-21	NA	finn-b-CD2_BENIGN_LEIOMYOMA_UTERI_EXALLC	rs10917128	C	0.1842	Leiomyoma of uterus (all cancers excluded)	WNT4
1	22366102	0.0234984	0.00253075	1.62405e-20	336172	ukb-a-195	rs10917128	C	0.164424	Sitting height	WNT4
1	22366102	0.00698003	0.000803669	3.80014e-18	462933	ukb-b-3700	rs10917128	C	0.162982	Operation code: hysterectomy	WNT4
1	22366102	-0.0364261	0.00453163	5.70033e-16	142487	ebi-a-GCST006288	rs10917128	C	0.162392	Heel bone mineral density	WNT4
1	22366102	-0.0377555	0.00467564	6.79986e-16	146139	ukb-b-1096	rs10917128	C	0.16277	Heel bone mineral density (BMD) (left)	WNT4
1	22366102	-0.0374311	0.00467774	1.20005e-15	146226	ukb-b-15730	rs10917128	C	0.162765	Heel bone mineral density (BMD) T-score, automated (left)	WNT4
1	22366102	-0.0374324	0.00467775	1.20005e-15	146226	ukb-b-845	rs10917128	C	0.162765	Heel quantitative ultrasound index (QUI), direct entry (left)	WNT4
1	22366102	-0.0362523	0.00465668	7.00003e-15	146093	ukb-b-4657	rs10917128	C	0.162676	Heel bone mineral density (BMD) (right)	WNT4
1	22366102	-0.0358673	0.00465642	1.29987e-14	146181	ukb-b-20032	rs10917128	C	0.16267	Heel bone mineral density (BMD) T-score, automated (right)	WNT4
1	22366102	-0.0358657	0.00465643	1.29987e-14	146181	ukb-b-5463	rs10917128	C	0.16267	Heel quantitative ultrasound index (QUI), direct entry (right)	WNT4
1	22366102	-0.0584	0.0077	2.38287e-14	56284	ebi-a-GCST005348	rs10917128	C	0.179	Total body bone mineral density	WNT4
1	22366102	-0.0318828	0.00418699	2.65399e-14	194398	ukb-a-500	rs10917128	C	0.164424	Heel bone mineral density (BMD) T-score automated	WNT4
1	22366102	-0.0255661	0.00344018	1.10002e-13	265627	ukb-b-8875	rs10917128	C	0.163305	Heel bone mineral density (BMD)	WNT4
1	22366102	-0.0252542	0.0034409	2.09991e-13	265753	ukb-b-20124	rs10917128	C	0.163294	Heel bone mineral density (BMD) T-score, automated	WNT4
1	22366102	-0.0252521	0.00344092	2.19989e-13	265753	ukb-b-19234	rs10917128	C	0.163294	Heel quantitative ultrasound index (QUI), direct entry	WNT4
1	22366102	0.00441404	0.000604965	2.99985e-13	462933	ukb-b-6863	rs10917128	C	0.162982	Operation code: caesarean section / caesarian section	WNT4
1	22366102	0.151812	0.0208928	3.69658e-13	NA	bbj-a-157	rs10917128	C	0.537028	Uterine fibroids	WNT4
1	22366102	-0.0328904	0.00460494	9.20026e-13	146218	ukb-b-5447	rs10917128	C	0.162761	Heel broadband ultrasound attenuation (left)	WNT4
1	22366102	0.1596	0.0226	1.62106e-12	NA	finn-b-N14_ENDOMETRIOSIS	rs10917128	C	0.1837	Endometriosis	WNT4
1	22366102	-0.0320834	0.00457951	2.49977e-12	146171	ukb-b-6027	rs10917128	C	0.162668	Heel broadband ultrasound attenuation (right)	WNT4
1	22366102	0.00705591	0.00105253	1.99986e-11	247538	ukb-b-17868	rs10917128	C	0.1628	Bilateral oophorectomy (both ovaries removed)	WNT4
1	22366102	0.2352	0.0358	5.16179e-11	NA	finn-b-N14_ENDOMETRIOSIS_PELVICPERITONEUM	rs10917128	C	0.1826	Endometriosis of pelvic peritoneum	WNT4
1	22366102	0.2212	0.0342	9.42975e-11	NA	finn-b-N14_ENDOMETRIOSIS_OVARY	rs10917128	C	0.1826	Endometriosis of ovary	WNT4
1	22366102	0.0148677	0.00238915	4.90004e-10	NA	ieu-b-105	rs10917128	C	0.163233	FVC	WNT4
1	22366102	-0.0348791	0.0056203	5.45783e-10	106254	ukb-a-361	rs10917128	C	0.164424	Heel bone mineral density (BMD) T-score automated (left)	WNT4
1	22366102	-0.0383221	0.00619877	6.29999e-10	83410	ukb-b-645	rs10917128	C	0.162085	6mm strong meridian (left)	WNT4
1	22366102	-0.0383005	0.00622535	7.59994e-10	83410	ukb-b-13538	rs10917128	C	0.162085	6mm weak meridian (left)	WNT4
1	22366102	-0.00236738	0.000388314	1.0848e-09	337199	ukb-a-577	rs10917128	C	0.164424	Diagnoses - main ICD10: N81 Female genital prolapse	WNT4
1	22366102	0.00336279	0.000555013	1.40001e-09	462933	ukb-b-1962	rs10917128	C	0.162982	Operation code: bilateral oophorectomy	WNT4
1	22366102	0.00206662	0.000344176	1.89998e-09	462933	ukb-b-12722	rs10917128	C	0.162982	Non-cancer illness code, self-reported: uterine fibroids	WNT4
1	22366102	-0.0335251	0.00558597	1.95943e-09	106251	ukb-a-362	rs10917128	C	0.164424	Heel bone mineral density (BMD) T-score automated (right)	WNT4
1	22366102	0.00735365	0.00124152	3.16534e-09	178676	ukb-a-325	rs10917128	C	0.164424	Bilateral oophorectomy (both ovaries removed)	WNT4
1	22366102	0.0938097	0.0160194	4.74155e-09	9181	eqtl-a-ENSG00000142798	rs10917128	C	0.164892	ENSG00000142798	WNT4
1	22366102	0.0128503	0.00221691	6.80002e-09	421986	ukb-b-7953	rs10917128	C	0.16299	Forced vital capacity (FVC)	WNT4
1	22366102	0.0139921	0.00242789	8.30004e-09	345665	ukb-b-14713	rs10917128	C	0.163248	Forced vital capacity (FVC), Best measure	WNT4
1	22366102	-0.033142	0.00582556	1.29999e-08	95998	ukb-b-14664	rs10917128	C	0.161723	3mm strong meridian (left)	WNT4
1	22366102	0.0164985	0.00291639	1.54056e-08	255492	ukb-a-232	rs10917128	C	0.164424	Forced vital capacity (FVC) Best measure	WNT4
1	22366102	-0.0349915	0.00619273	1.6e-08	84303	ukb-b-11452	rs10917128	C	0.16195	6mm strong meridian (right)	WNT4
1	22366102	-0.0191063	0.00339716	1.89998e-08	265737	ukb-b-15851	rs10917128	C	0.163283	Heel Broadband ultrasound attenuation, direct entry	WNT4
1	22366102	-0.0487552	0.00876352	2.59998e-08	46207	ukb-b-4643	rs10917128	C	0.172944	Age at hysterectomy	WNT4
1	22366102	0.00222607	0.000400921	2.81994e-08	337159	ukb-a-91	rs10917128	C	0.164424	Non-cancer illness code self-reported: uterine fibroids	WNT4
1	22366102	0.0562	0.0102	3.173e-08	NA	finn-b-CD2_BENIGN	rs10917128	C	0.1838	Benign neoplasms	WNT4
1	22366102	0.00140145	0.000253393	3.2e-08	462933	ukb-b-10903	rs10917128	C	0.162982	Non-cancer illness code, self-reported: endometriosis	WNT4
1	22366102	-0.0322143	0.00583249	3.29997e-08	95998	ukb-b-11113	rs10917128	C	0.161723	3mm weak meridian (left)	WNT4
1	22366102	-0.024681	0.00447906	3.59998e-08	250782	ukb-b-1209	rs10917128	C	0.16283	Number of live births	WNT4
1	22366102	0.0146273	0.00265755	3.71458e-08	307638	ukb-a-336	rs10917128	C	0.164424	Forced vital capacity (FVC)	WNT4
1	22366102	-0.0318859	0.00582214	4.30002e-08	96007	ukb-b-6852	rs10917128	C	0.161957	3mm strong meridian (right)	WNT4
1	22367073	-0.760886	0.0145884	3.2734e-310	17317	eqtl-a-ENSG00000218510	rs72665317	G	0.167661	ENSG00000218510	WNT4
1	22367073	0.536756	0.0152783	2.20293e-270	31566	eqtl-a-ENSG00000070831	rs72665317	G	0.167661	ENSG00000070831	WNT4
1	22367073	-0.0325463	0.00244919	6.89922e-33	426824	ebi-a-GCST006979	rs72665317	G	0.167591	Heel bone mineral density	WNT4
1	22367073	0.0231184	0.002002	7.59976e-31	461536	ukb-b-16881	rs72665317	G	0.166606	Sitting height	WNT4
1	22367073	0.159	0.0164	3.58592e-22	NA	finn-b-CD2_BENIGN_LEIOMYOMA_UTERI	rs72665317	G	0.183	Leiomyoma of uterus	WNT4
1	22367073	0.0240376	0.00250777	9.28325e-22	336172	ukb-a-195	rs72665317	G	0.168193	Sitting height	WNT4
1	22367073	0.1603	0.017	5.31129e-21	NA	finn-b-CD2_BENIGN_LEIOMYOMA_UTERI_EXALLC	rs72665317	G	0.1837	Leiomyoma of uterus (all cancers excluded)	WNT4
1	22367073	0.00710244	0.000796448	4.79954e-19	462933	ukb-b-3700	rs72665317	G	0.16658	Operation code: hysterectomy	WNT4
1	22367073	-0.0367952	0.00450694	1.69981e-16	142487	ebi-a-GCST006288	rs72665317	G	0.165311	Heel bone mineral density	WNT4
1	22367073	-0.0369994	0.00463182	1.39991e-15	146139	ukb-b-1096	rs72665317	G	0.166317	Heel bone mineral density (BMD) (left)	WNT4
1	22367073	-0.0366634	0.00463392	2.49977e-15	146226	ukb-b-845	rs72665317	G	0.166311	Heel quantitative ultrasound index (QUI), direct entry (left)	WNT4
1	22367073	-0.0366621	0.00463392	2.49977e-15	146226	ukb-b-15730	rs72665317	G	0.166311	Heel bone mineral density (BMD) T-score, automated (left)	WNT4
1	22367073	-0.0586	0.0076	1.24194e-14	56284	ebi-a-GCST005348	rs72665317	G	0.1801	Total body bone mineral density	WNT4
1	22367073	-0.0355507	0.00461278	1.29987e-14	146093	ukb-b-4657	rs72665317	G	0.16624	Heel bone mineral density (BMD) (right)	WNT4
1	22367073	-0.0319525	0.00414822	1.33844e-14	194398	ukb-a-500	rs72665317	G	0.168193	Heel bone mineral density (BMD) T-score automated	WNT4
1	22367073	0.00459745	0.000599528	1.69981e-14	462933	ukb-b-6863	rs72665317	G	0.16658	Operation code: caesarean section / caesarian section	WNT4
1	22367073	-0.0351964	0.00461253	2.29985e-14	146181	ukb-b-20032	rs72665317	G	0.166236	Heel bone mineral density (BMD) T-score, automated (right)	WNT4
1	22367073	-0.0351949	0.00461254	2.29985e-14	146181	ukb-b-5463	rs72665317	G	0.166236	Heel quantitative ultrasound index (QUI), direct entry (right)	WNT4
1	22367073	-0.0255155	0.00340949	7.19946e-14	265627	ukb-b-8875	rs72665317	G	0.166915	Heel bone mineral density (BMD)	WNT4
1	22367073	-0.0252054	0.00341021	1.50003e-13	265753	ukb-b-20124	rs72665317	G	0.166904	Heel bone mineral density (BMD) T-score, automated	WNT4
1	22367073	-0.0252027	0.00341023	1.50003e-13	265753	ukb-b-19234	rs72665317	G	0.166904	Heel quantitative ultrasound index (QUI), direct entry	WNT4
1	22367073	0.15095	0.0208818	4.87304e-13	NA	bbj-a-157	rs72665317	G	0.54589	Uterine fibroids	WNT4
1	22367073	0.00748716	0.00104294	7.00003e-13	247538	ukb-b-17868	rs72665317	G	0.166372	Bilateral oophorectomy (both ovaries removed)	WNT4
1	22367073	0.16	0.0226	1.44112e-12	NA	finn-b-N14_ENDOMETRIOSIS	rs72665317	G	0.1833	Endometriosis	WNT4
1	22367073	-0.0318866	0.0045618	2.80027e-12	146218	ukb-b-5447	rs72665317	G	0.166306	Heel broadband ultrasound attenuation (left)	WNT4
1	22367073	-0.0313716	0.00453633	4.70002e-12	146171	ukb-b-6027	rs72665317	G	0.166233	Heel broadband ultrasound attenuation (right)	WNT4
1	22367073	0.00363163	0.000550026	4.00037e-11	462933	ukb-b-1962	rs72665317	G	0.16658	Operation code: bilateral oophorectomy	WNT4
1	22367073	0.2349	0.0358	5.49161e-11	NA	finn-b-N14_ENDOMETRIOSIS_PELVICPERITONEUM	rs72665317	G	0.1822	Endometriosis of pelvic peritoneum	WNT4
1	22367073	0.00805136	0.00123007	5.9484e-11	178676	ukb-a-325	rs72665317	G	0.168193	Bilateral oophorectomy (both ovaries removed)	WNT4
1	22367073	0.2203	0.0342	1.11599e-10	NA	finn-b-N14_ENDOMETRIOSIS_OVARY	rs72665317	G	0.1822	Endometriosis of ovary	WNT4
1	22367073	0.00216004	0.000341083	2.39999e-10	462933	ukb-b-12722	rs72665317	G	0.16658	Non-cancer illness code, self-reported: uterine fibroids	WNT4
1	22367073	-0.00239656	0.000384797	4.72585e-10	337199	ukb-a-577	rs72665317	G	0.168193	Diagnoses - main ICD10: N81 Female genital prolapse	WNT4
1	22367073	-0.0346107	0.00556931	5.16666e-10	106254	ukb-a-361	rs72665317	G	0.168193	Heel bone mineral density (BMD) T-score automated (left)	WNT4
1	22367073	0.0146757	0.00236718	5.69994e-10	NA	ieu-b-105	rs72665317	G	0.166888	FVC	WNT4
1	22367073	-0.037338	0.00614441	1.2e-09	83410	ukb-b-645	rs72665317	G	0.165632	6mm strong meridian (left)	WNT4
1	22367073	-0.0333448	0.00553482	1.70134e-09	106251	ukb-a-362	rs72665317	G	0.168193	Heel bone mineral density (BMD) T-score automated (right)	WNT4
1	22367073	-0.0370004	0.00617077	2,00E-09	83410	ukb-b-13538	rs72665317	G	0.165632	6mm weak meridian (left)	WNT4
1	22367073	0.00229895	0.000397289	7.18936e-09	337159	ukb-a-91	rs72665317	G	0.168193	Non-cancer illness code self-reported: uterine fibroids	WNT4
1	22367073	0.0138706	0.00240557	8.10009e-09	345665	ukb-b-14713	rs72665317	G	0.166903	Forced vital capacity (FVC), Best measure	WNT4
1	22367073	0.0126559	0.00219676	8.40001e-09	421986	ukb-b-7953	rs72665317	G	0.16662	Forced vital capacity (FVC)	WNT4
1	22367073	0.0166439	0.00288946	8.41066e-09	255492	ukb-a-232	rs72665317	G	0.168193	Forced vital capacity (FVC) Best measure	WNT4
1	22367073	0.00143143	0.000251116	1.2e-08	462933	ukb-b-10903	rs72665317	G	0.16658	Non-cancer illness code, self-reported: endometriosis	WNT4
1	22367073	-0.0191934	0.00336685	1.2e-08	265737	ukb-b-15851	rs72665317	G	0.166894	Heel Broadband ultrasound attenuation, direct entry	WNT4
1	22367073	-0.0249297	0.00443824	1.89998e-08	250782	ukb-b-1209	rs72665317	G	0.166391	Number of live births	WNT4
1	22367073	-0.0483265	0.00867428	2.5e-08	46207	ukb-b-4643	rs72665317	G	0.176874	Age at hysterectomy	WNT4
1	22367073	-0.0340791	0.00613826	2.80001e-08	84303	ukb-b-11452	rs72665317	G	0.165477	6mm strong meridian (right)	WNT4
1	22367073	0.0564	0.0102	2.852e-08	NA	finn-b-CD2_BENIGN	rs72665317	G	0.1833	Benign neoplasms	WNT4
1	22367073	0.0145528	0.00263309	3.26212e-08	307638	ukb-a-336	rs72665317	G	0.168193	Forced vital capacity (FVC)	WNT4
1	22367073	-0.0318153	0.00577389	3.59998e-08	95998	ukb-b-14664	rs72665317	G	0.165301	3mm strong meridian (left)	WNT4
1	22371065	-0.76213	0.0146334	3.2734e-310	17317	eqtl-a-ENSG00000218510	rs10917130	G	0.166472	ENSG00000218510	WNT4
1	22371065	0.53226	0.0153367	6.66807e-264	31566	eqtl-a-ENSG00000070831	rs10917130	G	0.166472	ENSG00000070831	WNT4
1	22371065	-0.0320913	0.00245464	1.39991e-31	426824	ebi-a-GCST006979	rs10917130	G	0.166854	Heel bone mineral density	WNT4
1	22371065	0.023328	0.00200652	2.99985e-31	461536	ukb-b-16881	rs10917130	G	0.165815	Sitting height	WNT4
1	22371065	0.1596	0.0164	2.56271e-22	NA	finn-b-CD2_BENIGN_LEIOMYOMA_UTERI	rs10917130	G	0.183	Leiomyoma of uterus	WNT4
1	22371065	0.0242976	0.0025135	4.19952e-22	336172	ukb-a-195	rs10917130	G	0.167419	Sitting height	WNT4
1	22371065	0.1609	0.017	3.73078e-21	NA	finn-b-CD2_BENIGN_LEIOMYOMA_UTERI_EXALLC	rs10917130	G	0.1837	Leiomyoma of uterus (all cancers excluded)	WNT4
1	22371065	0.0069953	0.000798243	1.9002e-18	462933	ukb-b-3700	rs10917130	G	0.165792	Operation code: hysterectomy	WNT4
1	22371065	-0.0362165	0.00450146	2.90001e-16	142487	ebi-a-GCST006288	rs10917130	G	0.16524	Heel bone mineral density	WNT4
1	22371065	-0.0604	0.0076	1.85481e-15	56284	ebi-a-GCST005348	rs10917130	G	0.1785	Total body bone mineral density	WNT4
1	22371065	-0.0364162	0.00464142	4.30031e-15	146139	ukb-b-1096	rs10917130	G	0.165528	Heel bone mineral density (BMD) (left)	WNT4
1	22371065	0.00469611	0.000600879	5.50047e-15	462933	ukb-b-6863	rs10917130	G	0.165792	Operation code: caesarean section / caesarian section	WNT4
1	22371065	-0.0361033	0.00464352	7.50067e-15	146226	ukb-b-845	rs10917130	G	0.165523	Heel quantitative ultrasound index (QUI), direct entry (left)	WNT4
1	22371065	-0.036102	0.00464352	7.59976e-15	146226	ukb-b-15730	rs10917130	G	0.165523	Heel bone mineral density (BMD) T-score, automated (left)	WNT4
1	22371065	-0.0350748	0.00462256	3.29989e-14	146093	ukb-b-4657	rs10917130	G	0.165448	Heel bone mineral density (BMD) (right)	WNT4
1	22371065	-0.0315121	0.00415811	3.51156e-14	194398	ukb-a-500	rs10917130	G	0.167419	Heel bone mineral density (BMD) T-score automated	WNT4
1	22371065	0.156728	0.0208236	5.21435e-14	NA	bbj-a-157	rs10917130	G	0.549916	Uterine fibroids	WNT4
1	22371065	-0.0347661	0.00462231	5.40008e-14	146181	ukb-b-20032	rs10917130	G	0.165444	Heel bone mineral density (BMD) T-score, automated (right)	WNT4
1	22371065	-0.0347644	0.00462232	5.40008e-14	146181	ukb-b-5463	rs10917130	G	0.165444	Heel quantitative ultrasound index (QUI), direct entry (right)	WNT4
1	22371065	-0.0253085	0.00341772	1.29987e-13	265627	ukb-b-8875	rs10917130	G	0.16612	Heel bone mineral density (BMD)	WNT4
1	22371065	-0.0250056	0.00341844	2.60016e-13	265753	ukb-b-20124	rs10917130	G	0.166109	Heel bone mineral density (BMD) T-score, automated	WNT4
1	22371065	-0.0250029	0.00341845	2.60016e-13	265753	ukb-b-19234	rs10917130	G	0.166109	Heel quantitative ultrasound index (QUI), direct entry	WNT4
1	22371065	0.00742908	0.00104521	1.20005e-12	247538	ukb-b-17868	rs10917130	G	0.165652	Bilateral oophorectomy (both ovaries removed)	WNT4
1	22371065	0.1598	0.0226	1.56099e-12	NA	finn-b-N14_ENDOMETRIOSIS	rs10917130	G	0.1833	Endometriosis	WNT4
1	22371065	-0.0310831	0.00457125	1,00E-11	146218	ukb-b-5447	rs10917130	G	0.165518	Heel broadband ultrasound attenuation (left)	WNT4
1	22371065	-0.0307838	0.00454608	1.29987e-11	146171	ukb-b-6027	rs10917130	G	0.165439	Heel broadband ultrasound attenuation (right)	WNT4
1	22371065	0.235	0.0358	5.50174e-11	NA	finn-b-N14_ENDOMETRIOSIS_PELVICPERITONEUM	rs10917130	G	0.1822	Endometriosis of pelvic peritoneum	WNT4
1	22371065	0.00359687	0.000551266	6.79986e-11	462933	ukb-b-1962	rs10917130	G	0.165792	Operation code: bilateral oophorectomy	WNT4
1	22371065	0.00792998	0.00123287	1.26162e-10	178676	ukb-a-325	rs10917130	G	0.167419	Bilateral oophorectomy (both ovaries removed)	WNT4
1	22371065	0.2189	0.0342	1.46899e-10	NA	finn-b-N14_ENDOMETRIOSIS_OVARY	rs10917130	G	0.1822	Endometriosis of ovary	WNT4
1	22371065	0.0148889	0.00237229	3.50002e-10	NA	ieu-b-105	rs10917130	G	0.166149	FVC	WNT4
1	22371065	-0.0024163	0.000385674	3.72941e-10	337199	ukb-a-577	rs10917130	G	0.167419	Diagnoses - main ICD10: N81 Female genital prolapse	WNT4
1	22371065	0.00211896	0.000341852	5.69994e-10	462933	ukb-b-12722	rs10917130	G	0.165792	Non-cancer illness code, self-reported: uterine fibroids	WNT4
1	22371065	-0.0370419	0.00615913	1.79999e-09	83410	ukb-b-645	rs10917130	G	0.164817	6mm strong meridian (left)	WNT4
1	22371065	-0.033456	0.00558239	2.06514e-09	106254	ukb-a-361	rs10917130	G	0.167419	Heel bone mineral density (BMD) T-score automated (left)	WNT4
1	22371065	0.0131068	0.00220148	2.59998e-09	421986	ukb-b-7953	rs10917130	G	0.165878	Forced vital capacity (FVC)	WNT4
1	22371065	-0.0367512	0.00618554	2.80001e-09	83410	ukb-b-13538	rs10917130	G	0.164817	6mm weak meridian (left)	WNT4
1	22371065	-0.0325183	0.00554802	4.60776e-09	106251	ukb-a-362	rs10917130	G	0.167419	Heel bone mineral density (BMD) T-score automated (right)	WNT4
1	22371065	0.016895	0.0028957	5.40132e-09	255492	ukb-a-232	rs10917130	G	0.167419	Forced vital capacity (FVC) Best measure	WNT4
1	22371065	0.0140486	0.00241076	5.60003e-09	345665	ukb-b-14713	rs10917130	G	0.166163	Forced vital capacity (FVC), Best measure	WNT4
1	22371065	0.0150093	0.00263897	1.28994e-08	307638	ukb-a-336	rs10917130	G	0.167419	Forced vital capacity (FVC)	WNT4
1	22371065	0.00143026	0.000251682	1.29999e-08	462933	ukb-b-10903	rs10917130	G	0.165792	Non-cancer illness code, self-reported: endometriosis	WNT4
1	22371065	-0.0191514	0.00337497	1.40001e-08	265737	ukb-b-15851	rs10917130	G	0.166099	Heel Broadband ultrasound attenuation, direct entry	WNT4
1	22371065	0.00224964	0.000398196	1.60961e-08	337159	ukb-a-91	rs10917130	G	0.167419	Non-cancer illness code self-reported: uterine fibroids	WNT4
1	22371065	0.0568	0.0102	2.33798e-08	NA	finn-b-CD2_BENIGN	rs10917130	G	0.1833	Benign neoplasms	WNT4
1	22371065	-0.02444	0.00444815	3.89996e-08	250782	ukb-b-1209	rs10917130	G	0.165655	Number of live births	WNT4
1	22371065	-0.0336996	0.00615179	4.30002e-08	84303	ukb-b-11452	rs10917130	G	0.164631	6mm strong meridian (right)	WNT4
1	22378280	-0.742715	0.0144542	3.2734e-310	17318	eqtl-a-ENSG00000218510	rs725158	A	0.172637	ENSG00000218510	WNT4
1	22378280	0.547916	0.0150577	6.68344e-290	31567	eqtl-a-ENSG00000070831	rs725158	A	0.172637	ENSG00000070831	WNT4
1	22378280	0.0248309	0.0019734	2.60016e-36	461536	ukb-b-16881	rs725158	A	0.172224	Sitting height	WNT4
1	22378280	-0.0329401	0.00241334	4.10015e-34	426824	ebi-a-GCST006979	rs725158	A	0.173489	Heel bone mineral density	WNT4
1	22378280	0.0258414	0.00247094	1.35706e-25	336172	ukb-a-195	rs725158	A	0.173951	Sitting height	WNT4
1	22378280	0.1566	0.0161	2.89001e-22	NA	finn-b-CD2_BENIGN_LEIOMYOMA_UTERI	rs725158	A	0.1912	Leiomyoma of uterus	WNT4
1	22378280	0.1604	0.0168	1.05512e-21	NA	finn-b-CD2_BENIGN_LEIOMYOMA_UTERI_EXALLC	rs725158	A	0.1918	Leiomyoma of uterus (all cancers excluded)	WNT4
1	22378280	0.00744633	0.000785046	2.39994e-21	462933	ukb-b-3700	rs725158	A	0.172207	Operation code: hysterectomy	WNT4
1	22378280	-0.03818	0.00442453	1.29987e-18	142487	ebi-a-GCST006288	rs725158	A	0.171564	Heel bone mineral density	WNT4
1	22378280	-0.0642	0.0076	3.47937e-17	56284	ebi-a-GCST005348	rs725158	A	0.1807	Total body bone mineral density	WNT4
1	22378280	0.00472663	0.000590946	1.29987e-15	462933	ukb-b-6863	rs725158	A	0.172207	Operation code: caesarean section / caesarian section	WNT4
1	22378280	-0.0325758	0.00408553	1.55132e-15	194398	ukb-a-500	rs725158	A	0.173951	Heel bone mineral density (BMD) T-score automated	WNT4
1	22378280	-0.0267325	0.0033599	1.80011e-15	265627	ukb-b-8875	rs725158	A	0.172751	Heel bone mineral density (BMD)	WNT4
1	22378280	-0.0264194	0.00336061	3.80014e-15	265753	ukb-b-20124	rs725158	A	0.172739	Heel bone mineral density (BMD) T-score, automated	WNT4
1	22378280	-0.0264172	0.00336063	3.80014e-15	265753	ukb-b-19234	rs725158	A	0.172739	Heel quantitative ultrasound index (QUI), direct entry	WNT4
1	22378280	-0.0356985	0.00456523	5.30029e-15	146139	ukb-b-1096	rs725158	A	0.171829	Heel bone mineral density (BMD) (left)	WNT4
1	22378280	-0.0355642	0.00456728	6.89922e-15	146226	ukb-b-845	rs725158	A	0.17183	Heel quantitative ultrasound index (QUI), direct entry (left)	WNT4
1	22378280	-0.0355636	0.00456728	6.89922e-15	146226	ukb-b-15730	rs725158	A	0.17183	Heel bone mineral density (BMD) T-score, automated (left)	WNT4
1	22378280	-0.0351356	0.00454703	1.10002e-14	146093	ukb-b-4657	rs725158	A	0.171711	Heel bone mineral density (BMD) (right)	WNT4
1	22378280	-0.0349436	0.00454666	1.50003e-14	146181	ukb-b-5463	rs725158	A	0.171714	Heel quantitative ultrasound index (QUI), direct entry (right)	WNT4
1	22378280	-0.0349464	0.00454665	1.50003e-14	146181	ukb-b-20032	rs725158	A	0.171714	Heel bone mineral density (BMD) T-score, automated (right)	WNT4
1	22378280	0.160671	0.0209432	1.69668e-14	NA	bbj-a-157	rs725158	A	0.541694	Uterine fibroids	WNT4
1	22378280	0.00734563	0.0010274	8.69961e-13	247538	ukb-b-17868	rs725158	A	0.172284	Bilateral oophorectomy (both ovaries removed)	WNT4
1	22378280	-0.030572	0.00447154	8.10028e-12	146171	ukb-b-6027	rs725158	A	0.171712	Heel broadband ultrasound attenuation (right)	WNT4
1	22378280	0.1509	0.0222	1.04809e-11	NA	finn-b-N14_ENDOMETRIOSIS	rs725158	A	0.1917	Endometriosis	WNT4
1	22378280	-0.0299207	0.00449619	2.80027e-11	146218	ukb-b-5447	rs725158	A	0.171825	Heel broadband ultrasound attenuation (left)	WNT4
1	22378280	0.00352066	0.000542152	8.4004e-11	462933	ukb-b-1962	rs725158	A	0.172207	Operation code: bilateral oophorectomy	WNT4
1	22378280	0.00784448	0.00121124	9.41673e-11	178676	ukb-a-325	rs725158	A	0.173951	Bilateral oophorectomy (both ovaries removed)	WNT4
1	22378280	0.2265	0.0352	1.185e-10	NA	finn-b-N14_ENDOMETRIOSIS_PELVICPERITONEUM	rs725158	A	0.1906	Endometriosis of pelvic peritoneum	WNT4
1	22378280	-0.00243935	0.000379144	1.2458e-10	337199	ukb-a-577	rs725158	A	0.173951	Diagnoses - main ICD10: N81 Female genital prolapse	WNT4
1	22378280	0.0149041	0.00233281	1.7e-10	NA	ieu-b-105	rs725158	A	0.172645	FVC	WNT4
1	22378280	0.00214581	0.0003362	1.7e-10	462933	ukb-b-12722	rs725158	A	0.172207	Non-cancer illness code, self-reported: uterine fibroids	WNT4
1	22378280	-0.0206646	0.00331787	4.70002e-10	265737	ukb-b-15851	rs725158	A	0.172729	Heel Broadband ultrasound attenuation, direct entry	WNT4
1	22378280	0.0133475	0.00216546	7.10003e-10	421986	ukb-b-7953	rs725158	A	0.17228	Forced vital capacity (FVC)	WNT4
1	22378280	0.017356	0.00284712	1.08913e-09	255492	ukb-a-232	rs725158	A	0.173951	Forced vital capacity (FVC) Best measure	WNT4
1	22378280	-0.0365787	0.00606019	1.6e-09	83410	ukb-b-645	rs725158	A	0.170904	6mm strong meridian (left)	WNT4
1	22378280	-0.0263478	0.00437262	1.7e-09	250782	ukb-b-1209	rs725158	A	0.172284	Number of live births	WNT4
1	22378280	0.0102946	0.00171459	1.89998e-09	461950	ukb-b-10787	rs725158	A	0.17223	Standing height	WNT4
1	22378280	0.0154878	0.00259469	2.38886e-09	307638	ukb-a-336	rs725158	A	0.173951	Forced vital capacity (FVC)	WNT4
1	22378280	-0.0359257	0.00608618	3.59998e-09	83410	ukb-b-13538	rs725158	A	0.170904	6mm weak meridian (left)	WNT4
1	22378280	0.0139745	0.00237064	3.79997e-09	345665	ukb-b-14713	rs725158	A	0.172659	Forced vital capacity (FVC), Best measure	WNT4
1	22378280	0.1969	0.0335	4.14601e-09	NA	finn-b-N14_ENDOMETRIOSIS_OVARY	rs725158	A	0.1906	Endometriosis of ovary	WNT4
1	22378280	0.00228451	0.000391453	5.35229e-09	337159	ukb-a-91	rs725158	A	0.173951	Non-cancer illness code self-reported: uterine fibroids	WNT4
1	22378280	-0.1338	0.0229	5.53694e-09	NA	finn-b-N14_FEMGENPROL	rs725158	A	0.1869	Female genital prolapse	WNT4
1	22378280	-0.0496849	0.00854198	5.99998e-09	46207	ukb-b-4643	rs725158	A	0.183667	Age at hysterectomy	WNT4
1	22378280	-0.0317417	0.00548757	7.30231e-09	106254	ukb-a-361	rs725158	A	0.173951	Heel bone mineral density (BMD) T-score automated (left)	WNT4
1	22378280	0.0143	0.0025	7.61693e-09	450243	ebi-a-GCST90000025	rs725158	A	0.1723	Appendicular lean mass	WNT4
1	22378280	0.00142573	0.000247521	8.40001e-09	462933	ukb-b-10903	rs725158	A	0.172207	Non-cancer illness code, self-reported: endometriosis	WNT4
1	22378280	-0.03119	0.00545406	1.07647e-08	106251	ukb-a-362	rs725158	A	0.173951	Heel bone mineral density (BMD) T-score automated (right)	WNT4
1	22378280	0.0899375	0.0157299	1.08039e-08	9186	eqtl-a-ENSG00000142798	rs725158	A	0.172637	ENSG00000142798	WNT4
1	22378280	0.0209287	0.00369948	1.09999e-08	205513	ebi-a-GCST90000026	rs725158	A	0.172164	Appendicular lean mass	WNT4
1	22378280	-0.0342316	0.0060489	1.5e-08	84303	ukb-b-11452	rs725158	A	0.170857	6mm strong meridian (right)	WNT4
1	22378280	0.017	0.0031	3.01002e-08	321047	ebi-a-GCST007429	rs725158	A	0.173	Lung function (FVC)	WNT4
1	22378280	0.0115671	0.00209084	3.1633e-08	331285	ukb-a-277	rs725158	A	0.173951	Leg predicted mass (right)	WNT4
1	22378280	0.027732	0.00502054	3.29997e-08	200272	ukb-b-3357	rs725158	A	0.170897	Birth weight of first child	WNT4
1	22378280	-0.0313976	0.00569218	3.50002e-08	95998	ukb-b-14664	rs725158	A	0.170577	3mm strong meridian (left)	WNT4
1	22378280	0.00936882	0.00170312	3.79997e-08	454834	ukb-b-14310	rs725158	A	0.172147	Leg predicted mass (right)	WNT4
1	22378880	-0.742768	0.0144547	3.2734e-310	17318	eqtl-a-ENSG00000218510	rs3754496	A	0.172618	ENSG00000218510	WNT4
1	22378880	0.548016	0.0150582	5.49541e-290	31567	eqtl-a-ENSG00000070831	rs3754496	A	0.172618	ENSG00000070831	WNT4
1	22378880	0.0248152	0.00197344	2.90001e-36	461536	ukb-b-16881	rs3754496	A	0.172206	Sitting height	WNT4
1	22378880	-0.0329304	0.00241338	4.00037e-34	426824	ebi-a-GCST006979	rs3754496	A	0.173468	Heel bone mineral density	WNT4
1	22378880	0.0257943	0.00247099	1.66303e-25	336172	ukb-a-195	rs3754496	A	0.173937	Sitting height	WNT4
1	22378880	0.1566	0.0161	2.89001e-22	NA	finn-b-CD2_BENIGN_LEIOMYOMA_UTERI	rs3754496	A	0.1912	Leiomyoma of uterus	WNT4
1	22378880	0.1604	0.0168	1.05512e-21	NA	finn-b-CD2_BENIGN_LEIOMYOMA_UTERI_EXALLC	rs3754496	A	0.1918	Leiomyoma of uterus (all cancers excluded)	WNT4
1	22378880	0.00743162	0.000785062	2.90001e-21	462933	ukb-b-3700	rs3754496	A	0.172189	Operation code: hysterectomy	WNT4
1	22378880	-0.0380667	0.00442521	1.59993e-18	142487	ebi-a-GCST006288	rs3754496	A	0.171387	Heel bone mineral density	WNT4
1	22378880	-0.0641	0.0076	3.84592e-17	56284	ebi-a-GCST005348	rs3754496	A	0.1808	Total body bone mineral density	WNT4
1	22378880	0.00474011	0.000590958	1,00E-15	462933	ukb-b-6863	rs3754496	A	0.172189	Operation code: caesarean section / caesarian section	WNT4
1	22378880	-0.0325792	0.0040856	1.54277e-15	194398	ukb-a-500	rs3754496	A	0.173937	Heel bone mineral density (BMD) T-score automated	WNT4
1	22378880	-0.0267567	0.00335997	1.69981e-15	265627	ukb-b-8875	rs3754496	A	0.172735	Heel bone mineral density (BMD)	WNT4
1	22378880	-0.0264433	0.00336069	3.59998e-15	265753	ukb-b-20124	rs3754496	A	0.172722	Heel bone mineral density (BMD) T-score, automated	WNT4
1	22378880	-0.026441	0.0033607	3.59998e-15	265753	ukb-b-19234	rs3754496	A	0.172722	Heel quantitative ultrasound index (QUI), direct entry	WNT4
1	22378880	-0.0356532	0.00456533	5.70033e-15	146139	ukb-b-1096	rs3754496	A	0.171804	Heel bone mineral density (BMD) (left)	WNT4
1	22378880	-0.035519	0.00456738	7.39946e-15	146226	ukb-b-845	rs3754496	A	0.171804	Heel quantitative ultrasound index (QUI), direct entry (left)	WNT4
1	22378880	-0.0355184	0.00456737	7.50067e-15	146226	ukb-b-15730	rs3754496	A	0.171804	Heel bone mineral density (BMD) T-score, automated (left)	WNT4
1	22378880	-0.0351678	0.00454713	1,00E-14	146093	ukb-b-4657	rs3754496	A	0.171686	Heel bone mineral density (BMD) (right)	WNT4
1	22378880	-0.0349764	0.00454676	1.39991e-14	146181	ukb-b-5463	rs3754496	A	0.171689	Heel quantitative ultrasound index (QUI), direct entry (right)	WNT4
1	22378880	-0.0349792	0.00454675	1.39991e-14	146181	ukb-b-20032	rs3754496	A	0.171689	Heel bone mineral density (BMD) T-score, automated (right)	WNT4
1	22378880	0.160848	0.0209515	1.62667e-14	NA	bbj-a-157	rs3754496	A	0.54157	Uterine fibroids	WNT4
1	22378880	0.00733243	0.00102743	9.60064e-13	247538	ukb-b-17868	rs3754496	A	0.172263	Bilateral oophorectomy (both ovaries removed)	WNT4
1	22378880	-0.0305889	0.00447164	7.89951e-12	146171	ukb-b-6027	rs3754496	A	0.171687	Heel broadband ultrasound attenuation (right)	WNT4
1	22378880	0.1509	0.0222	1.05003e-11	NA	finn-b-N14_ENDOMETRIOSIS	rs3754496	A	0.1918	Endometriosis	WNT4
1	22378880	-0.0298739	0.00449628	2.99985e-11	146218	ukb-b-5447	rs3754496	A	0.1718	Heel broadband ultrasound attenuation (left)	WNT4
1	22378880	0.00351357	0.000542163	9.09913e-11	462933	ukb-b-1962	rs3754496	A	0.172189	Operation code: bilateral oophorectomy	WNT4
1	22378880	0.00784183	0.00121128	9.56974e-11	178676	ukb-a-325	rs3754496	A	0.173937	Bilateral oophorectomy (both ovaries removed)	WNT4
1	22378880	0.2265	0.0352	1.187e-10	NA	finn-b-N14_ENDOMETRIOSIS_PELVICPERITONEUM	rs3754496	A	0.1906	Endometriosis of pelvic peritoneum	WNT4
1	22378880	-0.00243731	0.000379151	1.29175e-10	337199	ukb-a-577	rs3754496	A	0.173937	Diagnoses - main ICD10: N81 Female genital prolapse	WNT4
1	22378880	0.0148929	0.00233287	1.7e-10	NA	ieu-b-105	rs3754496	A	0.172627	FVC	WNT4
1	22378880	0.00213225	0.000336207	2.30001e-10	462933	ukb-b-12722	rs3754496	A	0.172189	Non-cancer illness code, self-reported: uterine fibroids	WNT4
1	22378880	-0.0206881	0.00331795	4.49997e-10	265737	ukb-b-15851	rs3754496	A	0.172712	Heel Broadband ultrasound attenuation, direct entry	WNT4
1	22378880	0.0133252	0.0021655	7.59994e-10	421986	ukb-b-7953	rs3754496	A	0.172265	Forced vital capacity (FVC)	WNT4
1	22378880	0.0173403	0.00284718	1.12826e-09	255492	ukb-a-232	rs3754496	A	0.173937	Forced vital capacity (FVC) Best measure	WNT4
1	22378880	-0.036461	0.00606025	1.79999e-09	83410	ukb-b-645	rs3754496	A	0.170871	6mm strong meridian (left)	WNT4
1	22378880	-0.0262788	0.00437277	1.89998e-09	250782	ukb-b-1209	rs3754496	A	0.172262	Number of live births	WNT4
1	22378880	0.0102897	0.00171462	2,00E-09	461950	ukb-b-10787	rs3754496	A	0.172211	Standing height	WNT4
1	22378880	0.0154681	0.00259474	2.50484e-09	307638	ukb-a-336	rs3754496	A	0.173937	Forced vital capacity (FVC)	WNT4
1	22378880	0.0139563	0.0023707	3.89996e-09	345665	ukb-b-14713	rs3754496	A	0.172642	Forced vital capacity (FVC), Best measure	WNT4
1	22378880	-0.0358373	0.00608624	3.89996e-09	83410	ukb-b-13538	rs3754496	A	0.170871	6mm weak meridian (left)	WNT4
1	22378880	0.1969	0.0335	4.15796e-09	NA	finn-b-N14_ENDOMETRIOSIS_OVARY	rs3754496	A	0.1906	Endometriosis of ovary	WNT4
1	22378880	-0.0499021	0.00854254	5.19996e-09	46207	ukb-b-4643	rs3754496	A	0.183622	Age at hysterectomy	WNT4
1	22378880	-0.1338	0.0229	5.53503e-09	NA	finn-b-N14_FEMGENPROL	rs3754496	A	0.1869	Female genital prolapse	WNT4
1	22378880	0.00226606	0.000391461	7.09839e-09	337159	ukb-a-91	rs3754496	A	0.173937	Non-cancer illness code self-reported: uterine fibroids	WNT4
1	22378880	-0.0317467	0.00548771	7.26976e-09	106254	ukb-a-361	rs3754496	A	0.173937	Heel bone mineral density (BMD) T-score automated (left)	WNT4
1	22378880	0.0143	0.0025	7.54102e-09	450243	ebi-a-GCST90000025	rs3754496	A	0.1723	Appendicular lean mass	WNT4
1	22378880	0.00142794	0.000247526	8,00E-09	462933	ukb-b-10903	rs3754496	A	0.172189	Non-cancer illness code, self-reported: endometriosis	WNT4
1	22378880	-0.0312572	0.00545421	1.00203e-08	106251	ukb-a-362	rs3754496	A	0.173937	Heel bone mineral density (BMD) T-score automated (right)	WNT4
1	22378880	0.0209516	0.00369951	1.09999e-08	205513	ebi-a-GCST90000026	rs3754496	A	0.172149	Appendicular lean mass	WNT4
1	22378880	0.0897311	0.0157307	1.17031e-08	9186	eqtl-a-ENSG00000142798	rs3754496	A	0.172618	ENSG00000142798	WNT4
1	22378880	-0.0341407	0.00604926	1.7e-08	84303	ukb-b-11452	rs3754496	A	0.170817	6mm strong meridian (right)	WNT4
1	22378880	0.0116101	0.00209088	2.81423e-08	331285	ukb-a-277	rs3754496	A	0.173937	Leg predicted mass (right)	WNT4
1	22378880	0.0277609	0.00502072	3.2e-08	200272	ukb-b-3357	rs3754496	A	0.17088	Birth weight of first child	WNT4
1	22378880	0.00940228	0.00170316	3.40001e-08	454834	ukb-b-14310	rs3754496	A	0.172129	Leg predicted mass (right)	WNT4
1	22378880	0.017	0.0031	3.45001e-08	321047	ebi-a-GCST007429	rs3754496	A	0.173	Lung function (FVC)	WNT4
1	22378880	-0.0312516	0.00569249	4,00E-08	95998	ukb-b-14664	rs3754496	A	0.170536	3mm strong meridian (left)	WNT4
1	22378880	0.0115157	0.00210459	4.46046e-08	331285	ukb-a-276	rs3754496	A	0.173937	Leg fat-free mass (right)	WNT4
1	22388872	-0.739228	0.0144488	3.2734e-310	17320	eqtl-a-ENSG00000218510	rs17837951	T	0.173096	ENSG00000218510	WNT4
1	22388872	0.552339	0.015029	1.10408e-295	31569	eqtl-a-ENSG00000070831	rs17837951	T	0.173096	ENSG00000070831	WNT4
1	22388872	0.0249955	0.00197207	8.19974e-37	461536	ukb-b-16881	rs17837951	T	0.172514	Sitting height	WNT4
1	22388872	-0.0328314	0.00241189	4.30031e-34	426824	ebi-a-GCST006979	rs17837951	T	0.173762	Heel bone mineral density	WNT4
1	22388872	0.0260373	0.00246931	5.44503e-26	336172	ukb-a-195	rs17837951	T	0.17424	Sitting height	WNT4
1	22388872	0.1585	0.0161	8.12269e-23	NA	finn-b-CD2_BENIGN_LEIOMYOMA_UTERI	rs17837951	T	0.1917	Leiomyoma of uterus	WNT4
1	22388872	0.1622	0.0167	3.40173e-22	NA	finn-b-CD2_BENIGN_LEIOMYOMA_UTERI_EXALLC	rs17837951	T	0.1924	Leiomyoma of uterus (all cancers excluded)	WNT4
1	22388872	0.00741016	0.00078452	3.50026e-21	462933	ukb-b-3700	rs17837951	T	0.172495	Operation code: hysterectomy	WNT4
1	22388872	-0.0381855	0.00442348	1.29987e-18	142487	ebi-a-GCST006288	rs17837951	T	0.171395	Heel bone mineral density	WNT4
1	22388872	-0.0652	0.0076	7.78933e-18	56284	ebi-a-GCST005348	rs17837951	T	0.1822	Total body bone mineral density	WNT4
1	22388872	0.00476188	0.00059055	7.39946e-16	462933	ukb-b-6863	rs17837951	T	0.172495	Operation code: caesarean section / caesarian section	WNT4
1	22388872	-0.0326487	0.00408299	1.28914e-15	194398	ukb-a-500	rs17837951	T	0.17424	Heel bone mineral density (BMD) T-score automated	WNT4
1	22388872	-0.0266815	0.00335795	1.9002e-15	265627	ukb-b-8875	rs17837951	T	0.173038	Heel bone mineral density (BMD)	WNT4
1	22388872	-0.0263629	0.00335866	4.19952e-15	265753	ukb-b-20124	rs17837951	T	0.173025	Heel bone mineral density (BMD) T-score, automated	WNT4
1	22388872	-0.0263607	0.00335868	4.19952e-15	265753	ukb-b-19234	rs17837951	T	0.173025	Heel quantitative ultrasound index (QUI), direct entry	WNT4
1	22388872	-0.0355714	0.00456138	6.29941e-15	146139	ukb-b-1096	rs17837951	T	0.17214	Heel bone mineral density (BMD) (left)	WNT4
1	22388872	0.163404	0.0210151	7.51104e-15	NA	bbj-a-157	rs17837951	T	0.539726	Uterine fibroids	WNT4
1	22388872	-0.0354294	0.00456343	8.19974e-15	146226	ukb-b-15730	rs17837951	T	0.17214	Heel bone mineral density (BMD) T-score, automated (left)	WNT4
1	22388872	-0.0354302	0.00456343	8.19974e-15	146226	ukb-b-845	rs17837951	T	0.17214	Heel quantitative ultrasound index (QUI), direct entry (left)	WNT4
1	22388872	-0.034921	0.00454319	1.50003e-14	146093	ukb-b-4657	rs17837951	T	0.172023	Heel bone mineral density (BMD) (right)	WNT4
1	22388872	-0.0347268	0.00454281	2.09991e-14	146181	ukb-b-20032	rs17837951	T	0.172026	Heel bone mineral density (BMD) T-score, automated (right)	WNT4
1	22388872	-0.0347239	0.00454282	2.09991e-14	146181	ukb-b-5463	rs17837951	T	0.172026	Heel quantitative ultrasound index (QUI), direct entry (right)	WNT4
1	22388872	0.00733982	0.00102673	8.80035e-13	247538	ukb-b-17868	rs17837951	T	0.172563	Bilateral oophorectomy (both ovaries removed)	WNT4
1	22388872	0.1533	0.0222	4.75883e-12	NA	finn-b-N14_ENDOMETRIOSIS	rs17837951	T	0.1923	Endometriosis	WNT4
1	22388872	-0.03052	0.00446776	8.4004e-12	146171	ukb-b-6027	rs17837951	T	0.172024	Heel broadband ultrasound attenuation (right)	WNT4
1	22388872	-0.0299262	0.0044924	2.70023e-11	146218	ukb-b-5447	rs17837951	T	0.172136	Heel broadband ultrasound attenuation (left)	WNT4
1	22388872	0.00789365	0.00121041	6.98072e-11	178676	ukb-a-325	rs17837951	T	0.17424	Bilateral oophorectomy (both ovaries removed)	WNT4
1	22388872	0.2291	0.0351	7.01778e-11	NA	finn-b-N14_ENDOMETRIOSIS_PELVICPERITONEUM	rs17837951	T	0.1912	Endometriosis of pelvic peritoneum	WNT4
1	22388872	0.00352196	0.000541789	8.00018e-11	462933	ukb-b-1962	rs17837951	T	0.172495	Operation code: bilateral oophorectomy	WNT4
1	22388872	-0.0024572	0.000378895	8.87565e-11	337199	ukb-a-577	rs17837951	T	0.17424	Diagnoses - main ICD10: N81 Female genital prolapse	WNT4
1	22388872	0.0150658	0.00233128	1,00E-10	NA	ieu-b-105	rs17837951	T	0.172935	FVC	WNT4
1	22388872	0.00213351	0.000335975	2.19999e-10	462933	ukb-b-12722	rs17837951	T	0.172495	Non-cancer illness code, self-reported: uterine fibroids	WNT4
1	22388872	-0.020596	0.00331595	5.30005e-10	265737	ukb-b-15851	rs17837951	T	0.173015	Heel Broadband ultrasound attenuation, direct entry	WNT4
1	22388872	0.0134147	0.00216404	5.69994e-10	421986	ukb-b-7953	rs17837951	T	0.17257	Forced vital capacity (FVC)	WNT4
1	22388872	-0.0371554	0.00605673	8.50002e-10	83410	ukb-b-645	rs17837951	T	0.171108	6mm strong meridian (left)	WNT4
1	22388872	0.0174344	0.00284524	8.93532e-10	255492	ukb-a-232	rs17837951	T	0.17424	Forced vital capacity (FVC) Best measure	WNT4
1	22388872	-0.0266167	0.00436982	1.09999e-09	250782	ukb-b-1209	rs17837951	T	0.172559	Number of live births	WNT4
1	22388872	0.0104272	0.00171344	1.2e-09	461950	ukb-b-10787	rs17837951	T	0.172518	Standing height	WNT4
1	22388872	0.0154721	0.00259307	2.42348e-09	307638	ukb-a-336	rs17837951	T	0.17424	Forced vital capacity (FVC)	WNT4
1	22388872	0.0140974	0.00236909	2.69998e-09	345665	ukb-b-14713	rs17837951	T	0.172949	Forced vital capacity (FVC), Best measure	WNT4
1	22388872	-0.0362	0.00608271	2.69998e-09	83410	ukb-b-13538	rs17837951	T	0.171108	6mm weak meridian (left)	WNT4
1	22388872	-0.0502915	0.00853682	3.79997e-09	46207	ukb-b-4643	rs17837951	T	0.183897	Age at hysterectomy	WNT4
1	22388872	0.0146	0.0025	3.80899e-09	450243	ebi-a-GCST90000025	rs17837951	T	0.1726	Appendicular lean mass	WNT4
1	22388872	0.1972	0.0335	3.83999e-09	NA	finn-b-N14_ENDOMETRIOSIS_OVARY	rs17837951	T	0.1911	Endometriosis of ovary	WNT4
1	22388872	-0.134	0.0229	5.165e-09	NA	finn-b-N14_FEMGENPROL	rs17837951	T	0.1873	Female genital prolapse	WNT4
1	22388872	0.00227964	0.000391197	5.63677e-09	337159	ukb-a-91	rs17837951	T	0.17424	Non-cancer illness code self-reported: uterine fibroids	WNT4
1	22388872	-0.0318567	0.00548394	6.29941e-09	106254	ukb-a-361	rs17837951	T	0.17424	Heel bone mineral density (BMD) T-score automated (left)	WNT4
1	22388872	0.00142988	0.000247355	7.39997e-09	462933	ukb-b-10903	rs17837951	T	0.172495	Non-cancer illness code, self-reported: endometriosis	WNT4
1	22388872	-0.0313178	0.00545048	9.16938e-09	106251	ukb-a-362	rs17837951	T	0.17424	Heel bone mineral density (BMD) T-score automated (right)	WNT4
1	22388872	-0.0346986	0.00604547	9.49992e-09	84303	ukb-b-11452	rs17837951	T	0.171079	6mm strong meridian (right)	WNT4
1	22388872	0.0209295	0.00369689	1.2e-08	205513	ebi-a-GCST90000026	rs17837951	T	0.172467	Appendicular lean mass	WNT4
1	22388872	0.0893979	0.0157136	1.27791e-08	9188	eqtl-a-ENSG00000142798	rs17837951	T	0.173096	ENSG00000142798	WNT4
1	22388872	0.0117023	0.00208947	2.13757e-08	331285	ukb-a-277	rs17837951	T	0.17424	Leg predicted mass (right)	WNT4
1	22388872	0.0095068	0.00170198	2.30001e-08	454834	ukb-b-14310	rs17837951	T	0.172435	Leg predicted mass (right)	WNT4
1	22388872	-0.0317231	0.00568866	2.5e-08	95998	ukb-b-14664	rs17837951	T	0.170806	3mm strong meridian (left)	WNT4
1	22388872	0.0171	0.0031	2.56e-08	321047	ebi-a-GCST007429	rs17837951	T	0.174	Lung function (FVC)	WNT4
1	22388872	0.011611	0.00210317	3.37901e-08	331285	ukb-a-276	rs17837951	T	0.17424	Leg fat-free mass (right)	WNT4
1	22388872	0.0276306	0.00501747	3.69999e-08	200272	ukb-b-3357	rs17837951	T	0.171168	Birth weight of first child	WNT4
1	22388872	0.00939892	0.00171304	4.09996e-08	454835	ukb-b-12828	rs17837951	T	0.172435	Leg fat-free mass (right)	WNT4
1	22396998	-0.713027	0.0142939	3.2734e-310	16653	eqtl-a-ENSG00000218510	rs56319427	C	0.179676	ENSG00000218510	WNT4
1	22396998	0.520045	0.0148719	6.85488e-268	30902	eqtl-a-ENSG00000070831	rs56319427	C	0.179676	ENSG00000070831	WNT4
1	22396998	0.024841	0.00197175	2.19989e-36	461536	ukb-b-16881	rs56319427	C	0.172453	Sitting height	WNT4
1	22396998	-0.0329068	0.00241153	3.29989e-34	426824	ebi-a-GCST006979	rs56319427	C	0.173699	Heel bone mineral density	WNT4
1	22396998	0.0258406	0.00246905	1.2517e-25	336172	ukb-a-195	rs56319427	C	0.17421	Sitting height	WNT4
1	22396998	0.00745484	0.000784392	1.99986e-21	462933	ukb-b-3700	rs56319427	C	0.172435	Operation code: hysterectomy	WNT4
1	22396998	-0.0381015	0.00442359	1.50003e-18	142487	ebi-a-GCST006288	rs56319427	C	0.171371	Heel bone mineral density	WNT4
1	22396998	0.00476195	0.000590453	7.29962e-16	462933	ukb-b-6863	rs56319427	C	0.172435	Operation code: caesarean section / caesarian section	WNT4
1	22396998	-0.0617	0.0077	9.01986e-16	56284	ebi-a-GCST005348	rs56319427	C	0.1857	Total body bone mineral density	WNT4
1	22396998	-0.0326231	0.00408245	1.34493e-15	194398	ukb-a-500	rs56319427	C	0.17421	Heel bone mineral density (BMD) T-score automated	WNT4
1	22396998	-0.0267952	0.00335726	1.39991e-15	265627	ukb-b-8875	rs56319427	C	0.172971	Heel bone mineral density (BMD)	WNT4
1	22396998	-0.0264836	0.00335797	3.10027e-15	265753	ukb-b-20124	rs56319427	C	0.172959	Heel bone mineral density (BMD) T-score, automated	WNT4
1	22396998	-0.0264814	0.00335799	3.10027e-15	265753	ukb-b-19234	rs56319427	C	0.172959	Heel quantitative ultrasound index (QUI), direct entry	WNT4
1	22396998	-0.0357758	0.00456086	4.40048e-15	146139	ukb-b-1096	rs56319427	C	0.172076	Heel bone mineral density (BMD) (left)	WNT4
1	22396998	-0.0356366	0.0045629	5.70033e-15	146226	ukb-b-845	rs56319427	C	0.172077	Heel quantitative ultrasound index (QUI), direct entry (left)	WNT4
1	22396998	-0.0356358	0.0045629	5.70033e-15	146226	ukb-b-15730	rs56319427	C	0.172077	Heel bone mineral density (BMD) T-score, automated (left)	WNT4
1	22396998	0.163199	0.021013	8.06492e-15	NA	bbj-a-157	rs56319427	C	0.540642	Uterine fibroids	WNT4
1	22396998	-0.0352109	0.00454279	9.09913e-15	146093	ukb-b-4657	rs56319427	C	0.171955	Heel bone mineral density (BMD) (right)	WNT4
1	22396998	-0.0350129	0.00454241	1.29987e-14	146181	ukb-b-20032	rs56319427	C	0.171958	Heel bone mineral density (BMD) T-score, automated (right)	WNT4
1	22396998	-0.03501	0.00454242	1.29987e-14	146181	ukb-b-5463	rs56319427	C	0.171958	Heel quantitative ultrasound index (QUI), direct entry (right)	WNT4
1	22396998	0.00735288	0.0010266	7.89951e-13	247538	ukb-b-17868	rs56319427	C	0.172502	Bilateral oophorectomy (both ovaries removed)	WNT4
1	22396998	-0.030683	0.00446737	6.4998e-12	146171	ukb-b-6027	rs56319427	C	0.171956	Heel broadband ultrasound attenuation (right)	WNT4
1	22396998	-0.0300152	0.00449188	2.39994e-11	146218	ukb-b-5447	rs56319427	C	0.172072	Heel broadband ultrasound attenuation (left)	WNT4
1	22396998	0.00790297	0.00121043	6.6359e-11	178676	ukb-a-325	rs56319427	C	0.17421	Bilateral oophorectomy (both ovaries removed)	WNT4
1	22396998	0.00352792	0.0005417	7.39946e-11	462933	ukb-b-1962	rs56319427	C	0.172435	Operation code: bilateral oophorectomy	WNT4
1	22396998	-0.00245415	0.000378854	9.31751e-11	337199	ukb-a-577	rs56319427	C	0.17421	Diagnoses - main ICD10: N81 Female genital prolapse	WNT4
1	22396998	0.0148784	0.00233086	1.7e-10	NA	ieu-b-105	rs56319427	C	0.172874	FVC	WNT4
1	22396998	0.00213324	0.00033592	2.1e-10	462933	ukb-b-12722	rs56319427	C	0.172435	Non-cancer illness code, self-reported: uterine fibroids	WNT4
1	22396998	-0.0206698	0.00331527	4.49997e-10	265737	ukb-b-15851	rs56319427	C	0.172949	Heel Broadband ultrasound attenuation, direct entry	WNT4
1	22396998	0.0132918	0.00216365	8.10009e-10	421986	ukb-b-7953	rs56319427	C	0.17251	Forced vital capacity (FVC)	WNT4
1	22396998	-0.0369315	0.00605554	1.09999e-09	83410	ukb-b-645	rs56319427	C	0.171069	6mm strong meridian (left)	WNT4
1	22396998	0.0173	0.00284485	1.19468e-09	255492	ukb-a-232	rs56319427	C	0.17421	Forced vital capacity (FVC) Best measure	WNT4
1	22396998	-0.0265875	0.00436929	1.2e-09	250782	ukb-b-1209	rs56319427	C	0.172499	Number of live births	WNT4
1	22396998	0.0103133	0.00171316	1.7e-09	461950	ukb-b-10787	rs56319427	C	0.172458	Standing height	WNT4
1	22396998	-0.0362372	0.00608151	2.5e-09	83410	ukb-b-13538	rs56319427	C	0.171069	6mm weak meridian (left)	WNT4
1	22396998	0.0153962	0.00259274	2.88496e-09	307638	ukb-a-336	rs56319427	C	0.17421	Forced vital capacity (FVC)	WNT4
1	22396998	-0.050431	0.008534	3.40001e-09	46207	ukb-b-4643	rs56319427	C	0.183893	Age at hysterectomy	WNT4
1	22396998	0.0139125	0.00236866	4.30002e-09	345665	ukb-b-14713	rs56319427	C	0.172888	Forced vital capacity (FVC), Best measure	WNT4
1	22396998	0.0144	0.0025	5.07598e-09	450243	ebi-a-GCST90000025	rs56319427	C	0.1725	Appendicular lean mass	WNT4
1	22396998	-0.0319413	0.00548331	5.7215e-09	106254	ukb-a-361	rs56319427	C	0.17421	Heel bone mineral density (BMD) T-score automated (left)	WNT4
1	22396998	0.0022758	0.000391155	5.95552e-09	337159	ukb-a-91	rs56319427	C	0.17421	Non-cancer illness code self-reported: uterine fibroids	WNT4
1	22396998	0.00143271	0.000247315	6.90001e-09	462933	ukb-b-10903	rs56319427	C	0.172435	Non-cancer illness code, self-reported: endometriosis	WNT4
1	22396998	-0.0314686	0.00545006	7.76301e-09	106251	ukb-a-362	rs56319427	C	0.17421	Heel bone mineral density (BMD) T-score automated (right)	WNT4
1	22396998	0.0210148	0.00369612	1,00E-08	205513	ebi-a-GCST90000026	rs56319427	C	0.172407	Appendicular lean mass	WNT4
1	22396998	-0.0345267	0.00604391	1.09999e-08	84303	ukb-b-11452	rs56319427	C	0.171067	6mm strong meridian (right)	WNT4
1	22396998	0.0873738	0.0154852	1.67699e-08	8850	eqtl-a-ENSG00000142798	rs56319427	C	0.179676	ENSG00000142798	WNT4
1	22396998	0.0117483	0.00208925	1.87573e-08	331285	ukb-a-277	rs56319427	C	0.17421	Leg predicted mass (right)	WNT4
1	22396998	0.00953021	0.00170171	2.1e-08	454834	ukb-b-14310	rs56319427	C	0.172373	Leg predicted mass (right)	WNT4
1	22396998	-0.0317015	0.00568738	2.5e-08	95998	ukb-b-14664	rs56319427	C	0.170777	3mm strong meridian (left)	WNT4
1	22396998	0.0116504	0.00210295	3.0265e-08	331285	ukb-a-276	rs56319427	C	0.17421	Leg fat-free mass (right)	WNT4
1	22396998	0.0276167	0.00501711	3.69999e-08	200272	ukb-b-3357	rs56319427	C	0.171104	Birth weight of first child	WNT4
1	22396998	0.00941771	0.00171276	3.79997e-08	454835	ukb-b-12828	rs56319427	C	0.172373	Leg fat-free mass (right)	WNT4
1	22397199	0.63609	0.0114357	3.2734e-310	17310	eqtl-a-ENSG00000218510	rs2501256	T	0.666818	ENSG00000218510	WNT4
1	22397199	-0.375156	0.0122258	8.85116e-207	31559	eqtl-a-ENSG00000070831	rs2501256	T	0.666818	ENSG00000070831	WNT4
1	22397199	-0.0251756	0.00159454	3.69999e-56	461536	ukb-b-16881	rs2501256	T	0.676744	Sitting height	WNT4
1	22397199	-0.0271934	0.002003	5.67153e-42	336172	ukb-a-195	rs2501256	T	0.676065	Sitting height	WNT4
1	22397199	-0.0128236	0.00138542	2.09991e-20	461950	ukb-b-10787	rs2501256	T	0.676764	Standing height	WNT4
1	22397199	-0.0176	0.002	1.59698e-18	450243	ebi-a-GCST90000025	rs2501256	T	0.6768	Appendicular lean mass	WNT4
1	22397199	-0.013855	0.0018417	5.37032e-14	336474	ukb-a-389	rs2501256	T	0.676065	Standing height	WNT4
1	22397199	-0.0136138	0.00188594	5.30029e-13	NA	ieu-b-105	rs2501256	T	0.67678	FVC	WNT4
1	22397199	-0.0120989	0.00174948	4.70002e-12	421986	ukb-b-7953	rs2501256	T	0.676675	Forced vital capacity (FVC)	WNT4
1	22397199	0.0145207	0.0019541	1,00E-11	426824	ebi-a-GCST006979	rs2501256	T	0.675888	Heel bone mineral density	WNT4
1	22397199	-0.00890164	0.00132344	1.69981e-11	454888	ukb-b-14540	rs2501256	T	0.676863	Whole body water mass	WNT4
1	22397199	-0.0128412	0.00191659	2.09991e-11	345665	ukb-b-14713	rs2501256	T	0.676775	Forced vital capacity (FVC), Best measure	WNT4
1	22397199	-0.00919988	0.00137618	2.29985e-11	454834	ukb-b-14310	rs2501256	T	0.676869	Leg predicted mass (right)	WNT4
1	22397199	-0.00923337	0.00138512	2.60016e-11	454835	ukb-b-12828	rs2501256	T	0.67687	Leg fat-free mass (right)	WNT4
1	22397199	-0.00878678	0.00132126	2.90001e-11	454850	ukb-b-13354	rs2501256	T	0.676865	Whole body fat-free mass	WNT4
1	22397199	-0.0195017	0.00299187	2.99985e-11	205513	ebi-a-GCST90000026	rs2501256	T	0.676822	Appendicular lean mass	WNT4
1	22397199	-0.00866392	0.00131208	4.00037e-11	454463	ukb-b-9685	rs2501256	T	0.676864	Trunk predicted mass	WNT4
1	22397199	-0.00864487	0.00131627	5.10035e-11	454508	ukb-b-17409	rs2501256	T	0.676866	Trunk fat-free mass	WNT4
1	22397199	-0.00903661	0.00138591	7.00003e-11	454805	ukb-b-16099	rs2501256	T	0.67687	Leg fat-free mass (left)	WNT4
1	22397199	-0.014984	0.00230932	8.6856e-11	255492	ukb-a-232	rs2501256	T	0.676065	Forced vital capacity (FVC) Best measure	WNT4
1	22397199	-0.00887202	0.00137682	1.2e-10	454799	ukb-b-17271	rs2501256	T	0.67687	Leg predicted mass (left)	WNT4
1	22397199	-0.00873789	0.00138982	3.2e-10	454874	ukb-b-16446	rs2501256	T	0.676868	Basal metabolic rate	WNT4
1	22397199	-0.0106576	0.00169522	3.24355e-10	331285	ukb-a-277	rs2501256	T	0.676065	Leg predicted mass (right)	WNT4
1	22397199	-0.010303	0.00164174	3.4857e-10	331315	ukb-a-267	rs2501256	T	0.676065	Whole body water mass	WNT4
1	22397199	-0.0107022	0.001707	3.62468e-10	331258	ukb-a-280	rs2501256	T	0.676065	Leg fat-free mass (left)	WNT4
1	22397199	-0.0130838	0.00210335	4.96409e-10	307638	ukb-a-336	rs2501256	T	0.676065	Forced vital capacity (FVC)	WNT4
1	22397199	-0.0105982	0.00170634	5.26866e-10	331285	ukb-a-276	rs2501256	T	0.676065	Leg fat-free mass (right)	WNT4
1	22397199	-0.0105042	0.0016954	5.81019e-10	331253	ukb-a-281	rs2501256	T	0.676065	Leg predicted mass (left)	WNT4
1	22397199	-0.0100624	0.00162764	6.32747e-10	330995	ukb-a-293	rs2501256	T	0.676065	Trunk predicted mass	WNT4
1	22397199	-0.0100516	0.00163295	7.49411e-10	331030	ukb-a-292	rs2501256	T	0.676065	Trunk fat-free mass	WNT4
1	22397199	-0.0160011	0.00268921	7.69999e-10	244730	ebi-a-GCST90000027	rs2501256	T	0.676842	Appendicular lean mass	WNT4
1	22397199	-0.0100117	0.00163933	1.01515e-09	331291	ukb-a-266	rs2501256	T	0.676065	Whole body fat-free mass	WNT4
1	22397199	-0.00962526	0.00159038	1.40001e-09	NA	ieu-b-104	rs2501256	T	0.67678	HbA1C	WNT4
1	22397199	0.0203742	0.00358257	2.39999e-09	142487	ebi-a-GCST006288	rs2501256	T	0.678519	Heel bone mineral density	WNT4
1	22397199	-0.0101545	0.00171892	3.47728e-09	331307	ukb-a-268	rs2501256	T	0.676065	Basal metabolic rate	WNT4
1	22397199	-0.00280842	0.000477475	4.09996e-09	462933	ukb-b-6863	rs2501256	T	0.676809	Operation code: caesarean section / caesarian section	WNT4
1	22397199	-0.00760562	0.00131105	6.59994e-09	454746	ukb-b-16698	rs2501256	T	0.676868	Arm predicted mass (right)	WNT4
1	22397199	0.0719239	0.0126125	1.17991e-08	31559	eqtl-a-ENSG00000076864	rs2501256	T	0.666818	ENSG00000076864	WNT4
1	22397199	-0.0115444	0.00203072	1.29999e-08	345665	ukb-b-11141	rs2501256	T	0.676775	Forced expiratory volume in 1-second (FEV1), Best measure	WNT4
1	22397199	-0.0187523	0.00340926	1.89998e-08	NA	bbj-a-70	rs2501256	T	0.29448	Height	WNT4
1	22397199	-0.0749	0.0133	1.91801e-08	NA	finn-b-CD2_BENIGN_LEIOMYOMA_UTERI	rs2501256	T	0.6502	Leiomyoma of uterus	WNT4
1	22397199	-0.00737664	0.00131542	2,00E-08	454753	ukb-b-19520	rs2501256	T	0.676869	Arm fat-free mass (right)	WNT4
1	22397199	-0.0777	0.0138	2.02199e-08	NA	finn-b-CD2_BENIGN_LEIOMYOMA_UTERI_EXALLC	rs2501256	T	0.6497	Leiomyoma of uterus (all cancers excluded)	WNT4
1	22397199	-0.00353604	0.000634305	2.5e-08	462933	ukb-b-3700	rs2501256	T	0.676809	Operation code: hysterectomy	WNT4
1	22403357	-0.734034	0.014394	3.2734e-310	17435	eqtl-a-ENSG00000218510	rs12038474	A	0.174997	ENSG00000218510	WNT4
1	22403357	0.549735	0.0149649	2.03236e-295	31684	eqtl-a-ENSG00000070831	rs12038474	A	0.174997	ENSG00000070831	WNT4
1	22403357	0.024768	0.00197147	3.40017e-36	461536	ukb-b-16881	rs12038474	A	0.172698	Sitting height	WNT4
1	22403357	-0.0327553	0.00241161	9.60064e-34	426824	ebi-a-GCST006979	rs12038474	A	0.173863	Heel bone mineral density	WNT4
1	22403357	0.0257683	0.00246937	1.72862e-25	336172	ukb-a-195	rs12038474	A	0.174363	Sitting height	WNT4
1	22403357	0.1594	0.0161	4.5144e-23	NA	finn-b-CD2_BENIGN_LEIOMYOMA_UTERI	rs12038474	A	0.192	Leiomyoma of uterus	WNT4
1	22403357	0.1633	0.0167	1.741e-22	NA	finn-b-CD2_BENIGN_LEIOMYOMA_UTERI_EXALLC	rs12038474	A	0.1926	Leiomyoma of uterus (all cancers excluded)	WNT4
1	22403357	0.00750713	0.000784271	1,00E-21	462933	ukb-b-3700	rs12038474	A	0.172681	Operation code: hysterectomy	WNT4
1	22403357	-0.0380607	0.00442254	1.99986e-18	142487	ebi-a-GCST006288	rs12038474	A	0.171753	Heel bone mineral density	WNT4
1	22403357	-0.0648	0.0075	6.23735e-18	56284	ebi-a-GCST005348	rs12038474	A	0.1858	Total body bone mineral density	WNT4
1	22403357	0.00476024	0.000590362	7.39946e-16	462933	ukb-b-6863	rs12038474	A	0.172681	Operation code: caesarean section / caesarian section	WNT4
1	22403357	-0.0266529	0.0033568	1.99986e-15	265627	ukb-b-8875	rs12038474	A	0.173187	Heel bone mineral density (BMD)	WNT4
1	22403357	-0.0321526	0.00408272	3.41665e-15	194398	ukb-a-500	rs12038474	A	0.174363	Heel bone mineral density (BMD) T-score automated	WNT4
1	22403357	-0.0263342	0.00335752	4.40048e-15	265753	ukb-b-20124	rs12038474	A	0.173175	Heel bone mineral density (BMD) T-score, automated	WNT4
1	22403357	-0.0263318	0.00335753	4.40048e-15	265753	ukb-b-19234	rs12038474	A	0.173175	Heel quantitative ultrasound index (QUI), direct entry	WNT4
1	22403357	-0.0357012	0.00455989	4.90004e-15	146139	ukb-b-1096	rs12038474	A	0.172387	Heel bone mineral density (BMD) (left)	WNT4
1	22403357	-0.0355454	0.00456193	6.59933e-15	146226	ukb-b-15730	rs12038474	A	0.172387	Heel bone mineral density (BMD) T-score, automated (left)	WNT4
1	22403357	-0.035546	0.00456193	6.59933e-15	146226	ukb-b-845	rs12038474	A	0.172387	Heel quantitative ultrasound index (QUI), direct entry (left)	WNT4
1	22403357	0.163137	0.0209644	7.15979e-15	NA	bbj-a-157	rs12038474	A	0.541712	Uterine fibroids	WNT4
1	22403357	-0.0351922	0.00454181	9.30037e-15	146093	ukb-b-4657	rs12038474	A	0.172274	Heel bone mineral density (BMD) (right)	WNT4
1	22403357	-0.0349939	0.00454143	1.29987e-14	146181	ukb-b-20032	rs12038474	A	0.172276	Heel bone mineral density (BMD) T-score, automated (right)	WNT4
1	22403357	-0.0349909	0.00454144	1.29987e-14	146181	ukb-b-5463	rs12038474	A	0.172276	Heel quantitative ultrasound index (QUI), direct entry (right)	WNT4
1	22403357	0.00735657	0.00102623	7.59976e-13	247538	ukb-b-17868	rs12038474	A	0.172776	Bilateral oophorectomy (both ovaries removed)	WNT4
1	22403357	-0.030624	0.00446653	7.10068e-12	146171	ukb-b-6027	rs12038474	A	0.172271	Heel broadband ultrasound attenuation (right)	WNT4
1	22403357	0.1514	0.0222	8.2319e-12	NA	finn-b-N14_ENDOMETRIOSIS	rs12038474	A	0.1925	Endometriosis	WNT4
1	22403357	-0.0299378	0.00449092	2.60016e-11	146218	ukb-b-5447	rs12038474	A	0.172383	Heel broadband ultrasound attenuation (left)	WNT4
1	22403357	0.00354342	0.000541617	6.09958e-11	462933	ukb-b-1962	rs12038474	A	0.172681	Operation code: bilateral oophorectomy	WNT4
1	22403357	0.2276	0.0351	9.0469e-11	NA	finn-b-N14_ENDOMETRIOSIS_PELVICPERITONEUM	rs12038474	A	0.1914	Endometriosis of pelvic peritoneum	WNT4
1	22403357	0.00783456	0.00121024	9.59843e-11	178676	ukb-a-325	rs12038474	A	0.174363	Bilateral oophorectomy (both ovaries removed)	WNT4
1	22403357	0.00216997	0.000335868	1,00E-10	462933	ukb-b-12722	rs12038474	A	0.172681	Non-cancer illness code, self-reported: uterine fibroids	WNT4
1	22403357	-0.00243803	0.000378903	1.24091e-10	337199	ukb-a-577	rs12038474	A	0.174363	Diagnoses - main ICD10: N81 Female genital prolapse	WNT4
1	22403357	0.0149665	0.00233071	1.29999e-10	NA	ieu-b-105	rs12038474	A	0.173105	FVC	WNT4
1	22403357	-0.0206699	0.00331482	4.49997e-10	265737	ukb-b-15851	rs12038474	A	0.173164	Heel Broadband ultrasound attenuation, direct entry	WNT4
1	22403357	0.0133767	0.00216337	6.29999e-10	421986	ukb-b-7953	rs12038474	A	0.17276	Forced vital capacity (FVC)	WNT4
1	22403357	0.0173163	0.00284489	1.15343e-09	255492	ukb-a-232	rs12038474	A	0.174363	Forced vital capacity (FVC) Best measure	WNT4
1	22403357	-0.0265192	0.00436775	1.29999e-09	250782	ukb-b-1209	rs12038474	A	0.17277	Number of live births	WNT4
1	22403357	-0.0367525	0.00605321	1.29999e-09	83410	ukb-b-645	rs12038474	A	0.171406	6mm strong meridian (left)	WNT4
1	22403357	0.0103264	0.00171291	1.7e-09	461950	ukb-b-10787	rs12038474	A	0.172702	Standing height	WNT4
1	22403357	0.0154198	0.0025931	2.74265e-09	307638	ukb-a-336	rs12038474	A	0.174363	Forced vital capacity (FVC)	WNT4
1	22403357	0.0140515	0.00236852	2.99999e-09	345665	ukb-b-14713	rs12038474	A	0.173119	Forced vital capacity (FVC), Best measure	WNT4
1	22403357	-0.0360074	0.00607917	3.2e-09	83410	ukb-b-13538	rs12038474	A	0.171406	6mm weak meridian (left)	WNT4
1	22403357	-0.0503943	0.00852973	3.50002e-09	46207	ukb-b-4643	rs12038474	A	0.184218	Age at hysterectomy	WNT4
1	22403357	0.00145862	0.000247277	3.69999e-09	462933	ukb-b-10903	rs12038474	A	0.172681	Non-cancer illness code, self-reported: endometriosis	WNT4
1	22403357	0.00230187	0.000391204	4.00728e-09	337159	ukb-a-91	rs12038474	A	0.174363	Non-cancer illness code self-reported: uterine fibroids	WNT4
1	22403357	-0.1341	0.0229	4.71498e-09	NA	finn-b-N14_FEMGENPROL	rs12038474	A	0.1876	Female genital prolapse	WNT4
1	22403357	-0.031825	0.00548435	6.53717e-09	106254	ukb-a-361	rs12038474	A	0.174363	Heel bone mineral density (BMD) T-score automated (left)	WNT4
1	22403357	0.0143	0.0025	6.70996e-09	450243	ebi-a-GCST90000025	rs12038474	A	0.1728	Appendicular lean mass	WNT4
1	22403357	0.1938	0.0334	6.74699e-09	NA	finn-b-N14_ENDOMETRIOSIS_OVARY	rs12038474	A	0.1913	Endometriosis of ovary	WNT4
1	22403357	0.0210604	0.00369675	8.99995e-09	205513	ebi-a-GCST90000026	rs12038474	A	0.172602	Appendicular lean mass	WNT4
1	22403357	-0.0346842	0.00604072	9.40005e-09	84303	ukb-b-11452	rs12038474	A	0.171465	6mm strong meridian (right)	WNT4
1	22403357	-0.0312742	0.0054511	9.64939e-09	106251	ukb-a-362	rs12038474	A	0.174363	Heel bone mineral density (BMD) T-score automated (right)	WNT4
1	22403357	0.0884623	0.0156463	1.56939e-08	9188	eqtl-a-ENSG00000142798	rs12038474	A	0.174997	ENSG00000142798	WNT4
1	22403357	0.0172	0.0031	1.94998e-08	321047	ebi-a-GCST007429	rs12038474	A	0.174	Lung function (FVC)	WNT4
1	22403357	0.0117303	0.00208949	1.97916e-08	331285	ukb-a-277	rs12038474	A	0.174363	Leg predicted mass (right)	WNT4
1	22403357	0.00955322	0.00170148	2,00E-08	454834	ukb-b-14310	rs12038474	A	0.172618	Leg predicted mass (right)	WNT4
1	22403357	-0.0318945	0.00568418	2,00E-08	95998	ukb-b-14664	rs12038474	A	0.171134	3mm strong meridian (left)	WNT4
1	22403357	0.0279572	0.0050145	2.5e-08	200272	ukb-b-3357	rs12038474	A	0.171392	Birth weight of first child	WNT4
1	22403357	0.0116351	0.0021032	3.1668e-08	331285	ukb-a-276	rs12038474	A	0.174363	Leg fat-free mass (right)	WNT4
1	22403357	0.00945081	0.00171253	3.40001e-08	454835	ukb-b-12828	rs12038474	A	0.172618	Leg fat-free mass (right)	WNT4
1	22403357	0.0545	0.01	4.80695e-08	NA	finn-b-CD2_BENIGN	rs12038474	A	0.1922	Benign neoplasms	WNT4
1	22415410	-0.739776	0.0144028	3.2734e-310	17320	eqtl-a-ENSG00000218510	rs2268177	T	0.174228	ENSG00000218510	WNT4
1	22415410	0.548279	0.0149972	1.30317e-292	31569	eqtl-a-ENSG00000070831	rs2268177	T	0.174228	ENSG00000070831	WNT4
1	22415410	0.0248488	0.00197179	2.09991e-36	461536	ukb-b-16881	rs2268177	T	0.172499	Sitting height	WNT4
1	22415410	-0.0329302	0.00241156	2.70023e-34	426824	ebi-a-GCST006979	rs2268177	T	0.173735	Heel bone mineral density	WNT4
1	22415410	0.0258519	0.00246914	1.19702e-25	336172	ukb-a-195	rs2268177	T	0.174232	Sitting height	WNT4
1	22415410	0.1589	0.0161	6.28058e-23	NA	finn-b-CD2_BENIGN_LEIOMYOMA_UTERI	rs2268177	T	0.1918	Leiomyoma of uterus	WNT4
1	22415410	0.1626	0.0167	2.61999e-22	NA	finn-b-CD2_BENIGN_LEIOMYOMA_UTERI_EXALLC	rs2268177	T	0.1925	Leiomyoma of uterus (all cancers excluded)	WNT4
1	22415410	0.00748492	0.000784408	1.39991e-21	462933	ukb-b-3700	rs2268177	T	0.172481	Operation code: hysterectomy	WNT4
1	22415410	-0.0382333	0.00442274	1.29987e-18	142487	ebi-a-GCST006288	rs2268177	T	0.171567	Heel bone mineral density	WNT4
1	22415410	-0.0649	0.0076	9.65828e-18	56284	ebi-a-GCST005348	rs2268177	T	0.183	Total body bone mineral density	WNT4
1	22415410	0.00475903	0.000590465	7.59976e-16	462933	ukb-b-6863	rs2268177	T	0.172481	Operation code: caesarean section / caesarian section	WNT4
1	22415410	-0.0269486	0.00335735	1,00E-15	265627	ukb-b-8875	rs2268177	T	0.17301	Heel bone mineral density (BMD)	WNT4
1	22415410	-0.03277	0.00408261	1.0067e-15	194398	ukb-a-500	rs2268177	T	0.174232	Heel bone mineral density (BMD) T-score automated	WNT4
1	22415410	-0.0266323	0.00335808	2.19989e-15	265753	ukb-b-19234	rs2268177	T	0.172997	Heel quantitative ultrasound index (QUI), direct entry	WNT4
1	22415410	-0.0266345	0.00335806	2.19989e-15	265753	ukb-b-20124	rs2268177	T	0.172997	Heel bone mineral density (BMD) T-score, automated	WNT4
1	22415410	-0.0356206	0.00456096	5.70033e-15	146139	ukb-b-1096	rs2268177	T	0.172132	Heel bone mineral density (BMD) (left)	WNT4
1	22415410	-0.0354845	0.00456301	7.50067e-15	146226	ukb-b-845	rs2268177	T	0.172132	Heel quantitative ultrasound index (QUI), direct entry (left)	WNT4
1	22415410	-0.0354837	0.004563	7.50067e-15	146226	ukb-b-15730	rs2268177	T	0.172132	Heel bone mineral density (BMD) T-score, automated (left)	WNT4
1	22415410	-0.0351386	0.00454289	1,00E-14	146093	ukb-b-4657	rs2268177	T	0.172012	Heel bone mineral density (BMD) (right)	WNT4
1	22415410	0.16046	0.0208673	1.47639e-14	NA	bbj-a-157	rs2268177	T	0.546559	Uterine fibroids	WNT4
1	22415410	-0.0349373	0.00454252	1.50003e-14	146181	ukb-b-5463	rs2268177	T	0.172015	Heel quantitative ultrasound index (QUI), direct entry (right)	WNT4
1	22415410	-0.0349401	0.00454251	1.50003e-14	146181	ukb-b-20032	rs2268177	T	0.172015	Heel bone mineral density (BMD) T-score, automated (right)	WNT4
1	22415410	0.00735827	0.00102657	7.59976e-13	247538	ukb-b-17868	rs2268177	T	0.172555	Bilateral oophorectomy (both ovaries removed)	WNT4
1	22415410	0.1529	0.0222	5.13452e-12	NA	finn-b-N14_ENDOMETRIOSIS	rs2268177	T	0.1924	Endometriosis	WNT4
1	22415410	-0.0305801	0.00446747	7.59976e-12	146171	ukb-b-6027	rs2268177	T	0.172013	Heel broadband ultrasound attenuation (right)	WNT4
1	22415410	-0.0298399	0.00449198	3.10027e-11	146218	ukb-b-5447	rs2268177	T	0.172128	Heel broadband ultrasound attenuation (left)	WNT4
1	22415410	0.00793594	0.00121039	5.52205e-11	178676	ukb-a-325	rs2268177	T	0.174232	Bilateral oophorectomy (both ovaries removed)	WNT4
1	22415410	0.00353202	0.000541711	7.00003e-11	462933	ukb-b-1962	rs2268177	T	0.172481	Operation code: bilateral oophorectomy	WNT4
1	22415410	0.2287	0.0351	7.40628e-11	NA	finn-b-N14_ENDOMETRIOSIS_PELVICPERITONEUM	rs2268177	T	0.1913	Endometriosis of pelvic peritoneum	WNT4
1	22415410	-0.00245044	0.000378868	9.95635e-11	337199	ukb-a-577	rs2268177	T	0.174232	Diagnoses - main ICD10: N81 Female genital prolapse	WNT4
1	22415410	0.00213795	0.000335927	2,00E-10	462933	ukb-b-12722	rs2268177	T	0.172481	Non-cancer illness code, self-reported: uterine fibroids	WNT4
1	22415410	-0.0208336	0.00331535	3.29997e-10	265737	ukb-b-15851	rs2268177	T	0.172987	Heel Broadband ultrasound attenuation, direct entry	WNT4
1	22415410	0.0132952	0.00216368	8,00E-10	421986	ukb-b-7953	rs2268177	T	0.172555	Forced vital capacity (FVC)	WNT4
1	22415410	-0.0371008	0.00605576	8.99995e-10	83410	ukb-b-645	rs2268177	T	0.171125	6mm strong meridian (left)	WNT4
1	22415410	0.0173	0.00284497	1.19663e-09	255492	ukb-a-232	rs2268177	T	0.174232	Forced vital capacity (FVC) Best measure	WNT4
1	22415410	0.0103488	0.00171319	1.5e-09	461950	ukb-b-10787	rs2268177	T	0.172503	Standing height	WNT4
1	22415410	-0.0264233	0.00436914	1.5e-09	250782	ukb-b-1209	rs2268177	T	0.172551	Number of live births	WNT4
1	22415410	-0.0364067	0.00608173	2.1e-09	83410	ukb-b-13538	rs2268177	T	0.171125	6mm weak meridian (left)	WNT4
1	22415410	0.0153958	0.00259281	2.89028e-09	307638	ukb-a-336	rs2268177	T	0.174232	Forced vital capacity (FVC)	WNT4
1	22415410	-0.050514	0.00853334	3.2e-09	46207	ukb-b-4643	rs2268177	T	0.183985	Age at hysterectomy	WNT4
1	22415410	0.1973	0.0335	3.679e-09	NA	finn-b-N14_ENDOMETRIOSIS_OVARY	rs2268177	T	0.1912	Endometriosis of ovary	WNT4
1	22415410	0.0145	0.0025	4.00304e-09	450243	ebi-a-GCST90000025	rs2268177	T	0.1726	Appendicular lean mass	WNT4
1	22415410	0.0139015	0.00236872	4.39997e-09	345665	ukb-b-14713	rs2268177	T	0.172932	Forced vital capacity (FVC), Best measure	WNT4
1	22415410	-0.1339	0.0229	5.20595e-09	NA	finn-b-N14_FEMGENPROL	rs2268177	T	0.1875	Female genital prolapse	WNT4
1	22415410	0.00227984	0.000391169	5.60506e-09	337159	ukb-a-91	rs2268177	T	0.174232	Non-cancer illness code self-reported: uterine fibroids	WNT4
1	22415410	-0.0317964	0.00548357	6.71042e-09	106254	ukb-a-361	rs2268177	T	0.174232	Heel bone mineral density (BMD) T-score automated (left)	WNT4
1	22415410	0.00142946	0.00024732	7.49998e-09	462933	ukb-b-10903	rs2268177	T	0.172481	Non-cancer illness code, self-reported: endometriosis	WNT4
1	22415410	0.0211538	0.00369642	7.79992e-09	205513	ebi-a-GCST90000026	rs2268177	T	0.172448	Appendicular lean mass	WNT4
1	22415410	0.0902783	0.0156728	8.40137e-09	9188	eqtl-a-ENSG00000142798	rs2268177	T	0.174228	ENSG00000142798	WNT4
1	22415410	-0.034767	0.00604395	8.79995e-09	84303	ukb-b-11452	rs2268177	T	0.171122	6mm strong meridian (right)	WNT4
1	22415410	-0.0313267	0.00545031	9.07152e-09	106251	ukb-a-362	rs2268177	T	0.174232	Heel bone mineral density (BMD) T-score automated (right)	WNT4
1	22415410	0.0117444	0.00208931	1.89819e-08	331285	ukb-a-277	rs2268177	T	0.174232	Leg predicted mass (right)	WNT4
1	22415410	0.00955908	0.00170174	1.89998e-08	454834	ukb-b-14310	rs2268177	T	0.172421	Leg predicted mass (right)	WNT4
1	22415410	-0.031955	0.00568721	1.89998e-08	95998	ukb-b-14664	rs2268177	T	0.170831	3mm strong meridian (left)	WNT4
1	22415410	0.0278551	0.00501691	2.80001e-08	200272	ukb-b-3357	rs2268177	T	0.171153	Birth weight of first child	WNT4
1	22415410	0.0116525	0.00210302	3.01266e-08	331285	ukb-a-276	rs2268177	T	0.174232	Leg fat-free mass (right)	WNT4
1	22415410	0.00945083	0.00171279	3.40001e-08	454835	ukb-b-12828	rs2268177	T	0.17242	Leg fat-free mass (right)	WNT4
1	22415410	0.0168	0.0031	4.64002e-08	321047	ebi-a-GCST007429	rs2268177	T	0.174	Lung function (FVC)	WNT4
1	22422721	-0.736493	0.0150231	3.2734e-310	17320	eqtl-a-ENSG00000218510	rs10917151	A	0.159583	ENSG00000218510	WNT4
1	22422721	0.548321	0.0155828	3.11889e-271	31569	eqtl-a-ENSG00000070831	rs10917151	A	0.159583	ENSG00000070831	WNT4
1	22422721	-0.0378357	0.00247988	1.20005e-41	426824	ebi-a-GCST006979	rs10917151	A	0.162046	Heel bone mineral density	WNT4
1	22422721	0.0268405	0.00202816	5.60015e-40	461536	ukb-b-16881	rs10917151	A	0.160827	Sitting height	WNT4
1	22422721	0.0275578	0.00253881	1.91558e-27	336172	ukb-a-195	rs10917151	A	0.162457	Sitting height	WNT4
1	22422721	0.00801113	0.000806799	3.10027e-23	462933	ukb-b-3700	rs10917151	A	0.16082	Operation code: hysterectomy	WNT4
1	22422721	-0.0433016	0.00455099	2.09991e-22	142487	ebi-a-GCST006288	rs10917151	A	0.16004	Heel bone mineral density	WNT4
1	22422721	0.1636	0.0169	3.37132e-22	NA	finn-b-CD2_BENIGN_LEIOMYOMA_UTERI	rs10917151	A	0.1699	Leiomyoma of uterus	WNT4
1	22422721	-0.0742	0.0078	1.83316e-21	56284	ebi-a-GCST005348	rs10917151	A	0.1704	Total body bone mineral density	WNT4
1	22422721	0.1663	0.0175	2.34693e-21	NA	finn-b-CD2_BENIGN_LEIOMYOMA_UTERI_EXALLC	rs10917151	A	0.1705	Leiomyoma of uterus (all cancers excluded)	WNT4
1	22422721	-0.031463	0.00345213	7.89951e-20	265627	ukb-b-8875	rs10917151	A	0.161415	Heel bone mineral density (BMD)	WNT4
1	22422721	-0.0312431	0.00345285	1.39991e-19	265753	ukb-b-19234	rs10917151	A	0.161406	Heel quantitative ultrasound index (QUI), direct entry	WNT4
1	22422721	-0.0312453	0.00345284	1.39991e-19	265753	ukb-b-20124	rs10917151	A	0.161406	Heel bone mineral density (BMD) T-score, automated	WNT4
1	22422721	0.0053882	0.00060732	7.19946e-19	462933	ukb-b-6863	rs10917151	A	0.16082	Operation code: caesarean section / caesarian section	WNT4
1	22422721	-0.0365774	0.00419548	2.84577e-18	194398	ukb-a-500	rs10917151	A	0.162457	Heel bone mineral density (BMD) T-score automated	WNT4
1	22422721	-0.0392761	0.00469747	6.20012e-17	146226	ukb-b-845	rs10917151	A	0.160277	Heel quantitative ultrasound index (QUI), direct entry (left)	WNT4
1	22422721	-0.0392751	0.00469746	6.20012e-17	146226	ukb-b-15730	rs10917151	A	0.160277	Heel bone mineral density (BMD) T-score, automated (left)	WNT4
1	22422721	-0.0392305	0.00469543	6.4998e-17	146139	ukb-b-1096	rs10917151	A	0.16027	Heel bone mineral density (BMD) (left)	WNT4
1	22422721	-0.0383082	0.00467646	2.60016e-16	146181	ukb-b-20032	rs10917151	A	0.160164	Heel bone mineral density (BMD) T-score, automated (right)	WNT4
1	22422721	-0.0383053	0.00467647	2.60016e-16	146181	ukb-b-5463	rs10917151	A	0.160164	Heel quantitative ultrasound index (QUI), direct entry (right)	WNT4
1	22422721	-0.0382831	0.00467693	2.70023e-16	146093	ukb-b-4657	rs10917151	A	0.160155	Heel bone mineral density (BMD) (right)	WNT4
1	22422721	0.160219	0.0208096	1.36836e-14	NA	bbj-a-157	rs10917151	A	0.546839	Uterine fibroids	WNT4
1	22422721	0.00797906	0.00105632	4.19952e-14	247538	ukb-b-17868	rs10917151	A	0.160786	Bilateral oophorectomy (both ovaries removed)	WNT4
1	22422721	0.00904158	0.00124539	3.88597e-13	178676	ukb-a-325	rs10917151	A	0.162457	Bilateral oophorectomy (both ovaries removed)	WNT4
1	22422721	0.1685	0.0232	4.03274e-13	NA	finn-b-N14_ENDOMETRIOSIS	rs10917151	A	0.1706	Endometriosis	WNT4
1	22422721	-0.0333566	0.00459921	4.10015e-13	146171	ukb-b-6027	rs10917151	A	0.160161	Heel broadband ultrasound attenuation (right)	WNT4
1	22422721	-0.0331213	0.00462436	7.89951e-13	146218	ukb-b-5447	rs10917151	A	0.160272	Heel broadband ultrasound attenuation (left)	WNT4
1	22422721	-0.0243323	0.00340894	9.49948e-13	265737	ukb-b-15851	rs10917151	A	0.161395	Heel Broadband ultrasound attenuation, direct entry	WNT4
1	22422721	0.00388854	0.000557175	2.99985e-12	462933	ukb-b-1962	rs10917151	A	0.16082	Operation code: bilateral oophorectomy	WNT4
1	22422721	0.0165606	0.00239718	4.90004e-12	NA	ieu-b-105	rs10917151	A	0.161178	FVC	WNT4
1	22422721	0.00237964	0.000345516	5.70033e-12	462933	ukb-b-12722	rs10917151	A	0.16082	Non-cancer illness code, self-reported: uterine fibroids	WNT4
1	22422721	-0.00262778	0.000389541	1.5237e-11	337199	ukb-a-577	rs10917151	A	0.162457	Diagnoses - main ICD10: N81 Female genital prolapse	WNT4
1	22422721	0.2431	0.0369	4.22669e-11	NA	finn-b-N14_ENDOMETRIOSIS_PELVICPERITONEUM	rs10917151	A	0.1694	Endometriosis of pelvic peritoneum	WNT4
1	22422721	0.0167	0.0025	4.79733e-11	450243	ebi-a-GCST90000025	rs10917151	A	0.161	Appendicular lean mass	WNT4
1	22422721	0.0192178	0.00292546	5.06874e-11	255492	ukb-a-232	rs10917151	A	0.162457	Forced vital capacity (FVC) Best measure	WNT4
1	22422721	0.0145851	0.00222563	5.60015e-11	421986	ukb-b-7953	rs10917151	A	0.16088	Forced vital capacity (FVC)	WNT4
1	22422721	-0.1578	0.0241	5.64547e-11	NA	finn-b-N14_FEMGENPROL	rs10917151	A	0.1656	Female genital prolapse	WNT4
1	22422721	0.0154096	0.00243606	2.5e-10	345665	ukb-b-14713	rs10917151	A	0.161192	Forced vital capacity (FVC), Best measure	WNT4
1	22422721	0.0236134	0.00379991	2.90001e-10	205513	ebi-a-GCST90000026	rs10917151	A	0.160973	Appendicular lean mass	WNT4
1	22422721	0.2208	0.0351	3.21899e-10	NA	finn-b-N14_ENDOMETRIOSIS_OVARY	rs10917151	A	0.1694	Endometriosis of ovary	WNT4
1	22422721	-0.0354855	0.00564482	3.26205e-10	106254	ukb-a-361	rs10917151	A	0.162457	Heel bone mineral density (BMD) T-score automated (left)	WNT4
1	22422721	0.00158711	0.00025438	4.39997e-10	462933	ukb-b-10903	rs10917151	A	0.16082	Non-cancer illness code, self-reported: endometriosis	WNT4
1	22422721	-0.0349889	0.00561109	4.51513e-10	106251	ukb-a-362	rs10917151	A	0.162457	Heel bone mineral density (BMD) T-score automated (right)	WNT4
1	22422721	0.0165455	0.00266609	5.44503e-10	307638	ukb-a-336	rs10917151	A	0.162457	Forced vital capacity (FVC)	WNT4
1	22422721	0.00247218	0.000402188	7.91425e-10	337159	ukb-a-91	rs10917151	A	0.162457	Non-cancer illness code self-reported: uterine fibroids	WNT4
1	22422721	0.0108129	0.00176212	8.40001e-10	461950	ukb-b-10787	rs10917151	A	0.160839	Standing height	WNT4
1	22422721	0.0313213	0.00516212	1.29999e-09	200272	ukb-b-3357	rs10917151	A	0.159485	Birth weight of first child	WNT4
1	22422721	0.019	0.0032	1.96002e-09	321047	ebi-a-GCST007429	rs10917151	A	0.162	Lung function (FVC)	WNT4
1	22422721	0.0104816	0.0017505	2.1e-09	454834	ukb-b-14310	rs10917151	A	0.160748	Leg predicted mass (right)	WNT4
1	22422721	-0.0518241	0.008751	3.2e-09	46207	ukb-b-4643	rs10917151	A	0.172335	Age at hysterectomy	WNT4
1	22422721	0.010415	0.00176186	3.40001e-09	454835	ukb-b-12828	rs10917151	A	0.160748	Leg fat-free mass (right)	WNT4
1	22422721	-0.0263399	0.00449562	4.70002e-09	250782	ukb-b-1209	rs10917151	A	0.160778	Number of live births	WNT4
1	22422721	-0.0357446	0.0062597	1.09999e-08	83410	ukb-b-13538	rs10917151	A	0.159414	6mm weak meridian (left)	WNT4
1	22422721	0.0122469	0.00214833	1.19432e-08	331285	ukb-a-277	rs10917151	A	0.162457	Leg predicted mass (right)	WNT4
1	22422721	-0.0352865	0.00623297	1.5e-08	83410	ukb-b-645	rs10917151	A	0.159414	6mm strong meridian (left)	WNT4
1	22422721	0.0121879	0.00216242	1.73964e-08	331285	ukb-a-276	rs10917151	A	0.162457	Leg fat-free mass (right)	WNT4
1	22422721	0.00986983	0.0017629	2.19999e-08	454805	ukb-b-16099	rs10917151	A	0.160744	Leg fat-free mass (left)	WNT4
1	22422721	0.00964239	0.00175134	3.69999e-08	454799	ukb-b-17271	rs10917151	A	0.160743	Leg predicted mass (left)	WNT4
1	22422721	0.2679	0.0489	4.35001e-08	NA	finn-b-N14_ENDOMET_INFERT	rs10917151	A	0.1692	Endometriosis diagnosis and infertility diagnosis occurring together	WNT4
1	22436446	-0.730932	0.0150144	3.2734e-310	17319	eqtl-a-ENSG00000218510	rs7412010	C	0.160212	ENSG00000218510	WNT4
1	22436446	0.54526	0.0155634	6.69885e-269	31568	eqtl-a-ENSG00000070831	rs7412010	C	0.160212	ENSG00000070831	WNT4
1	22436446	-0.038022	0.00247897	6.59933e-42	426824	ebi-a-GCST006979	rs7412010	C	0.162241	Heel bone mineral density	WNT4
1	22436446	0.0267817	0.00202738	7.70016e-40	461536	ukb-b-16881	rs7412010	C	0.161021	Sitting height	WNT4
1	22436446	0.0275132	0.0025378	2.21462e-27	336172	ukb-a-195	rs7412010	C	0.162634	Sitting height	WNT4
1	22436446	0.0080053	0.000806491	3.19963e-23	462933	ukb-b-3700	rs7412010	C	0.161014	Operation code: hysterectomy	WNT4
1	22436446	-0.0434231	0.00455883	1.99986e-22	142487	ebi-a-GCST006288	rs7412010	C	0.159882	Heel bone mineral density	WNT4
1	22436446	0.1631	0.0169	4.59198e-22	NA	finn-b-CD2_BENIGN_LEIOMYOMA_UTERI	rs7412010	C	0.1699	Leiomyoma of uterus	WNT4
1	22436446	-0.0742	0.0078	1.53285e-21	56284	ebi-a-GCST005348	rs7412010	C	0.1718	Total body bone mineral density	WNT4
1	22436446	0.1659	0.0175	3.06267e-21	NA	finn-b-CD2_BENIGN_LEIOMYOMA_UTERI_EXALLC	rs7412010	C	0.1706	Leiomyoma of uterus (all cancers excluded)	WNT4
1	22436446	-0.0316261	0.00345066	4.90004e-20	265627	ukb-b-8875	rs7412010	C	0.161615	Heel bone mineral density (BMD)	WNT4
1	22436446	-0.031407	0.00345137	8.99912e-20	265753	ukb-b-20124	rs7412010	C	0.161606	Heel bone mineral density (BMD) T-score, automated	WNT4
1	22436446	-0.0314047	0.00345139	9.09913e-20	265753	ukb-b-19234	rs7412010	C	0.161606	Heel quantitative ultrasound index (QUI), direct entry	WNT4
1	22436446	0.00541458	0.000607088	4.70002e-19	462933	ukb-b-6863	rs7412010	C	0.161014	Operation code: caesarean section / caesarian section	WNT4
1	22436446	-0.0366477	0.00419355	2.36865e-18	194398	ukb-a-500	rs7412010	C	0.162634	Heel bone mineral density (BMD) T-score automated	WNT4
1	22436446	-0.0394599	0.00469612	4.40048e-17	146226	ukb-b-15730	rs7412010	C	0.160473	Heel bone mineral density (BMD) T-score, automated (left)	WNT4
1	22436446	-0.0394609	0.00469612	4.40048e-17	146226	ukb-b-845	rs7412010	C	0.160473	Heel quantitative ultrasound index (QUI), direct entry (left)	WNT4
1	22436446	-0.0394193	0.00469408	4.60045e-17	146139	ukb-b-1096	rs7412010	C	0.160465	Heel bone mineral density (BMD) (left)	WNT4
1	22436446	-0.0383615	0.0046751	2.29985e-16	146181	ukb-b-5463	rs7412010	C	0.160363	Heel quantitative ultrasound index (QUI), direct entry (right)	WNT4
1	22436446	-0.0383644	0.00467509	2.29985e-16	146181	ukb-b-20032	rs7412010	C	0.160363	Heel bone mineral density (BMD) T-score, automated (right)	WNT4
1	22436446	-0.0383434	0.00467556	2.39994e-16	146093	ukb-b-4657	rs7412010	C	0.160353	Heel bone mineral density (BMD) (right)	WNT4
1	22436446	0.166038	0.0211127	3.71022e-15	NA	bbj-a-157	rs7412010	C	0.565636	Uterine fibroids	WNT4
1	22436446	0.00799072	0.00105595	3.80014e-14	247538	ukb-b-17868	rs7412010	C	0.16096	Bilateral oophorectomy (both ovaries removed)	WNT4
1	22436446	0.00909951	0.00124496	2.70085e-13	178676	ukb-a-325	rs7412010	C	0.162634	Bilateral oophorectomy (both ovaries removed)	WNT4
1	22436446	-0.0333593	0.00459787	4.00037e-13	146171	ukb-b-6027	rs7412010	C	0.16036	Heel broadband ultrasound attenuation (right)	WNT4
1	22436446	0.1677	0.0232	5.18561e-13	NA	finn-b-N14_ENDOMETRIOSIS	rs7412010	C	0.1706	Endometriosis	WNT4
1	22436446	-0.0245492	0.00340749	5.79963e-13	265737	ukb-b-15851	rs7412010	C	0.161595	Heel Broadband ultrasound attenuation, direct entry	WNT4
1	22436446	-0.0332759	0.00462303	6.09958e-13	146218	ukb-b-5447	rs7412010	C	0.160468	Heel broadband ultrasound attenuation (left)	WNT4
1	22436446	0.00389694	0.000556962	2.60016e-12	462933	ukb-b-1962	rs7412010	C	0.161014	Operation code: bilateral oophorectomy	WNT4
1	22436446	0.00237529	0.000345384	6.09958e-12	462933	ukb-b-12722	rs7412010	C	0.161014	Non-cancer illness code, self-reported: uterine fibroids	WNT4
1	22436446	0.0164342	0.0023963	7.00003e-12	NA	ieu-b-105	rs7412010	C	0.161384	FVC	WNT4
1	22436446	-0.0026344	0.000389386	1.33045e-11	337199	ukb-a-577	rs7412010	C	0.162634	Diagnoses - main ICD10: N81 Female genital prolapse	WNT4
1	22436446	0.0191993	0.00292428	5.19637e-11	255492	ukb-a-232	rs7412010	C	0.162634	Forced vital capacity (FVC) Best measure	WNT4
1	22436446	-0.1579	0.0241	5.40754e-11	NA	finn-b-N14_FEMGENPROL	rs7412010	C	0.1656	Female genital prolapse	WNT4
1	22436446	0.2414	0.0368	5.75175e-11	NA	finn-b-N14_ENDOMETRIOSIS_PELVICPERITONEUM	rs7412010	C	0.1694	Endometriosis of pelvic peritoneum	WNT4
1	22436446	0.0145037	0.00222476	7.10068e-11	421986	ukb-b-7953	rs7412010	C	0.161082	Forced vital capacity (FVC)	WNT4
1	22436446	0.0165	0.0025	7.7732e-11	450243	ebi-a-GCST90000025	rs7412010	C	0.1611	Appendicular lean mass	WNT4
1	22436446	-0.0357197	0.00564318	2.46593e-10	106254	ukb-a-361	rs7412010	C	0.162634	Heel bone mineral density (BMD) T-score automated (left)	WNT4
1	22436446	0.0153005	0.00243516	3.29997e-10	345665	ukb-b-14713	rs7412010	C	0.161398	Forced vital capacity (FVC), Best measure	WNT4
1	22436446	0.0235341	0.00379829	3.50002e-10	205513	ebi-a-GCST90000026	rs7412010	C	0.161193	Appendicular lean mass	WNT4
1	22436446	0.00159186	0.000254282	3.79997e-10	462933	ukb-b-10903	rs7412010	C	0.161014	Non-cancer illness code, self-reported: endometriosis	WNT4
1	22436446	0.2198	0.0351	3.81804e-10	NA	finn-b-N14_ENDOMETRIOSIS_OVARY	rs7412010	C	0.1694	Endometriosis of ovary	WNT4
1	22436446	-0.0351138	0.00560943	3.86972e-10	106251	ukb-a-362	rs7412010	C	0.162634	Heel bone mineral density (BMD) T-score automated (right)	WNT4
1	22436446	0.016496	0.002665	6.0292e-10	307638	ukb-a-336	rs7412010	C	0.162634	Forced vital capacity (FVC)	WNT4
1	22436446	0.00246399	0.000402028	8.85829e-10	337159	ukb-a-91	rs7412010	C	0.162634	Non-cancer illness code self-reported: uterine fibroids	WNT4
1	22436446	0.0106493	0.00176145	1.5e-09	461950	ukb-b-10787	rs7412010	C	0.161033	Standing height	WNT4
1	22436446	0.019	0.0032	1.61002e-09	321047	ebi-a-GCST007429	rs7412010	C	0.162	Lung function (FVC)	WNT4
1	22436446	0.0309861	0.00516021	1.89998e-09	200272	ukb-b-3357	rs7412010	C	0.159653	Birth weight of first child	WNT4
1	22436446	-0.0519529	0.00874851	2.90001e-09	46207	ukb-b-4643	rs7412010	C	0.172505	Age at hysterectomy	WNT4
1	22436446	0.0103303	0.00174981	3.59998e-09	454834	ukb-b-14310	rs7412010	C	0.160944	Leg predicted mass (right)	WNT4
1	22436446	0.0102563	0.00176117	5.80003e-09	454835	ukb-b-12828	rs7412010	C	0.160944	Leg fat-free mass (right)	WNT4
1	22436446	-0.0261362	0.00449404	5.99998e-09	250782	ukb-b-1209	rs7412010	C	0.160951	Number of live births	WNT4
1	22436446	-0.0358827	0.00625792	9.80009e-09	83410	ukb-b-13538	rs7412010	C	0.159605	6mm weak meridian (left)	WNT4
1	22436446	-0.0355201	0.00623119	1.2e-08	83410	ukb-b-645	rs7412010	C	0.159605	6mm strong meridian (left)	WNT4
1	22436446	0.0120611	0.00214745	1.9507e-08	331285	ukb-a-277	rs7412010	C	0.162634	Leg predicted mass (right)	WNT4
1	22436446	0.0120001	0.00216153	2.83198e-08	331285	ukb-a-276	rs7412010	C	0.162634	Leg fat-free mass (right)	WNT4
1	22436446	0.00972132	0.00176221	3.50002e-08	454805	ukb-b-16099	rs7412010	C	0.16094	Leg fat-free mass (left)	WNT4
1	22436446	-0.0797	0.0145	3.95503e-08	18805	ebi-a-GCST005350	rs7412010	C	0.1785	Total body bone mineral density (age 45-60)	WNT4
1	22436446	-0.00114487	0.000208748	4.09996e-08	463010	ukb-b-11298	rs7412010	C	0.161005	Diagnoses - main ICD10: N81.1 Cystocele	WNT4
1	22436446	0.2675	0.0489	4.52095e-08	NA	finn-b-N14_ENDOMET_INFERT	rs7412010	C	0.1693	Endometriosis diagnosis and infertility diagnosis occurring together	WNT4
1	22436446	0.0886414	0.0162089	4.53597e-08	9187	eqtl-a-ENSG00000142798	rs7412010	C	0.160212	ENSG00000142798	WNT4
1	22436446	0.102331	0.0187952	4.73304e-08	8327	ebi-a-GCST004772	rs7412010	C	0.155268	Bone mineral density (paediatric, total body less head)	WNT4
1	22436446	0.102331	0.0187952	4.73304e-08	8327	ebi-a-GCST004772	rs7412010	C	0.155268	Bone mineral density (paediatric, total body less head)	WNT4
1	22439520	0.691358	0.0114637	3.2734e-310	17435	eqtl-a-ENSG00000218510	rs4654783	C	0.688883	ENSG00000218510	WNT4
1	22439520	-0.392752	0.0124238	2.46037e-219	31684	eqtl-a-ENSG00000070831	rs4654783	C	0.688883	ENSG00000070831	WNT4
1	22439520	-0.0239661	0.00162804	4.70002e-49	461536	ukb-b-16881	rs4654783	C	0.700567	Sitting height	WNT4
1	22439520	-0.0260795	0.0020435	2.72019e-37	336172	ukb-a-195	rs4654783	C	0.699634	Sitting height	WNT4
1	22439520	-0.0126541	0.00141453	3.69999e-19	461950	ukb-b-10787	rs4654783	C	0.700589	Standing height	WNT4
1	22439520	-0.0173	0.002	2.72207e-17	450243	ebi-a-GCST90000025	rs4654783	C	0.7006	Appendicular lean mass	WNT4
1	22439520	-0.0139726	0.0018789	1.03586e-13	336474	ukb-a-389	rs4654783	C	0.699634	Standing height	WNT4
1	22439520	-0.0142077	0.00192561	1.59993e-13	NA	ieu-b-105	rs4654783	C	0.700538	FVC	WNT4
1	22439520	-0.0126549	0.0017863	1.39991e-12	421986	ukb-b-7953	rs4654783	C	0.700486	Forced vital capacity (FVC)	WNT4
1	22439520	-0.0136294	0.00195687	3.29989e-12	345665	ukb-b-14713	rs4654783	C	0.700532	Forced vital capacity (FVC), Best measure	WNT4
1	22439520	-0.0162792	0.00235613	4.88203e-12	255492	ukb-a-232	rs4654783	C	0.699634	Forced vital capacity (FVC) Best measure	WNT4
1	22439520	-0.0142653	0.00214608	2.99295e-11	307638	ukb-a-336	rs4654783	C	0.699634	Forced vital capacity (FVC)	WNT4
1	22439520	-0.019783	0.00305385	1.40001e-10	205513	ebi-a-GCST90000026	rs4654783	C	0.700777	Appendicular lean mass	WNT4
1	22439520	-0.00311805	0.000487507	1.6e-10	462933	ukb-b-6863	rs4654783	C	0.700627	Operation code: caesarean section / caesarian section	WNT4
1	22439520	-0.00411044	0.000647632	2.19999e-10	462933	ukb-b-3700	rs4654783	C	0.700627	Operation code: hysterectomy	WNT4
1	22439520	-0.00985853	0.00162383	1.29999e-09	NA	ieu-b-104	rs4654783	C	0.700538	HbA1C	WNT4
1	22439520	-0.00837564	0.00140513	2.5e-09	454834	ukb-b-14310	rs4654783	C	0.700679	Leg predicted mass (right)	WNT4
1	22439520	-0.0084069	0.00141425	2.80001e-09	454835	ukb-b-12828	rs4654783	C	0.70068	Leg fat-free mass (right)	WNT4
1	22439520	-0.00803382	0.00135127	2.80001e-09	454888	ukb-b-14540	rs4654783	C	0.700673	Whole body water mass	WNT4
1	22439520	0.0127053	0.00199479	2.99999e-09	426824	ebi-a-GCST006979	rs4654783	C	0.699893	Heel bone mineral density	WNT4
1	22439520	-0.00834465	0.00141506	3.69999e-09	454805	ukb-b-16099	rs4654783	C	0.700679	Leg fat-free mass (left)	WNT4
1	22439520	-0.0825	0.014	4.10601e-09	NA	finn-b-CD2_BENIGN_LEIOMYOMA_UTERI_EXALLC	rs4654783	C	0.6682	Leiomyoma of uterus (all cancers excluded)	WNT4
1	22439520	-0.00785625	0.00133967	4.49997e-09	454463	ukb-b-9685	rs4654783	C	0.700677	Trunk predicted mass	WNT4
1	22439520	-0.00788801	0.00134904	5,00E-09	454850	ukb-b-13354	rs4654783	C	0.700674	Whole body fat-free mass	WNT4
1	22439520	-0.00784483	0.00134395	5.30005e-09	454508	ukb-b-17409	rs4654783	C	0.700679	Trunk fat-free mass	WNT4
1	22439520	-0.0192901	0.00337242	6.4e-09	NA	bbj-a-70	rs4654783	C	0.29862	Height	WNT4
1	22439520	-0.0120223	0.00207341	6.69993e-09	345665	ukb-b-11141	rs4654783	C	0.700532	Forced expiratory volume in 1-second (FEV1), Best measure	WNT4
1	22439520	-0.0782	0.0135	7.006e-09	NA	finn-b-CD2_BENIGN_LEIOMYOMA_UTERI	rs4654783	C	0.6685	Leiomyoma of uterus	WNT4
1	22439520	-0.00812664	0.00140578	7.39997e-09	454799	ukb-b-17271	rs4654783	C	0.700679	Leg predicted mass (left)	WNT4
1	22439520	-0.0100247	0.00174145	8.59409e-09	331258	ukb-a-280	rs4654783	C	0.699634	Leg fat-free mass (left)	WNT4
1	22439520	-0.00995139	0.00172942	8.71445e-09	331285	ukb-a-277	rs4654783	C	0.699634	Leg predicted mass (right)	WNT4
1	22439520	-0.01524	0.0027463	8.99995e-09	244730	ebi-a-GCST90000027	rs4654783	C	0.700474	Appendicular lean mass	WNT4
1	22439520	-0.0141952	0.00248832	1.16654e-08	255492	ukb-a-231	rs4654783	C	0.699634	Forced expiratory volume in 1-second (FEV1) Best measure	WNT4
1	22439520	-0.00989947	0.00174076	1.29509e-08	331285	ukb-a-276	rs4654783	C	0.699634	Leg fat-free mass (right)	WNT4
1	22439520	-0.00978658	0.00172961	1.53052e-08	331253	ukb-a-281	rs4654783	C	0.699634	Leg predicted mass (left)	WNT4
1	22439520	-0.00941721	0.00167486	1.88161e-08	331315	ukb-a-267	rs4654783	C	0.699634	Whole body water mass	WNT4
1	22439520	-0.00912881	0.00166047	3.84982e-08	330995	ukb-a-293	rs4654783	C	0.699634	Trunk predicted mass	WNT4
1	22439520	-0.00911912	0.00166588	4.40159e-08	331030	ukb-a-292	rs4654783	C	0.699634	Trunk fat-free mass	WNT4
1	22439520	-0.00775976	0.00141905	4.49997e-08	454874	ukb-b-16446	rs4654783	C	0.700678	Basal metabolic rate	WNT4
1	22441865	-0.360175	0.0116029	1.48252e-211	31569	eqtl-a-ENSG00000070831	rs1474647	T	0.560787	ENSG00000070831	WNT4
1	22441865	0.304483	0.0117154	6.39735e-149	17320	eqtl-a-ENSG00000218510	rs1474647	T	0.560787	ENSG00000218510	WNT4
1	22441865	-0.0220545	0.00150051	6.59933e-49	461536	ukb-b-16881	rs1474647	T	0.551057	Sitting height	WNT4
1	22441865	-0.023973	0.00188631	5.38022e-37	336172	ukb-a-195	rs1474647	T	0.550191	Sitting height	WNT4
1	22441865	-0.0133275	0.0013037	1.59993e-24	461950	ukb-b-10787	rs1474647	T	0.551059	Standing height	WNT4
1	22441865	-0.0175	0.0019	1.15798e-20	450243	ebi-a-GCST90000025	rs1474647	T	0.5511	Appendicular lean mass	WNT4
1	22441865	-0.0149324	0.00177558	4.10015e-17	NA	ieu-b-105	rs1474647	T	0.551121	FVC	WNT4
1	22441865	-0.0142192	0.0017343	2.43669e-16	336474	ukb-a-389	rs1474647	T	0.550191	Standing height	WNT4
1	22441865	-0.0134877	0.0016468	2.60016e-16	421986	ukb-b-7953	rs1474647	T	0.550866	Forced vital capacity (FVC)	WNT4
1	22441865	-0.0144866	0.00180443	9.8992e-16	345665	ukb-b-14713	rs1474647	T	0.551114	Forced vital capacity (FVC), Best measure	WNT4
1	22441865	-0.0117158	0.00149731	5.10035e-15	NA	ieu-b-104	rs1474647	T	0.551121	HbA1C	WNT4
1	22441865	-0.00970331	0.00124519	6.59933e-15	454888	ukb-b-14540	rs1474647	T	0.551112	Whole body water mass	WNT4
1	22441865	-0.00964327	0.00124314	8.69961e-15	454850	ukb-b-13354	rs1474647	T	0.551112	Whole body fat-free mass	WNT4
1	22441865	-0.00954452	0.00123846	1.29987e-14	454508	ukb-b-17409	rs1474647	T	0.551122	Trunk fat-free mass	WNT4
1	22441865	-0.00948089	0.00123451	1.59993e-14	454463	ukb-b-9685	rs1474647	T	0.551116	Trunk predicted mass	WNT4
1	22441865	-0.00991551	0.00130397	2.90001e-14	454805	ukb-b-16099	rs1474647	T	0.55112	Leg fat-free mass (left)	WNT4
1	22441865	-0.00977638	0.00129482	4.30031e-14	454834	ukb-b-14310	rs1474647	T	0.551119	Leg predicted mass (right)	WNT4
1	22441865	-0.00976438	0.00129542	4.79954e-14	454799	ukb-b-17271	rs1474647	T	0.551121	Leg predicted mass (left)	WNT4
1	22441865	-0.014368	0.00191188	5.70033e-14	345665	ukb-b-11141	rs1474647	T	0.551114	Forced expiratory volume in 1-second (FEV1), Best measure	WNT4
1	22441865	-0.00974625	0.00130323	7.50067e-14	454835	ukb-b-12828	rs1474647	T	0.55112	Leg fat-free mass (right)	WNT4
1	22441865	-0.00962918	0.00130764	1.80011e-13	454874	ukb-b-16446	rs1474647	T	0.551115	Basal metabolic rate	WNT4
1	22441865	-0.0110941	0.0015457	7.11869e-13	331315	ukb-a-267	rs1474647	T	0.550191	Whole body water mass	WNT4
1	22441865	-0.0114996	0.00160715	8.36566e-13	331258	ukb-a-280	rs1474647	T	0.550191	Leg fat-free mass (left)	WNT4
1	22441865	-0.0113079	0.00159623	1.40217e-12	331253	ukb-a-281	rs1474647	T	0.550191	Leg predicted mass (left)	WNT4
1	22441865	-0.0108483	0.00153243	1.45345e-12	330995	ukb-a-293	rs1474647	T	0.550191	Trunk predicted mass	WNT4
1	22441865	-0.0108818	0.00153744	1.4669e-12	331030	ukb-a-292	rs1474647	T	0.550191	Trunk fat-free mass	WNT4
1	22441865	-0.0108012	0.00154342	2.59717e-12	331291	ukb-a-266	rs1474647	T	0.550191	Whole body fat-free mass	WNT4
1	22441865	-0.012181	0.00174221	2.70023e-12	421986	ukb-b-19657	rs1474647	T	0.550866	Forced expiratory volume in 1-second (FEV1)	WNT4
1	22441865	-0.0111586	0.00159607	2.72898e-12	331285	ukb-a-277	rs1474647	T	0.550191	Leg predicted mass (right)	WNT4
1	22441865	-0.0152048	0.00217487	2.73338e-12	255492	ukb-a-232	rs1474647	T	0.550191	Forced vital capacity (FVC) Best measure	WNT4
1	22441865	0.0834022	0.0119719	3.24713e-12	31569	eqtl-a-ENSG00000076864	rs1474647	T	0.560787	ENSG00000076864	WNT4
1	22441865	-0.01111	0.00160654	4.67089e-12	331285	ukb-a-276	rs1474647	T	0.550191	Leg fat-free mass (right)	WNT4
1	22441865	-0.016365	0.00253347	1.20005e-11	244730	ebi-a-GCST90000027	rs1474647	T	0.550745	Appendicular lean mass	WNT4
1	22441865	-0.0108719	0.00161837	1.84757e-11	331307	ukb-a-268	rs1474647	T	0.550191	Basal metabolic rate	WNT4
1	22441865	-0.0132996	0.00198114	1.90853e-11	307638	ukb-a-336	rs1474647	T	0.550191	Forced vital capacity (FVC)	WNT4
1	22441865	-0.0189942	0.00281193	4.19952e-11	205513	ebi-a-GCST90000026	rs1474647	T	0.551544	Appendicular lean mass	WNT4
1	22441865	-0.0148371	0.00229685	1.05061e-10	255492	ukb-a-231	rs1474647	T	0.550191	Forced expiratory volume in 1-second (FEV1) Best measure	WNT4
1	22441865	-0.00794889	0.00123766	1.29999e-10	454753	ukb-b-19520	rs1474647	T	0.551126	Arm fat-free mass (right)	WNT4
1	22441865	-0.00782121	0.00123355	2.30001e-10	454746	ukb-b-16698	rs1474647	T	0.551125	Arm predicted mass (right)	WNT4
1	22441865	-0.00784979	0.00125689	4.20001e-10	454655	ukb-b-9093	rs1474647	T	0.551121	Arm predicted mass (left)	WNT4
1	22441865	-0.00784652	0.00126192	5,00E-10	454672	ukb-b-19925	rs1474647	T	0.55112	Arm fat-free mass (left)	WNT4
1	22441865	-0.00914269	0.00154597	3.34441e-09	331146	ukb-a-289	rs1474647	T	0.550191	Arm predicted mass (left)	WNT4
1	22441865	-0.00882897	0.00151548	5.68801e-09	331216	ukb-a-285	rs1474647	T	0.550191	Arm predicted mass (right)	WNT4
1	22441865	-0.0135	0.0023	7.03008e-09	321047	ebi-a-GCST007432	rs1474647	T	0.5517	FEV1	WNT4
1	22441865	-0.0120353	0.00208954	8.42927e-09	307638	ukb-a-337	rs1474647	T	0.550191	Forced expiratory volume in 1-second (FEV1)	WNT4
1	22441865	-0.00860074	0.00152089	1.55891e-08	331221	ukb-a-284	rs1474647	T	0.550191	Arm fat-free mass (right)	WNT4
1	22441865	-0.0188104	0.00338539	1.6e-08	NA	bbj-a-70	rs1474647	T	0.29586	Height	WNT4
1	22441865	-0.00875425	0.00155178	1.68784e-08	331159	ukb-a-288	rs1474647	T	0.550191	Arm fat-free mass (left)	WNT4
1	22441865	-0.013	0.0023	2.55e-08	321047	ebi-a-GCST007429	rs1474647	T	0.552	Lung function (FVC)	WNT4
1	22444975	-0.726741	0.0130131	3.2734e-310	17435	eqtl-a-ENSG00000218510	rs10737462	T	0.219512	ENSG00000218510	WNT4
1	22444975	0.354157	0.0140667	7.19449e-140	31684	eqtl-a-ENSG00000070831	rs10737462	T	0.219512	ENSG00000070831	WNT4
1	22444975	-0.0319956	0.00220485	3.59998e-38	426824	ebi-a-GCST006979	rs10737462	T	0.220904	Heel bone mineral density	WNT4
1	22444975	0.0220567	0.00180114	1.80011e-34	461536	ukb-b-16881	rs10737462	T	0.219851	Sitting height	WNT4
1	22444975	0.0230906	0.00225762	1.50003e-24	336172	ukb-a-195	rs10737462	T	0.221452	Sitting height	WNT4
1	22444975	-0.0397782	0.00404299	3.80014e-24	142487	ebi-a-GCST006288	rs10737462	T	0.219061	Heel bone mineral density	WNT4
1	22444975	-0.0606	0.0068	7.98914e-19	56284	ebi-a-GCST005348	rs10737462	T	0.2364	Total body bone mineral density	WNT4
1	22444975	-0.0354044	0.00417467	2.19989e-17	146226	ukb-b-845	rs10737462	T	0.21921	Heel quantitative ultrasound index (QUI), direct entry (left)	WNT4
1	22444975	-0.0354038	0.00417467	2.19989e-17	146226	ukb-b-15730	rs10737462	T	0.21921	Heel bone mineral density (BMD) T-score, automated (left)	WNT4
1	22444975	-0.035279	0.00417307	2.80027e-17	146139	ukb-b-1096	rs10737462	T	0.219197	Heel bone mineral density (BMD) (left)	WNT4
1	22444975	-0.0255486	0.00306555	7.8001e-17	265753	ukb-b-20124	rs10737462	T	0.220768	Heel bone mineral density (BMD) T-score, automated	WNT4
1	22444975	-0.0255468	0.00306556	7.89951e-17	265753	ukb-b-19234	rs10737462	T	0.220768	Heel quantitative ultrasound index (QUI), direct entry	WNT4
1	22444975	-0.0254156	0.003065	1.10002e-16	265627	ukb-b-8875	rs10737462	T	0.220761	Heel bone mineral density (BMD)	WNT4
1	22444975	-0.0339001	0.00415588	3.40017e-16	146093	ukb-b-4657	rs10737462	T	0.219081	Heel bone mineral density (BMD) (right)	WNT4
1	22444975	-0.0338221	0.00415557	4.00037e-16	146181	ukb-b-5463	rs10737462	T	0.219093	Heel quantitative ultrasound index (QUI), direct entry (right)	WNT4
1	22444975	-0.0338233	0.00415556	4.00037e-16	146181	ukb-b-20032	rs10737462	T	0.219093	Heel bone mineral density (BMD) T-score, automated (right)	WNT4
1	22444975	0.1266	0.0156	5.08394e-16	NA	finn-b-CD2_BENIGN_LEIOMYOMA_UTERI	rs10737462	T	0.208	Leiomyoma of uterus	WNT4
1	22444975	-0.0300795	0.00373071	7.50585e-16	194398	ukb-a-500	rs10737462	T	0.221452	Heel bone mineral density (BMD) T-score automated	WNT4
1	22444975	0.1275	0.0162	3.87436e-15	NA	finn-b-CD2_BENIGN_LEIOMYOMA_UTERI_EXALLC	rs10737462	T	0.2087	Leiomyoma of uterus (all cancers excluded)	WNT4
1	22444975	-0.0306123	0.00410967	9.3994e-14	146218	ukb-b-5447	rs10737462	T	0.219209	Heel broadband ultrasound attenuation (left)	WNT4
1	22444975	0.00528665	0.000716447	1.59993e-13	462933	ukb-b-3700	rs10737462	T	0.21984	Operation code: hysterectomy	WNT4
1	22444975	-0.0298296	0.00408698	2.90001e-13	146171	ukb-b-6027	rs10737462	T	0.219091	Heel broadband ultrasound attenuation (right)	WNT4
1	22444975	0.156	0.0215	4.03274e-13	NA	finn-b-N14_ENDOMETRIOSIS	rs10737462	T	0.2092	Endometriosis	WNT4
1	22444975	0.0152438	0.00213027	8.30042e-13	NA	ieu-b-105	rs10737462	T	0.22007	FVC	WNT4
1	22444975	-0.0352269	0.00502169	2.3142e-12	106254	ukb-a-361	rs10737462	T	0.221452	Heel bone mineral density (BMD) T-score automated (left)	WNT4
1	22444975	0.0180576	0.002602	3.93278e-12	255492	ukb-a-232	rs10737462	T	0.221452	Forced vital capacity (FVC) Best measure	WNT4
1	22444975	-0.0206604	0.00302652	8.69961e-12	265737	ukb-b-15851	rs10737462	T	0.220758	Heel Broadband ultrasound attenuation, direct entry	WNT4
1	22444975	0.00364623	0.000539307	1.39991e-11	462933	ukb-b-6863	rs10737462	T	0.21984	Operation code: caesarean section / caesarian section	WNT4
1	22444975	0.0145461	0.00216484	1.80011e-11	345665	ukb-b-14713	rs10737462	T	0.220081	Forced vital capacity (FVC), Best measure	WNT4
1	22444975	0.0151	0.0023	2.38781e-11	450243	ebi-a-GCST90000025	rs10737462	T	0.2199	Appendicular lean mass	WNT4
1	22444975	-0.0331943	0.00499121	2.93359e-11	106251	ukb-a-362	rs10737462	T	0.221452	Heel bone mineral density (BMD) T-score automated (right)	WNT4
1	22444975	0.0129598	0.00197597	5.40008e-11	421986	ukb-b-7953	rs10737462	T	0.220064	Forced vital capacity (FVC)	WNT4
1	22444975	0.2086	0.0325	1.31899e-10	NA	finn-b-N14_ENDOMETRIOSIS_OVARY	rs10737462	T	0.208	Endometriosis of ovary	WNT4
1	22444975	0.217	0.034	1.821e-10	NA	finn-b-N14_ENDOMETRIOSIS_PELVICPERITONEUM	rs10737462	T	0.2079	Endometriosis of pelvic peritoneum	WNT4
1	22444975	0.0178	0.0028	2.24001e-10	321047	ebi-a-GCST007429	rs10737462	T	0.22	Lung function (FVC)	WNT4
1	22444975	0.0148055	0.0023702	4.20272e-10	307638	ukb-a-336	rs10737462	T	0.221452	Forced vital capacity (FVC)	WNT4
1	22444975	0.00684546	0.00110741	6.36195e-10	178676	ukb-a-325	rs10737462	T	0.221452	Bilateral oophorectomy (both ovaries removed)	WNT4
1	22444975	-0.135	0.0221	1.08901e-09	NA	finn-b-N14_FEMGENPROL	rs10737462	T	0.204	Female genital prolapse	WNT4
1	22444975	-0.0925	0.0153	1.66598e-09	11807	ebi-a-GCST005345	rs10737462	T	0.2267	Total body bone mineral density (age 0-15)	WNT4
1	22444975	0.00558338	0.000937524	2.59998e-09	247538	ukb-b-17868	rs10737462	T	0.219921	Bilateral oophorectomy (both ovaries removed)	WNT4
1	22444975	0.00177933	0.000306822	6.69993e-09	462933	ukb-b-12722	rs10737462	T	0.21984	Non-cancer illness code, self-reported: uterine fibroids	WNT4
1	22444975	0.0190753	0.00337114	9.40005e-09	NA	bbj-a-70	rs10737462	T	0.70247	Height	WNT4
1	22444975	-0.0147962	0.00266369	2.78195e-08	331296	ukb-a-271	rs10737462	T	0.221452	Impedance of leg (left)	WNT4
1	22444975	0.00996365	0.00179642	2.90001e-08	NA	ieu-b-104	rs10737462	T	0.22007	HbA1C	WNT4
1	22444975	0.0150769	0.00274799	4.10365e-08	255492	ukb-a-231	rs10737462	T	0.221452	Forced expiratory volume in 1-second (FEV1) Best measure	WNT4
1	22444975	0.00195775	0.000357621	4.3937e-08	337159	ukb-a-91	rs10737462	T	0.221452	Non-cancer illness code self-reported: uterine fibroids	WNT4
1	22444975	0.2473	0.0452	4.40504e-08	NA	finn-b-N14_ENDOMET_INFERT	rs10737462	T	0.2077	Endometriosis diagnosis and infertility diagnosis occurring together	WNT4
1	22445991	-0.359867	0.0115511	4.44631e-213	31684	eqtl-a-ENSG00000070831	rs3765351	T	0.53993	ENSG00000070831	WNT4
1	22445991	0.212268	0.0118072	2.90804e-72	17435	eqtl-a-ENSG00000218510	rs3765351	T	0.53993	ENSG00000218510	WNT4
1	22445991	-0.022201	0.00149666	8.9002e-50	461536	ukb-b-16881	rs3765351	T	0.541341	Sitting height	WNT4
1	22445991	-0.0245187	0.00188222	8.84097e-39	336172	ukb-a-195	rs3765351	T	0.541088	Sitting height	WNT4
1	22445991	-0.0131553	0.00130034	4.70002e-24	461950	ukb-b-10787	rs3765351	T	0.541345	Standing height	WNT4
1	22445991	-0.017	0.0019	1.11995e-19	450243	ebi-a-GCST90000025	rs3765351	T	0.5414	Appendicular lean mass	WNT4
1	22445991	-0.0147403	0.00177099	8.60003e-17	NA	ieu-b-105	rs3765351	T	0.541475	FVC	WNT4
1	22445991	-0.0142875	0.00173055	1.51112e-16	336474	ukb-a-389	rs3765351	T	0.541088	Standing height	WNT4
1	22445991	-0.0130558	0.0016426	1.9002e-15	421986	ukb-b-7953	rs3765351	T	0.541187	Forced vital capacity (FVC)	WNT4
1	22445991	-0.0142661	0.00179977	2.29985e-15	345665	ukb-b-14713	rs3765351	T	0.54147	Forced vital capacity (FVC), Best measure	WNT4
1	22445991	-0.0114717	0.00149344	1.59993e-14	NA	ieu-b-104	rs3765351	T	0.541475	HbA1C	WNT4
1	22445991	-0.00950215	0.00124203	1.99986e-14	454888	ukb-b-14540	rs3765351	T	0.54139	Whole body water mass	WNT4
1	22445991	-0.00946343	0.00123998	2.29985e-14	454850	ukb-b-13354	rs3765351	T	0.541389	Whole body fat-free mass	WNT4
1	22445991	-0.00938104	0.00123532	3.10027e-14	454508	ukb-b-17409	rs3765351	T	0.541398	Trunk fat-free mass	WNT4
1	22445991	-0.00932288	0.00123138	3.69999e-14	454463	ukb-b-9685	rs3765351	T	0.541392	Trunk predicted mass	WNT4
1	22445991	-0.00963557	0.00130066	1.29987e-13	454805	ukb-b-16099	rs3765351	T	0.541399	Leg fat-free mass (left)	WNT4
1	22445991	-0.0095475	0.00129154	1.39991e-13	454834	ukb-b-14310	rs3765351	T	0.541397	Leg predicted mass (right)	WNT4
1	22445991	-0.0140639	0.00190695	1.59993e-13	345665	ukb-b-11141	rs3765351	T	0.54147	Forced expiratory volume in 1-second (FEV1), Best measure	WNT4
1	22445991	-0.00947623	0.00129213	2.19989e-13	454799	ukb-b-17271	rs3765351	T	0.541399	Leg predicted mass (left)	WNT4
1	22445991	-0.00952783	0.00129992	2.29985e-13	454835	ukb-b-12828	rs3765351	T	0.541398	Leg fat-free mass (right)	WNT4
1	22445991	-0.00950215	0.00130432	3.19963e-13	454874	ukb-b-16446	rs3765351	T	0.541392	Basal metabolic rate	WNT4
1	22445991	-0.0111529	0.00154244	4.81615e-13	331315	ukb-a-267	rs3765351	T	0.541088	Whole body water mass	WNT4
1	22445991	-0.0156259	0.00217048	6.07016e-13	255492	ukb-a-232	rs3765351	T	0.541088	Forced vital capacity (FVC) Best measure	WNT4
1	22445991	-0.0115339	0.00160377	6.40914e-13	331258	ukb-a-280	rs3765351	T	0.541088	Leg fat-free mass (left)	WNT4
1	22445991	-0.010969	0.00153421	8.71766e-13	331030	ukb-a-292	rs3765351	T	0.541088	Trunk fat-free mass	WNT4
1	22445991	-0.0109312	0.00152921	8.8044e-13	330995	ukb-a-293	rs3765351	T	0.541088	Trunk predicted mass	WNT4
1	22445991	-0.0113684	0.00159287	9.55652e-13	331253	ukb-a-281	rs3765351	T	0.541088	Leg predicted mass (left)	WNT4
1	22445991	-0.0112629	0.00159271	1.53532e-12	331285	ukb-a-277	rs3765351	T	0.541088	Leg predicted mass (right)	WNT4
1	22445991	-0.0108885	0.00154016	1.55561e-12	331291	ukb-a-266	rs3765351	T	0.541088	Whole body fat-free mass	WNT4
1	22445991	-0.0112237	0.00160316	2.54624e-12	331285	ukb-a-276	rs3765351	T	0.541088	Leg fat-free mass (right)	WNT4
1	22445991	-0.0118677	0.00173776	8.49963e-12	421986	ukb-b-19657	rs3765351	T	0.541187	Forced expiratory volume in 1-second (FEV1)	WNT4
1	22445991	-0.0110224	0.00161495	8.79427e-12	331307	ukb-a-268	rs3765351	T	0.541088	Basal metabolic rate	WNT4
1	22445991	0.0813521	0.011922	8.86543e-12	31684	eqtl-a-ENSG00000076864	rs3765351	T	0.53993	ENSG00000076864	WNT4
1	22445991	-0.013346	0.0019771	1.47809e-11	307638	ukb-a-336	rs3765351	T	0.541088	Forced vital capacity (FVC)	WNT4
1	22445991	-0.0163343	0.00252641	1.69981e-11	244730	ebi-a-GCST90000027	rs3765351	T	0.540898	Appendicular lean mass	WNT4
1	22445991	-0.0153061	0.00229222	2.43669e-11	255492	ukb-a-231	rs3765351	T	0.541088	Forced expiratory volume in 1-second (FEV1) Best measure	WNT4
1	22445991	-0.0079423	0.00123452	1.2e-10	454753	ukb-b-19520	rs3765351	T	0.541403	Arm fat-free mass (right)	WNT4
1	22445991	-0.0078606	0.00123042	1.7e-10	454746	ukb-b-16698	rs3765351	T	0.541402	Arm predicted mass (right)	WNT4
1	22445991	-0.0179098	0.00280533	4.30002e-10	205513	ebi-a-GCST90000026	rs3765351	T	0.541988	Appendicular lean mass	WNT4
1	22445991	-0.00766134	0.00125371	9.90011e-10	454655	ukb-b-9093	rs3765351	T	0.541395	Arm predicted mass (left)	WNT4
1	22445991	-0.00766086	0.00125872	1.2e-09	454672	ukb-b-19925	rs3765351	T	0.541394	Arm fat-free mass (left)	WNT4
1	22445991	-0.00910454	0.00151229	1.74213e-09	331216	ukb-a-285	rs3765351	T	0.541088	Arm predicted mass (right)	WNT4
1	22445991	-0.00924514	0.00154272	2.06519e-09	331146	ukb-a-289	rs3765351	T	0.541088	Arm predicted mass (left)	WNT4
1	22445991	-0.0121303	0.00208527	5.99322e-09	307638	ukb-a-337	rs3765351	T	0.541088	Forced expiratory volume in 1-second (FEV1)	WNT4
1	22445991	-0.00882616	0.00151768	6.04895e-09	331221	ukb-a-284	rs3765351	T	0.541088	Arm fat-free mass (right)	WNT4
1	22445991	-0.0134	0.0023	8.40292e-09	321047	ebi-a-GCST007432	rs3765351	T	0.5414	FEV1	WNT4
1	22445991	-0.00876986	0.00154852	1.48535e-08	331159	ukb-a-288	rs3765351	T	0.541088	Arm fat-free mass (left)	WNT4
1	22445991	-0.0128	0.0023	3.96004e-08	321047	ebi-a-GCST007429	rs3765351	T	0.541	Lung function (FVC)	WNT4
1	22447316	-0.728752	0.0129837	3.2734e-310	17435	eqtl-a-ENSG00000218510	rs3765350	G	0.220339	ENSG00000218510	WNT4
1	22447316	0.350461	0.0140535	2.91072e-137	31684	eqtl-a-ENSG00000070831	rs3765350	G	0.220339	ENSG00000070831	WNT4
1	22447316	-0.031982	0.00220472	3.59998e-38	426824	ebi-a-GCST006979	rs3765350	G	0.220976	Heel bone mineral density	WNT4
1	22447316	0.0220594	0.00180102	1.69981e-34	461536	ukb-b-16881	rs3765350	G	0.219933	Sitting height	WNT4
1	22447316	0.0230877	0.00225748	1.51043e-24	336172	ukb-a-195	rs3765350	G	0.221522	Sitting height	WNT4
1	22447316	-0.0398017	0.0040433	3.69999e-24	142487	ebi-a-GCST006288	rs3765350	G	0.219133	Heel bone mineral density	WNT4
1	22447316	-0.0607	0.0068	7.56659e-19	56284	ebi-a-GCST005348	rs3765350	G	0.2365	Total body bone mineral density	WNT4
1	22447316	-0.0354017	0.00417419	2.19989e-17	146226	ukb-b-845	rs3765350	G	0.219307	Heel quantitative ultrasound index (QUI), direct entry (left)	WNT4
1	22447316	-0.0354011	0.00417419	2.19989e-17	146226	ukb-b-15730	rs3765350	G	0.219307	Heel bone mineral density (BMD) T-score, automated (left)	WNT4
1	22447316	-0.0352723	0.00417259	2.80027e-17	146139	ukb-b-1096	rs3765350	G	0.219293	Heel bone mineral density (BMD) (left)	WNT4
1	22447316	-0.025579	0.0030654	7.19946e-17	265753	ukb-b-20124	rs3765350	G	0.22084	Heel bone mineral density (BMD) T-score, automated	WNT4
1	22447316	-0.0255772	0.00306541	7.19946e-17	265753	ukb-b-19234	rs3765350	G	0.22084	Heel quantitative ultrasound index (QUI), direct entry	WNT4
1	22447316	-0.0254477	0.00306485	1,00E-16	265627	ukb-b-8875	rs3765350	G	0.220834	Heel bone mineral density (BMD)	WNT4
1	22447316	-0.0339912	0.0041554	2.80027e-16	146093	ukb-b-4657	rs3765350	G	0.219178	Heel bone mineral density (BMD) (right)	WNT4
1	22447316	-0.0339138	0.00415509	3.29989e-16	146181	ukb-b-5463	rs3765350	G	0.219189	Heel quantitative ultrasound index (QUI), direct entry (right)	WNT4
1	22447316	-0.033915	0.00415508	3.29989e-16	146181	ukb-b-20032	rs3765350	G	0.219189	Heel bone mineral density (BMD) T-score, automated (right)	WNT4
1	22447316	0.1266	0.0156	5.11446e-16	NA	finn-b-CD2_BENIGN_LEIOMYOMA_UTERI	rs3765350	G	0.208	Leiomyoma of uterus	WNT4
1	22447316	-0.030163	0.00373057	6.23304e-16	194398	ukb-a-500	rs3765350	G	0.221522	Heel bone mineral density (BMD) T-score automated	WNT4
1	22447316	0.1275	0.0162	3.90122e-15	NA	finn-b-CD2_BENIGN_LEIOMYOMA_UTERI_EXALLC	rs3765350	G	0.2087	Leiomyoma of uterus (all cancers excluded)	WNT4
1	22447316	-0.0305615	0.00410919	1,00E-13	146218	ukb-b-5447	rs3765350	G	0.219305	Heel broadband ultrasound attenuation (left)	WNT4
1	22447316	0.00528061	0.000716399	1.69981e-13	462933	ukb-b-3700	rs3765350	G	0.219922	Operation code: hysterectomy	WNT4
1	22447316	-0.0298832	0.00408651	2.60016e-13	146171	ukb-b-6027	rs3765350	G	0.219187	Heel broadband ultrasound attenuation (right)	WNT4
1	22447316	0.156	0.0215	4.06537e-13	NA	finn-b-N14_ENDOMETRIOSIS	rs3765350	G	0.2092	Endometriosis	WNT4
1	22447316	0.0152634	0.00213018	7.8001e-13	NA	ieu-b-105	rs3765350	G	0.220149	FVC	WNT4
1	22447316	-0.0352272	0.00502103	2.29826e-12	106254	ukb-a-361	rs3765350	G	0.221522	Heel bone mineral density (BMD) T-score automated (left)	WNT4
1	22447316	0.01812	0.00260187	3.30979e-12	255492	ukb-a-232	rs3765350	G	0.221522	Forced vital capacity (FVC) Best measure	WNT4
1	22447316	-0.0206188	0.00302637	9.60064e-12	265737	ukb-b-15851	rs3765350	G	0.220831	Heel Broadband ultrasound attenuation, direct entry	WNT4
1	22447316	0.00364014	0.000539271	1.50003e-11	462933	ukb-b-6863	rs3765350	G	0.219922	Operation code: caesarean section / caesarian section	WNT4
1	22447316	0.014564	0.00216475	1.69981e-11	345665	ukb-b-14713	rs3765350	G	0.22016	Forced vital capacity (FVC), Best measure	WNT4
1	22447316	-0.0332922	0.00499055	2.55211e-11	106251	ukb-a-362	rs3765350	G	0.221522	Heel bone mineral density (BMD) T-score automated (right)	WNT4
1	22447316	0.0151	0.0023	2.59478e-11	450243	ebi-a-GCST90000025	rs3765350	G	0.22	Appendicular lean mass	WNT4
1	22447316	0.0129639	0.00197583	5.30029e-11	421986	ukb-b-7953	rs3765350	G	0.22015	Forced vital capacity (FVC)	WNT4
1	22447316	0.2085	0.0325	1.34701e-10	NA	finn-b-N14_ENDOMETRIOSIS_OVARY	rs3765350	G	0.208	Endometriosis of ovary	WNT4
1	22447316	0.2168	0.034	1.87202e-10	NA	finn-b-N14_ENDOMETRIOSIS_PELVICPERITONEUM	rs3765350	G	0.2079	Endometriosis of pelvic peritoneum	WNT4
1	22447316	0.0178	0.0028	2.19999e-10	321047	ebi-a-GCST007429	rs3765350	G	0.22	Lung function (FVC)	WNT4
1	22447316	0.0148689	0.00237004	3.53045e-10	307638	ukb-a-336	rs3765350	G	0.221522	Forced vital capacity (FVC)	WNT4
1	22447316	0.00683361	0.00110731	6.78438e-10	178676	ukb-a-325	rs3765350	G	0.221522	Bilateral oophorectomy (both ovaries removed)	WNT4
1	22447316	-0.135	0.0221	1.10601e-09	NA	finn-b-N14_FEMGENPROL	rs3765350	G	0.2039	Female genital prolapse	WNT4
1	22447316	-0.0927	0.0153	1.57101e-09	11807	ebi-a-GCST005345	rs3765350	G	0.2267	Total body bone mineral density (age 0-15)	WNT4
1	22447316	0.00558209	0.000937445	2.59998e-09	247538	ukb-b-17868	rs3765350	G	0.220011	Bilateral oophorectomy (both ovaries removed)	WNT4
1	22447316	0.00178843	0.000306802	5.60003e-09	462933	ukb-b-12722	rs3765350	G	0.219922	Non-cancer illness code, self-reported: uterine fibroids	WNT4
1	22447316	0.019103	0.00337242	8.99995e-09	NA	bbj-a-70	rs3765350	G	0.70278	Height	WNT4
1	22447316	0.0939481	0.0164268	9.74496e-09	8327	ebi-a-GCST004772	rs3765350	G	0.226454	Bone mineral density (paediatric, total body less head)	WNT4
1	22447316	0.0939481	0.0164268	9.74496e-09	8327	ebi-a-GCST004772	rs3765350	G	0.226454	Bone mineral density (paediatric, total body less head)	WNT4
1	22447316	0.00997457	0.00179634	2.80001e-08	NA	ieu-b-104	rs3765350	G	0.220149	HbA1C	WNT4
1	22447316	-0.0147422	0.00266352	3.11695e-08	331296	ukb-a-271	rs3765350	G	0.221522	Impedance of leg (left)	WNT4
1	22447316	0.00197265	0.000357599	3.46338e-08	337159	ukb-a-91	rs3765350	G	0.221522	Non-cancer illness code self-reported: uterine fibroids	WNT4
1	22447316	0.0151494	0.00274786	3.52777e-08	255492	ukb-a-231	rs3765350	G	0.221522	Forced expiratory volume in 1-second (FEV1) Best measure	WNT4
1	22447316	0.2473	0.0452	4.385e-08	NA	finn-b-N14_ENDOMET_INFERT	rs3765350	G	0.2077	Endometriosis diagnosis and infertility diagnosis occurring together	WNT4
1	22450487	-0.723278	0.0151391	3.2734e-310	17435	eqtl-a-ENSG00000218510	rs2235529	T	0.15801	ENSG00000218510	WNT4
1	22450487	0.542882	0.0156644	3.50752e-263	31684	eqtl-a-ENSG00000070831	rs2235529	T	0.15801	ENSG00000070831	WNT4
1	22450487	-0.0390554	0.00252184	4.00037e-42	426824	ebi-a-GCST006979	rs2235529	T	0.15644	Heel bone mineral density	WNT4
1	22450487	0.0278277	0.00206223	1.69981e-41	461536	ukb-b-16881	rs2235529	T	0.15534	Sitting height	WNT4
1	22450487	0.0289312	0.00258122	3.75664e-29	336172	ukb-a-195	rs2235529	T	0.156845	Sitting height	WNT4
1	22450487	-0.0455652	0.00463858	4.70002e-24	142487	ebi-a-GCST006288	rs2235529	T	0.1542	Heel bone mineral density	WNT4
1	22450487	-0.0774	0.0079	1.13894e-22	56284	ebi-a-GCST005348	rs2235529	T	0.1672	Total body bone mineral density	WNT4
1	22450487	0.00787618	0.000820364	7.89951e-22	462933	ukb-b-3700	rs2235529	T	0.15533	Operation code: hysterectomy	WNT4
1	22450487	0.1644	0.0171	8.87156e-22	NA	finn-b-CD2_BENIGN_LEIOMYOMA_UTERI	rs2235529	T	0.1637	Leiomyoma of uterus	WNT4
1	22450487	0.1674	0.0178	5.17726e-21	NA	finn-b-CD2_BENIGN_LEIOMYOMA_UTERI_EXALLC	rs2235529	T	0.1643	Leiomyoma of uterus (all cancers excluded)	WNT4
1	22450487	-0.0313038	0.00351029	4.79954e-19	265627	ukb-b-8875	rs2235529	T	0.15591	Heel bone mineral density (BMD)	WNT4
1	22450487	-0.0311258	0.003511	7.59976e-19	265753	ukb-b-20124	rs2235529	T	0.155903	Heel bone mineral density (BMD) T-score, automated	WNT4
1	22450487	-0.0311235	0.00351102	7.70016e-19	265753	ukb-b-19234	rs2235529	T	0.155903	Heel quantitative ultrasound index (QUI), direct entry	WNT4
1	22450487	0.00539668	0.000617531	2.29985e-18	462933	ukb-b-6863	rs2235529	T	0.15533	Operation code: caesarean section / caesarian section	WNT4
1	22450487	-0.0414842	0.00477672	3.80014e-18	146226	ukb-b-845	rs2235529	T	0.154784	Heel quantitative ultrasound index (QUI), direct entry (left)	WNT4
1	22450487	-0.0414835	0.00477672	3.80014e-18	146226	ukb-b-15730	rs2235529	T	0.154784	Heel bone mineral density (BMD) T-score, automated (left)	WNT4
1	22450487	-0.0414455	0.00477467	3.90032e-18	146139	ukb-b-1096	rs2235529	T	0.154777	Heel bone mineral density (BMD) (left)	WNT4
1	22450487	-0.0369736	0.00426548	4.4269e-18	194398	ukb-a-500	rs2235529	T	0.156845	Heel bone mineral density (BMD) T-score automated	WNT4
1	22450487	-0.0408376	0.00475557	8.9002e-18	146181	ukb-b-20032	rs2235529	T	0.154673	Heel bone mineral density (BMD) T-score, automated (right)	WNT4
1	22450487	-0.0408347	0.00475557	8.9002e-18	146181	ukb-b-5463	rs2235529	T	0.154673	Heel quantitative ultrasound index (QUI), direct entry (right)	WNT4
1	22450487	-0.0407402	0.0047561	1.10002e-17	146093	ukb-b-4657	rs2235529	T	0.15466	Heel bone mineral density (BMD) (right)	WNT4
1	22450487	0.163488	0.0206505	2.43445e-15	NA	bbj-a-157	rs2235529	T	0.543699	Uterine fibroids	WNT4
1	22450487	0.00818642	0.0010736	2.39994e-14	247538	ukb-b-17868	rs2235529	T	0.155426	Bilateral oophorectomy (both ovaries removed)	WNT4
1	22450487	-0.0355275	0.00467702	2.99985e-14	146171	ukb-b-6027	rs2235529	T	0.15467	Heel broadband ultrasound attenuation (right)	WNT4
1	22450487	-0.034986	0.00470239	1,00E-13	146218	ukb-b-5447	rs2235529	T	0.154779	Heel broadband ultrasound attenuation (left)	WNT4
1	22450487	0.00940565	0.00126555	1.07374e-13	178676	ukb-a-325	rs2235529	T	0.156845	Bilateral oophorectomy (both ovaries removed)	WNT4
1	22450487	0.0179076	0.00243684	1.99986e-13	NA	ieu-b-105	rs2235529	T	0.155743	FVC	WNT4
1	22450487	0.1707	0.0236	4.79181e-13	NA	finn-b-N14_ENDOMETRIOSIS	rs2235529	T	0.1643	Endometriosis	WNT4
1	22450487	-0.0249044	0.00346637	6.70039e-13	265737	ukb-b-15851	rs2235529	T	0.155891	Heel Broadband ultrasound attenuation, direct entry	WNT4
1	22450487	0.00406391	0.000566542	7.29962e-13	462933	ukb-b-1962	rs2235529	T	0.15533	Operation code: bilateral oophorectomy	WNT4
1	22450487	0.0212664	0.00297401	8.65566e-13	255492	ukb-a-232	rs2235529	T	0.156845	Forced vital capacity (FVC) Best measure	WNT4
1	22450487	-0.00281584	0.000396061	1.166e-12	337199	ukb-a-577	rs2235529	T	0.156845	Diagnoses - main ICD10: N81 Female genital prolapse	WNT4
1	22450487	0.0155337	0.00226276	6.70039e-12	421986	ukb-b-7953	rs2235529	T	0.155439	Forced vital capacity (FVC)	WNT4
1	22450487	0.00239211	0.000351325	9.79941e-12	462933	ukb-b-12722	rs2235529	T	0.15533	Non-cancer illness code, self-reported: uterine fibroids	WNT4
1	22450487	0.0167676	0.00247636	1.29987e-11	345665	ukb-b-14713	rs2235529	T	0.155755	Forced vital capacity (FVC), Best measure	WNT4
1	22450487	0.0175	0.0026	1.32312e-11	450243	ebi-a-GCST90000025	rs2235529	T	0.1555	Appendicular lean mass	WNT4
1	22450487	0.0252312	0.00386572	2.70023e-11	205513	ebi-a-GCST90000026	rs2235529	T	0.155341	Appendicular lean mass	WNT4
1	22450487	0.0179619	0.00271045	3.434e-11	307638	ukb-a-336	rs2235529	T	0.156845	Forced vital capacity (FVC)	WNT4
1	22450487	0.247	0.0375	4.43915e-11	NA	finn-b-N14_ENDOMETRIOSIS_PELVICPERITONEUM	rs2235529	T	0.1631	Endometriosis of pelvic peritoneum	WNT4
1	22450487	-0.1612	0.0245	4.7874e-11	NA	finn-b-N14_FEMGENPROL	rs2235529	T	0.1593	Female genital prolapse	WNT4
1	22450487	-0.0368791	0.00570769	1.04251e-10	106251	ukb-a-362	rs2235529	T	0.156845	Heel bone mineral density (BMD) T-score automated (right)	WNT4
1	22450487	-0.0370551	0.00574189	1.09794e-10	106254	ukb-a-361	rs2235529	T	0.156845	Heel bone mineral density (BMD) T-score automated (left)	WNT4
1	22450487	0.00164964	0.000258656	1.79999e-10	462933	ukb-b-10903	rs2235529	T	0.15533	Non-cancer illness code, self-reported: endometriosis	WNT4
1	22450487	0.0204	0.0032	2.07998e-10	321047	ebi-a-GCST007429	rs2235529	T	0.156	Lung function (FVC)	WNT4
1	22450487	0.2234	0.0357	3.90904e-10	NA	finn-b-N14_ENDOMETRIOSIS_OVARY	rs2235529	T	0.1631	Endometriosis of ovary	WNT4
1	22450487	0.00254955	0.000408923	4.52908e-10	337159	ukb-a-91	rs2235529	T	0.156845	Non-cancer illness code self-reported: uterine fibroids	WNT4
1	22450487	0.0111486	0.00179171	4.90004e-10	461950	ukb-b-10787	rs2235529	T	0.15535	Standing height	WNT4
1	22450487	0.0109594	0.00177995	7.39997e-10	454834	ukb-b-14310	rs2235529	T	0.155269	Leg predicted mass (right)	WNT4
1	22450487	0.0108844	0.00179151	1.2e-09	454835	ukb-b-12828	rs2235529	T	0.155269	Leg fat-free mass (right)	WNT4
1	22450487	-0.0384226	0.00636777	1.6e-09	83410	ukb-b-13538	rs2235529	T	0.153874	6mm weak meridian (left)	WNT4
1	22450487	0.0313794	0.00524648	2.19999e-09	200272	ukb-b-3357	rs2235529	T	0.154122	Birth weight of first child	WNT4
1	22450487	-0.0376082	0.00634058	2.99999e-09	83410	ukb-b-645	rs2235529	T	0.153874	6mm strong meridian (left)	WNT4
1	22450487	0.0126037	0.00218423	7.91991e-09	331285	ukb-a-277	rs2235529	T	0.156845	Leg predicted mass (right)	WNT4
1	22450487	0.0179305	0.00314088	1.13936e-08	255492	ukb-a-231	rs2235529	T	0.156845	Forced expiratory volume in 1-second (FEV1) Best measure	WNT4
1	22450487	0.012522	0.00219856	1.23061e-08	331285	ukb-a-276	rs2235529	T	0.156845	Leg fat-free mass (right)	WNT4
1	22450487	0.106448	0.0188934	1.59801e-08	8327	ebi-a-GCST004772	rs2235529	T	0.153977	Bone mineral density (paediatric, total body less head)	WNT4
1	22450487	0.106448	0.0188934	1.59801e-08	8327	ebi-a-GCST004772	rs2235529	T	0.153977	Bone mineral density (paediatric, total body less head)	WNT4
1	22450487	-0.0501927	0.00889064	1.6e-08	46207	ukb-b-4643	rs2235529	T	0.166384	Age at hysterectomy	WNT4
1	22450487	0.010092	0.00179255	1.79999e-08	454805	ukb-b-16099	rs2235529	T	0.155265	Leg fat-free mass (left)	WNT4
1	22450487	-0.00119389	0.000212338	1.89998e-08	463010	ukb-b-11298	rs2235529	T	0.155321	Diagnoses - main ICD10: N81.1 Cystocele	WNT4
1	22450487	0.0115071	0.00205494	2.1e-08	NA	ieu-b-104	rs2235529	T	0.155743	HbA1C	WNT4
1	22450487	-0.0255541	0.00456909	2.19999e-08	250782	ukb-b-1209	rs2235529	T	0.155424	Number of live births	WNT4
1	22450487	-0.1007	0.0181	2.42399e-08	11807	ebi-a-GCST005345	rs2235529	T	0.1572	Total body bone mineral density (age 0-15)	WNT4
1	22450487	-0.00115235	0.000206734	2.5e-08	463010	ukb-b-12265	rs2235529	T	0.155321	Operative procedures - secondary OPCS: Q08.9 Unspecified vaginal excision of uterus	WNT4
1	22450487	0.00986662	0.0017808	2.99999e-08	454799	ukb-b-17271	rs2235529	T	0.155264	Leg predicted mass (left)	WNT4
1	22450487	-0.081	0.0147	3.457e-08	18805	ebi-a-GCST005350	rs2235529	T	0.1732	Total body bone mineral density (age 45-60)	WNT4
1	22450487	0.2742	0.0498	3.58402e-08	NA	finn-b-N14_ENDOMET_INFERT	rs2235529	T	0.1629	Endometriosis diagnosis and infertility diagnosis occurring together	WNT4
1	22450487	-0.032866	0.00596766	3.59998e-08	95998	ukb-b-11113	rs2235529	T	0.153542	3mm weak meridian (left)	WNT4
1	22450487	-0.0348089	0.00633073	3.79997e-08	84303	ukb-b-11452	rs2235529	T	0.153917	6mm strong meridian (right)	WNT4
1	22450487	-0.0326318	0.00596057	4.39997e-08	95998	ukb-b-14664	rs2235529	T	0.153542	3mm strong meridian (left)	WNT4
1	22452714	-0.342807	0.0115812	1.48594e-192	31560	eqtl-a-ENSG00000070831	rs4655024	T	0.536417	ENSG00000070831	WNT4
1	22452714	-0.022546	0.00149986	4.49987e-51	461536	ukb-b-16881	rs4655024	T	0.54401	Sitting height	WNT4
1	22452714	0.161838	0.0118572	2.04692e-42	17311	eqtl-a-ENSG00000218510	rs4655024	T	0.536417	ENSG00000218510	WNT4
1	22452714	-0.0246519	0.00188641	5.11918e-39	336172	ukb-a-195	rs4655024	T	0.544506	Sitting height	WNT4
1	22452714	-0.0132194	0.00130315	3.50026e-24	461950	ukb-b-10787	rs4655024	T	0.544022	Standing height	WNT4
1	22452714	-0.0168	0.0019	4.17446e-19	450243	ebi-a-GCST90000025	rs4655024	T	0.5441	Appendicular lean mass	WNT4
1	22452714	-0.0143419	0.00173441	1.35581e-16	336474	ukb-a-389	rs4655024	T	0.544506	Standing height	WNT4
1	22452714	-0.0140948	0.00177447	1.99986e-15	NA	ieu-b-105	rs4655024	T	0.544122	FVC	WNT4
1	22452714	-0.0129609	0.00164597	3.40017e-15	421986	ukb-b-7953	rs4655024	T	0.543802	Forced vital capacity (FVC)	WNT4
1	22452714	-0.0138531	0.00180331	1.59993e-14	345665	ukb-b-14713	rs4655024	T	0.544113	Forced vital capacity (FVC), Best measure	WNT4
1	22452714	-0.00923827	0.00124467	1.20005e-13	454888	ukb-b-14540	rs4655024	T	0.544048	Whole body water mass	WNT4
1	22452714	-0.00918742	0.00124262	1.39991e-13	454850	ukb-b-13354	rs4655024	T	0.544048	Whole body fat-free mass	WNT4
1	22452714	-0.00911529	0.00123794	1.80011e-13	454508	ukb-b-17409	rs4655024	T	0.544061	Trunk fat-free mass	WNT4
1	22452714	-0.00903977	0.00123399	2.39994e-13	454463	ukb-b-9685	rs4655024	T	0.544055	Trunk predicted mass	WNT4
1	22452714	-0.0109099	0.00149638	3.10027e-13	NA	ieu-b-104	rs4655024	T	0.544122	HbA1C	WNT4
1	22452714	-0.00948199	0.00130342	3.50026e-13	454805	ukb-b-16099	rs4655024	T	0.544057	Leg fat-free mass (left)	WNT4
1	22452714	-0.00936932	0.00129487	4.60045e-13	454799	ukb-b-17271	rs4655024	T	0.544059	Leg predicted mass (left)	WNT4
1	22452714	-0.00933187	0.00129428	5.60015e-13	454834	ukb-b-14310	rs4655024	T	0.544056	Leg predicted mass (right)	WNT4
1	22452714	-0.00928699	0.00130269	1,00E-12	454835	ukb-b-12828	rs4655024	T	0.544057	Leg fat-free mass (right)	WNT4
1	22452714	-0.0135028	0.0019107	1.59993e-12	345665	ukb-b-11141	rs4655024	T	0.544113	Forced expiratory volume in 1-second (FEV1), Best measure	WNT4
1	22452714	-0.00921128	0.0013071	1.80011e-12	454874	ukb-b-16446	rs4655024	T	0.54405	Basal metabolic rate	WNT4
1	22452714	-0.0112036	0.00160726	3.16155e-12	331258	ukb-a-280	rs4655024	T	0.544506	Leg fat-free mass (left)	WNT4
1	22452714	0.0827985	0.0119148	3.6686e-12	31560	eqtl-a-ENSG00000076864	rs4655024	T	0.536417	ENSG00000076864	WNT4
1	22452714	-0.0107242	0.00154581	3.99577e-12	331315	ukb-a-267	rs4655024	T	0.544506	Whole body water mass	WNT4
1	22452714	-0.0110371	0.00159633	4.71954e-12	331253	ukb-a-281	rs4655024	T	0.544506	Leg predicted mass (left)	WNT4
1	22452714	-0.010535	0.00153753	7.3013e-12	331030	ukb-a-292	rs4655024	T	0.544506	Trunk fat-free mass	WNT4
1	22452714	-0.0104988	0.00153252	7.36207e-12	330995	ukb-a-293	rs4655024	T	0.544506	Trunk predicted mass	WNT4
1	22452714	-0.0108815	0.00159618	9.29822e-12	331285	ukb-a-277	rs4655024	T	0.544506	Leg predicted mass (right)	WNT4
1	22452714	-0.0104387	0.00154352	1.35488e-11	331291	ukb-a-266	rs4655024	T	0.544506	Whole body fat-free mass	WNT4
1	22452714	-0.0108219	0.00160665	1.63418e-11	331285	ukb-a-276	rs4655024	T	0.544506	Leg fat-free mass (right)	WNT4
1	22452714	-0.0115163	0.00174132	3.80014e-11	421986	ukb-b-19657	rs4655024	T	0.543802	Forced expiratory volume in 1-second (FEV1)	WNT4
1	22452714	-0.0143697	0.00217473	3.91471e-11	255492	ukb-a-232	rs4655024	T	0.544506	Forced vital capacity (FVC) Best measure	WNT4
1	22452714	-0.0106039	0.00161847	5.69246e-11	331307	ukb-a-268	rs4655024	T	0.544506	Basal metabolic rate	WNT4
1	22452714	-0.0159729	0.00253096	6.29941e-11	244730	ebi-a-GCST90000027	rs4655024	T	0.54365	Appendicular lean mass	WNT4
1	22452714	-0.0178319	0.00281253	2.59998e-10	205513	ebi-a-GCST90000026	rs4655024	T	0.544686	Appendicular lean mass	WNT4
1	22452714	-0.0125216	0.00198131	2.6215e-10	307638	ukb-a-336	rs4655024	T	0.544506	Forced vital capacity (FVC)	WNT4
1	22452714	-0.00746912	0.00123714	1.6e-09	454753	ukb-b-19520	rs4655024	T	0.544061	Arm fat-free mass (right)	WNT4
1	22452714	-0.0138296	0.0022967	1.73053e-09	255492	ukb-a-231	rs4655024	T	0.544506	Forced expiratory volume in 1-second (FEV1) Best measure	WNT4
1	22452714	-0.00736747	0.00123303	2.30001e-09	454746	ukb-b-16698	rs4655024	T	0.54406	Arm predicted mass (right)	WNT4
1	22452714	-0.0073451	0.00125636	5,00E-09	454655	ukb-b-9093	rs4655024	T	0.544055	Arm predicted mass (left)	WNT4
1	22452714	-0.00898385	0.00154607	6.22372e-09	331146	ukb-a-289	rs4655024	T	0.544506	Arm predicted mass (left)	WNT4
1	22452714	-0.00730462	0.00126139	7.00003e-09	454672	ukb-b-19925	rs4655024	T	0.544055	Arm fat-free mass (left)	WNT4
1	22452714	-0.00862396	0.00151558	1.27008e-08	331216	ukb-a-285	rs4655024	T	0.544506	Arm predicted mass (right)	WNT4
1	22452714	-0.0128	0.0023	3.74404e-08	321047	ebi-a-GCST007432	rs4655024	T	0.5443	FEV1	WNT4
1	22452714	-0.00830814	0.00152099	4.70251e-08	331221	ukb-a-284	rs4655024	T	0.544506	Arm fat-free mass (right)	WNT4
1	22455142	-0.380117	0.0115529	2.05589e-237	31684	eqtl-a-ENSG00000070831	rs7544210	A	0.55919	ENSG00000070831	WNT4
1	22455142	-0.023111	0.00150968	6.70039e-53	461536	ukb-b-16881	rs7544210	A	0.570073	Sitting height	WNT4
1	22455142	-0.0249071	0.00189863	2.63876e-39	336172	ukb-a-195	rs7544210	A	0.570866	Sitting height	WNT4
1	22455142	-0.0146338	0.00131168	6.59933e-29	461950	ukb-b-10787	rs7544210	A	0.570084	Standing height	WNT4
1	22455142	0.118864	0.011946	2.51652e-23	17435	eqtl-a-ENSG00000218510	rs7544210	A	0.55919	ENSG00000218510	WNT4
1	22455142	-0.0173	0.0019	7.90133e-20	450243	ebi-a-GCST90000025	rs7544210	A	0.5702	Appendicular lean mass	WNT4
1	22455142	-0.015105	0.00174564	5.03849e-18	336474	ukb-a-389	rs7544210	A	0.570866	Standing height	WNT4
1	22455142	-0.013131	0.0016567	2.29985e-15	421986	ukb-b-7953	rs7544210	A	0.569916	Forced vital capacity (FVC)	WNT4
1	22455142	-0.0138961	0.00178625	7.29962e-15	NA	ieu-b-105	rs7544210	A	0.570091	FVC	WNT4
1	22455142	-0.0136335	0.00181529	5.90065e-14	345665	ukb-b-14713	rs7544210	A	0.570082	Forced vital capacity (FVC), Best measure	WNT4
1	22455142	-0.00933975	0.00125066	8.19974e-14	454850	ukb-b-13354	rs7544210	A	0.570097	Whole body fat-free mass	WNT4
1	22455142	-0.00970925	0.00130266	9.09913e-14	454834	ukb-b-14310	rs7544210	A	0.570105	Leg predicted mass (right)	WNT4
1	22455142	-0.00933078	0.00125272	9.3994e-14	454888	ukb-b-14540	rs7544210	A	0.570097	Whole body water mass	WNT4
1	22455142	-0.00971854	0.00131186	1.29987e-13	454805	ukb-b-16099	rs7544210	A	0.570107	Leg fat-free mass (left)	WNT4
1	22455142	-0.00915812	0.00124195	1.69981e-13	454463	ukb-b-9685	rs7544210	A	0.570101	Trunk predicted mass	WNT4
1	22455142	-0.00917367	0.00124594	1.80011e-13	454508	ukb-b-17409	rs7544210	A	0.570107	Trunk fat-free mass	WNT4
1	22455142	-0.00965555	0.00131111	1.80011e-13	454835	ukb-b-12828	rs7544210	A	0.570106	Leg fat-free mass (right)	WNT4
1	22455142	-0.00958847	0.00130325	1.9002e-13	454799	ukb-b-17271	rs7544210	A	0.570109	Leg predicted mass (left)	WNT4
1	22455142	-0.00934986	0.00131555	1.20005e-12	454874	ukb-b-16446	rs7544210	A	0.5701	Basal metabolic rate	WNT4
1	22455142	-0.0106588	0.00150631	1.50003e-12	NA	ieu-b-104	rs7544210	A	0.570091	HbA1C	WNT4
1	22455142	-0.0112817	0.00161751	3.07044e-12	331258	ukb-a-280	rs7544210	A	0.570866	Leg fat-free mass (left)	WNT4
1	22455142	-0.0111167	0.00160636	4.51024e-12	331285	ukb-a-277	rs7544210	A	0.570866	Leg predicted mass (right)	WNT4
1	22455142	-0.0110671	0.00160652	5.63508e-12	331253	ukb-a-281	rs7544210	A	0.570866	Leg predicted mass (left)	WNT4
1	22455142	-0.0110792	0.00161689	7.28786e-12	331285	ukb-a-276	rs7544210	A	0.570866	Leg fat-free mass (right)	WNT4
1	22455142	-0.0190899	0.00283127	1,00E-11	205513	ebi-a-GCST90000026	rs7544210	A	0.570415	Appendicular lean mass	WNT4
1	22455142	-0.0105601	0.00155566	1.13737e-11	331315	ukb-a-267	rs7544210	A	0.570866	Whole body water mass	WNT4
1	22455142	-0.013008	0.00192339	1.39991e-11	345665	ukb-b-11141	rs7544210	A	0.570082	Forced expiratory volume in 1-second (FEV1), Best measure	WNT4
1	22455142	-0.011738	0.00175267	2.09991e-11	421986	ukb-b-19657	rs7544210	A	0.569916	Forced expiratory volume in 1-second (FEV1)	WNT4
1	22455142	-0.0103062	0.00155336	3.25462e-11	331291	ukb-a-266	rs7544210	A	0.570866	Whole body fat-free mass	WNT4
1	22455142	-0.0102177	0.00154228	3.47536e-11	330995	ukb-a-293	rs7544210	A	0.570866	Trunk predicted mass	WNT4
1	22455142	-0.0102146	0.00154734	4.08037e-11	331030	ukb-a-292	rs7544210	A	0.570866	Trunk fat-free mass	WNT4
1	22455142	-0.0104727	0.00162879	1.28015e-10	331307	ukb-a-268	rs7544210	A	0.570866	Basal metabolic rate	WNT4
1	22455142	-0.0157788	0.00254732	2.30001e-10	244730	ebi-a-GCST90000027	rs7544210	A	0.570076	Appendicular lean mass	WNT4
1	22455142	-0.0122788	0.00199407	7.39078e-10	307638	ukb-a-336	rs7544210	A	0.570866	Forced vital capacity (FVC)	WNT4
1	22455142	-0.0134341	0.00218895	8.40892e-10	255492	ukb-a-232	rs7544210	A	0.570866	Forced vital capacity (FVC) Best measure	WNT4
1	22455142	-0.00740032	0.00124514	2.80001e-09	454753	ukb-b-19520	rs7544210	A	0.570109	Arm fat-free mass (right)	WNT4
1	22455142	-0.0071817	0.00124101	7.19996e-09	454746	ukb-b-16698	rs7544210	A	0.570108	Arm predicted mass (right)	WNT4
1	22455142	-0.00730661	0.00126449	7.49998e-09	454655	ukb-b-9093	rs7544210	A	0.570103	Arm predicted mass (left)	WNT4
1	22455142	0.019322	0.00334527	7.69999e-09	250782	ukb-b-1209	rs7544210	A	0.570057	Number of live births	WNT4
1	22455142	-0.00731506	0.00126955	8.30004e-09	454672	ukb-b-19925	rs7544210	A	0.570102	Arm fat-free mass (left)	WNT4
1	22455142	-0.0129507	0.00231171	2.11831e-08	255492	ukb-a-231	rs7544210	A	0.570866	Forced expiratory volume in 1-second (FEV1) Best measure	WNT4
1	22455142	0.0668792	0.0119746	2.33432e-08	31684	eqtl-a-ENSG00000076864	rs7544210	A	0.55919	ENSG00000076864	WNT4
1	22455142	-0.00865743	0.00155594	2.63694e-08	331146	ukb-a-289	rs7544210	A	0.570866	Arm predicted mass (left)	WNT4
1	22455728	-0.375739	0.0115648	1.48594e-231	31561	eqtl-a-ENSG00000070831	rs56673898	T	0.559749	ENSG00000070831	WNT4
1	22455728	-0.0232507	0.00151037	1.80011e-53	461536	ukb-b-16881	rs56673898	T	0.572542	Sitting height	WNT4
1	22455728	-0.0250652	0.00189963	9.61612e-40	336172	ukb-a-195	rs56673898	T	0.573356	Sitting height	WNT4
1	22455728	-0.0147548	0.00131228	2.49977e-29	461950	ukb-b-10787	rs56673898	T	0.572554	Standing height	WNT4
1	22455728	0.113734	0.0119511	1.78608e-21	17312	eqtl-a-ENSG00000218510	rs56673898	T	0.559749	ENSG00000218510	WNT4
1	22455728	-0.0172	0.0019	1.09094e-19	450243	ebi-a-GCST90000025	rs56673898	T	0.5727	Appendicular lean mass	WNT4
1	22455728	-0.0151923	0.00174657	3.38065e-18	336474	ukb-a-389	rs56673898	T	0.573356	Standing height	WNT4
1	22455728	-0.0133567	0.00165745	7.70016e-16	421986	ukb-b-7953	rs56673898	T	0.572368	Forced vital capacity (FVC)	WNT4
1	22455728	-0.0141804	0.00178688	2.09991e-15	NA	ieu-b-105	rs56673898	T	0.572508	FVC	WNT4
1	22455728	-0.0139395	0.00181593	1.59993e-14	345665	ukb-b-14713	rs56673898	T	0.572498	Forced vital capacity (FVC), Best measure	WNT4
1	22455728	-0.00935965	0.00125125	7.39946e-14	454850	ukb-b-13354	rs56673898	T	0.572576	Whole body fat-free mass	WNT4
1	22455728	-0.00936166	0.00125332	8.10028e-14	454888	ukb-b-14540	rs56673898	T	0.572576	Whole body water mass	WNT4
1	22455728	-0.00922587	0.00124255	1.10002e-13	454463	ukb-b-9685	rs56673898	T	0.572583	Trunk predicted mass	WNT4
1	22455728	-0.00925114	0.00124654	1.20005e-13	454508	ukb-b-17409	rs56673898	T	0.572589	Trunk fat-free mass	WNT4
1	22455728	-0.00961624	0.00130328	1.59993e-13	454834	ukb-b-14310	rs56673898	T	0.572584	Leg predicted mass (right)	WNT4
1	22455728	-0.00967261	0.00131248	1.69981e-13	454805	ukb-b-16099	rs56673898	T	0.572587	Leg fat-free mass (left)	WNT4
1	22455728	-0.00956092	0.00130388	2.29985e-13	454799	ukb-b-17271	rs56673898	T	0.572589	Leg predicted mass (left)	WNT4
1	22455728	-0.00955783	0.00131174	3.19963e-13	454835	ukb-b-12828	rs56673898	T	0.572585	Leg fat-free mass (right)	WNT4
1	22455728	-0.0108652	0.00150684	5.60015e-13	NA	ieu-b-104	rs56673898	T	0.572508	HbA1C	WNT4
1	22455728	-0.00934763	0.00131618	1.20005e-12	454874	ukb-b-16446	rs56673898	T	0.572579	Basal metabolic rate	WNT4
1	22455728	-0.0132811	0.00192407	5.10035e-12	345665	ukb-b-11141	rs56673898	T	0.572498	Forced expiratory volume in 1-second (FEV1), Best measure	WNT4
1	22455728	-0.0111344	0.0016184	5.99929e-12	331258	ukb-a-280	rs56673898	T	0.573356	Leg fat-free mass (left)	WNT4
1	22455728	-0.0191341	0.00283243	8.99912e-12	205513	ebi-a-GCST90000026	rs56673898	T	0.572883	Appendicular lean mass	WNT4
1	22455728	-0.010942	0.00160724	9.91517e-12	331285	ukb-a-277	rs56673898	T	0.573356	Leg predicted mass (right)	WNT4
1	22455728	-0.0109093	0.0016074	1.14736e-11	331253	ukb-a-281	rs56673898	T	0.573356	Leg predicted mass (left)	WNT4
1	22455728	-0.010548	0.00155651	1.23169e-11	331315	ukb-a-267	rs56673898	T	0.573356	Whole body water mass	WNT4
1	22455728	-0.0118412	0.00175347	1.39991e-11	421986	ukb-b-19657	rs56673898	T	0.572368	Forced expiratory volume in 1-second (FEV1)	WNT4
1	22455728	-0.010888	0.00161778	1.69707e-11	331285	ukb-a-276	rs56673898	T	0.573356	Leg fat-free mass (right)	WNT4
1	22455728	-0.0102808	0.00154312	2.69898e-11	330995	ukb-a-293	rs56673898	T	0.573356	Trunk predicted mass	WNT4
1	22455728	-0.0102774	0.00154819	3.17687e-11	331030	ukb-a-292	rs56673898	T	0.573356	Trunk fat-free mass	WNT4
1	22455728	-0.0102828	0.00155421	3.69403e-11	331291	ukb-a-266	rs56673898	T	0.573356	Whole body fat-free mass	WNT4
1	22455728	-0.0104252	0.00162968	1.5857e-10	331307	ukb-a-268	rs56673898	T	0.573356	Basal metabolic rate	WNT4
1	22455728	-0.0156366	0.00254851	3.2e-10	244730	ebi-a-GCST90000027	rs56673898	T	0.572538	Appendicular lean mass	WNT4
1	22455728	-0.0137536	0.00218985	3.37816e-10	255492	ukb-a-232	rs56673898	T	0.573356	Forced vital capacity (FVC) Best measure	WNT4
1	22455728	-0.0124004	0.00199511	5.12554e-10	307638	ukb-a-336	rs56673898	T	0.573356	Forced vital capacity (FVC)	WNT4
1	22455728	-0.00742081	0.00124574	2.59998e-09	454753	ukb-b-19520	rs56673898	T	0.572589	Arm fat-free mass (right)	WNT4
1	22455728	-0.00721035	0.0012416	6.29999e-09	454746	ukb-b-16698	rs56673898	T	0.572588	Arm predicted mass (right)	WNT4
1	22455728	-0.00734543	0.00126509	6.4e-09	454655	ukb-b-9093	rs56673898	T	0.572584	Arm predicted mass (left)	WNT4
1	22455728	-0.00735263	0.00127015	7.10003e-09	454672	ukb-b-19925	rs56673898	T	0.572582	Arm fat-free mass (left)	WNT4
1	22455728	-0.0132202	0.00231268	1.08913e-08	255492	ukb-a-231	rs56673898	T	0.573356	Forced expiratory volume in 1-second (FEV1) Best measure	WNT4
1	22455728	0.0189799	0.0033469	1.40001e-08	250782	ukb-b-1209	rs56673898	T	0.572509	Number of live births	WNT4
1	22455728	0.0675215	0.0119759	1.71838e-08	31561	eqtl-a-ENSG00000076864	rs56673898	T	0.559749	ENSG00000076864	WNT4
1	22455728	-0.00873476	0.00155679	2.01618e-08	331146	ukb-a-289	rs56673898	T	0.573356	Arm predicted mass (left)	WNT4
1	22458794	-0.71445	0.0138227	3.2734e-310	17305	eqtl-a-ENSG00000218510	rs12404660	G	0.193229	ENSG00000218510	WNT4
1	22458794	0.399763	0.0146938	5.48277e-163	31554	eqtl-a-ENSG00000070831	rs12404660	G	0.193229	ENSG00000070831	WNT4
1	22458794	0.0258305	0.00191506	1.80011e-41	461536	ukb-b-16881	rs12404660	G	0.187899	Sitting height	WNT4
1	22458794	-0.0343715	0.0023449	1.9002e-38	426824	ebi-a-GCST006979	rs12404660	G	0.188491	Heel bone mineral density	WNT4
1	22458794	0.0263076	0.00239986	5.87354e-28	336172	ukb-a-195	rs12404660	G	0.188957	Sitting height	WNT4
1	22458794	-0.0445593	0.00428865	5.79963e-27	142487	ebi-a-GCST006288	rs12404660	G	0.189465	Heel bone mineral density	WNT4
1	22458794	0.162	0.0168	5.18442e-22	NA	finn-b-CD2_BENIGN_LEIOMYOMA_UTERI	rs12404660	G	0.1719	Leiomyoma of uterus	WNT4
1	22458794	0.1652	0.0174	2.72521e-21	NA	finn-b-CD2_BENIGN_LEIOMYOMA_UTERI_EXALLC	rs12404660	G	0.1725	Leiomyoma of uterus (all cancers excluded)	WNT4
1	22458794	-0.0683	0.0072	3.92283e-21	56284	ebi-a-GCST005348	rs12404660	G	0.2125	Total body bone mineral density	WNT4
1	22458794	-0.0278807	0.00325944	1.20005e-17	265753	ukb-b-20124	rs12404660	G	0.188585	Heel bone mineral density (BMD) T-score, automated	WNT4
1	22458794	-0.027862	0.0032588	1.20005e-17	265627	ukb-b-8875	rs12404660	G	0.188585	Heel bone mineral density (BMD)	WNT4
1	22458794	0.0065154	0.00076177	1.20005e-17	462933	ukb-b-3700	rs12404660	G	0.18789	Operation code: hysterectomy	WNT4
1	22458794	-0.0278785	0.00325945	1.20005e-17	265753	ukb-b-19234	rs12404660	G	0.188585	Heel quantitative ultrasound index (QUI), direct entry	WNT4
1	22458794	-0.0332991	0.00396552	4.60363e-17	194398	ukb-a-500	rs12404660	G	0.188957	Heel bone mineral density (BMD) T-score automated	WNT4
1	22458794	-0.0349173	0.00443467	3.40017e-15	146226	ukb-b-845	rs12404660	G	0.187617	Heel quantitative ultrasound index (QUI), direct entry (left)	WNT4
1	22458794	-0.0349157	0.00443467	3.50026e-15	146226	ukb-b-15730	rs12404660	G	0.187617	Heel bone mineral density (BMD) T-score, automated (left)	WNT4
1	22458794	-0.0348415	0.00443269	3.80014e-15	146139	ukb-b-1096	rs12404660	G	0.187608	Heel bone mineral density (BMD) (left)	WNT4
1	22458794	-0.0342117	0.00441554	9.30037e-15	146181	ukb-b-20032	rs12404660	G	0.187483	Heel bone mineral density (BMD) T-score, automated (right)	WNT4
1	22458794	-0.0342109	0.00441555	9.30037e-15	146181	ukb-b-5463	rs12404660	G	0.187483	Heel quantitative ultrasound index (QUI), direct entry (right)	WNT4
1	22458794	-0.0341403	0.00441591	1.10002e-14	146093	ukb-b-4657	rs12404660	G	0.18747	Heel bone mineral density (BMD) (right)	WNT4
1	22458794	0.00440342	0.000573425	1.59993e-14	462933	ukb-b-6863	rs12404660	G	0.18789	Operation code: caesarean section / caesarian section	WNT4
1	22458794	0.00863714	0.00117754	2.22792e-13	178676	ukb-a-325	rs12404660	G	0.188957	Bilateral oophorectomy (both ovaries removed)	WNT4
1	22458794	0.0164	0.00226416	4.40048e-13	NA	ieu-b-105	rs12404660	G	0.18825	FVC	WNT4
1	22458794	-0.0314356	0.0043427	4.49987e-13	146171	ukb-b-6027	rs12404660	G	0.187479	Heel broadband ultrasound attenuation (right)	WNT4
1	22458794	0.007137	0.000997648	8.4004e-13	247538	ukb-b-17868	rs12404660	G	0.187657	Bilateral oophorectomy (both ovaries removed)	WNT4
1	22458794	0.0148559	0.00210118	1.50003e-12	421986	ukb-b-7953	rs12404660	G	0.188054	Forced vital capacity (FVC)	WNT4
1	22458794	-0.0224969	0.00321797	2.70023e-12	265737	ukb-b-15851	rs12404660	G	0.188574	Heel Broadband ultrasound attenuation, direct entry	WNT4
1	22458794	0.0168	0.0024	3.04089e-12	450243	ebi-a-GCST90000025	rs12404660	G	0.1879	Appendicular lean mass	WNT4
1	22458794	-0.0304472	0.00436563	3.10027e-12	146218	ukb-b-5447	rs12404660	G	0.187613	Heel broadband ultrasound attenuation (left)	WNT4
1	22458794	0.1607	0.0231	3.46897e-12	NA	finn-b-N14_ENDOMETRIOSIS	rs12404660	G	0.1725	Endometriosis	WNT4
1	22458794	0.0157796	0.00230088	7.00003e-12	345665	ukb-b-14713	rs12404660	G	0.188263	Forced vital capacity (FVC), Best measure	WNT4
1	22458794	-0.164	0.024	8.24328e-12	NA	finn-b-N14_FEMGENPROL	rs12404660	G	0.1674	Female genital prolapse	WNT4
1	22458794	0.018169	0.00276521	5.02227e-11	255492	ukb-a-232	rs12404660	G	0.188957	Forced vital capacity (FVC) Best measure	WNT4
1	22458794	0.00345156	0.000526078	5.30029e-11	462933	ukb-b-1962	rs12404660	G	0.18789	Operation code: bilateral oophorectomy	WNT4
1	22458794	0.0108443	0.00166384	7.10068e-11	461950	ukb-b-10787	rs12404660	G	0.187906	Standing height	WNT4
1	22458794	-0.00235508	0.000368203	1.59559e-10	337199	ukb-a-577	rs12404660	G	0.188957	Diagnoses - main ICD10: N81 Female genital prolapse	WNT4
1	22458794	0.0159575	0.00252004	2.41964e-10	307638	ukb-a-336	rs12404660	G	0.188957	Forced vital capacity (FVC)	WNT4
1	22458794	-0.0337117	0.00533323	2.60795e-10	106254	ukb-a-361	rs12404660	G	0.188957	Heel bone mineral density (BMD) T-score automated (left)	WNT4
1	22458794	-0.0329435	0.00530225	5.21351e-10	106251	ukb-a-362	rs12404660	G	0.188957	Heel bone mineral density (BMD) T-score automated (right)	WNT4
1	22458794	0.00201067	0.000326232	7.10003e-10	462933	ukb-b-12722	rs12404660	G	0.18789	Non-cancer illness code, self-reported: uterine fibroids	WNT4
1	22458794	0.0206479	0.00358785	9.09997e-10	205513	ebi-a-GCST90000026	rs12404660	G	0.188287	Appendicular lean mass	WNT4
1	22458794	0.0181	0.003	1.24e-09	321047	ebi-a-GCST007429	rs12404660	G	0.188	Lung function (FVC)	WNT4
1	22458794	0.00226957	0.000380157	2.37339e-09	337159	ukb-a-91	rs12404660	G	0.188957	Non-cancer illness code self-reported: uterine fibroids	WNT4
1	22458794	0.2055	0.0349	3.82798e-09	NA	finn-b-N14_ENDOMETRIOSIS_OVARY	rs12404660	G	0.1713	Endometriosis of ovary	WNT4
1	22458794	0.2153	0.0366	3.93396e-09	NA	finn-b-N14_ENDOMETRIOSIS_PELVICPERITONEUM	rs12404660	G	0.1712	Endometriosis of pelvic peritoneum	WNT4
1	22458794	-0.0247363	0.00424612	5.69994e-09	250782	ukb-b-1209	rs12404660	G	0.187606	Number of live births	WNT4
1	22458794	-0.0928	0.0161	8.23797e-09	11807	ebi-a-GCST005345	rs12404660	G	0.2021	Total body bone mineral density (age 0-15)	WNT4
1	22458794	0.00137734	0.000240182	9.80009e-09	462933	ukb-b-10903	rs12404660	G	0.18789	Non-cancer illness code, self-reported: endometriosis	WNT4
1	22458794	0.00947372	0.00165277	9.90011e-09	454834	ukb-b-14310	rs12404660	G	0.187832	Leg predicted mass (right)	WNT4
1	22458794	0.00943154	0.0016635	1.40001e-08	454835	ukb-b-12828	rs12404660	G	0.187832	Leg fat-free mass (right)	WNT4
1	22458794	-0.047117	0.00830923	1.40001e-08	46207	ukb-b-4643	rs12404660	G	0.198226	Age at hysterectomy	WNT4
1	22458794	0.0188612	0.00340775	1.5e-08	NA	bbj-a-70	rs12404660	G	0.70938	Height	WNT4
1	22458794	0.0092244	0.00166446	2.99999e-08	454805	ukb-b-16099	rs12404660	G	0.187831	Leg fat-free mass (left)	WNT4
1	22458794	-0.00104961	0.000191969	4.60002e-08	463010	ukb-b-12265	rs12404660	G	0.187877	Operative procedures - secondary OPCS: Q08.9 Unspecified vaginal excision of uterus	WNT4
1	22459170	-0.377542	0.011566	1.03276e-233	31554	eqtl-a-ENSG00000070831	rs742358	A	0.56152	ENSG00000070831	WNT4
1	22459170	-0.0231634	0.00151014	4.19952e-53	461536	ukb-b-16881	rs742358	A	0.570274	Sitting height	WNT4
1	22459170	-0.024963	0.00189914	1.87456e-39	336172	ukb-a-195	rs742358	A	0.571053	Sitting height	WNT4
1	22459170	-0.014665	0.00131208	5.30029e-29	461950	ukb-b-10787	rs742358	A	0.570286	Standing height	WNT4
1	22459170	0.118457	0.0119531	3.75924e-23	17305	eqtl-a-ENSG00000218510	rs742358	A	0.56152	ENSG00000218510	WNT4
1	22459170	-0.0173	0.0019	5.425e-20	450243	ebi-a-GCST90000025	rs742358	A	0.5704	Appendicular lean mass	WNT4
1	22459170	-0.0151049	0.00174611	5.14399e-18	336474	ukb-a-389	rs742358	A	0.571053	Standing height	WNT4
1	22459170	-0.0131265	0.0016572	2.39994e-15	421986	ukb-b-7953	rs742358	A	0.570112	Forced vital capacity (FVC)	WNT4
1	22459170	-0.0139264	0.00178674	6.4998e-15	NA	ieu-b-105	rs742358	A	0.570294	FVC	WNT4
1	22459170	-0.0136736	0.00181579	5.10035e-14	345665	ukb-b-14713	rs742358	A	0.570284	Forced vital capacity (FVC), Best measure	WNT4
1	22459170	-0.00939372	0.00125104	6.00067e-14	454850	ukb-b-13354	rs742358	A	0.570303	Whole body fat-free mass	WNT4
1	22459170	-0.00977584	0.00130306	6.29941e-14	454834	ukb-b-14310	rs742358	A	0.570311	Leg predicted mass (right)	WNT4
1	22459170	-0.00938794	0.00125311	6.79986e-14	454888	ukb-b-14540	rs742358	A	0.570303	Whole body water mass	WNT4
1	22459170	-0.00977212	0.00131226	9.60064e-14	454805	ukb-b-16099	rs742358	A	0.570314	Leg fat-free mass (left)	WNT4
1	22459170	-0.00972345	0.00131152	1.20005e-13	454835	ukb-b-12828	rs742358	A	0.570312	Leg fat-free mass (right)	WNT4
1	22459170	-0.00922563	0.00124633	1.29987e-13	454508	ukb-b-17409	rs742358	A	0.570314	Trunk fat-free mass	WNT4
1	22459170	-0.0092074	0.00124234	1.29987e-13	454463	ukb-b-9685	rs742358	A	0.570308	Trunk predicted mass	WNT4
1	22459170	-0.00964034	0.00130366	1.39991e-13	454799	ukb-b-17271	rs742358	A	0.570316	Leg predicted mass (left)	WNT4
1	22459170	-0.00940947	0.00131596	8.69961e-13	454874	ukb-b-16446	rs742358	A	0.570306	Basal metabolic rate	WNT4
1	22459170	-0.0106782	0.00150673	1.39991e-12	NA	ieu-b-104	rs742358	A	0.570294	HbA1C	WNT4
1	22459170	-0.0113221	0.00161794	2.60435e-12	331258	ukb-a-280	rs742358	A	0.571053	Leg fat-free mass (left)	WNT4
1	22459170	-0.0111619	0.00160679	3.74542e-12	331285	ukb-a-277	rs742358	A	0.571053	Leg predicted mass (right)	WNT4
1	22459170	-0.0111057	0.00160695	4.82059e-12	331253	ukb-a-281	rs742358	A	0.571053	Leg predicted mass (left)	WNT4
1	22459170	-0.0111246	0.00161732	6.06178e-12	331285	ukb-a-276	rs742358	A	0.571053	Leg fat-free mass (right)	WNT4
1	22459170	-0.01922	0.00283186	7.50067e-12	205513	ebi-a-GCST90000026	rs742358	A	0.570589	Appendicular lean mass	WNT4
1	22459170	-0.0106053	0.00155608	9.41456e-12	331315	ukb-a-267	rs742358	A	0.571053	Whole body water mass	WNT4
1	22459170	-0.0130398	0.00192392	1.20005e-11	345665	ukb-b-11141	rs742358	A	0.570284	Forced expiratory volume in 1-second (FEV1), Best measure	WNT4
1	22459170	-0.0117479	0.0017532	2.09991e-11	421986	ukb-b-19657	rs742358	A	0.570112	Forced expiratory volume in 1-second (FEV1)	WNT4
1	22459170	-0.0103457	0.00155378	2.77204e-11	331291	ukb-a-266	rs742358	A	0.571053	Whole body fat-free mass	WNT4
1	22459170	-0.0102653	0.00154269	2.8543e-11	330995	ukb-a-293	rs742358	A	0.571053	Trunk predicted mass	WNT4
1	22459170	-0.0102629	0.00154776	3.34426e-11	331030	ukb-a-292	rs742358	A	0.571053	Trunk fat-free mass	WNT4
1	22459170	-0.010511	0.00162923	1.10887e-10	331307	ukb-a-268	rs742358	A	0.571053	Basal metabolic rate	WNT4
1	22459170	-0.015822	0.00254831	2.1e-10	244730	ebi-a-GCST90000027	rs742358	A	0.570316	Appendicular lean mass	WNT4
1	22459170	-0.0122916	0.00199461	7.17249e-10	307638	ukb-a-336	rs742358	A	0.571053	Forced vital capacity (FVC)	WNT4
1	22459170	-0.0134925	0.00218949	7.17563e-10	255492	ukb-a-232	rs742358	A	0.571053	Forced vital capacity (FVC) Best measure	WNT4
1	22459170	-0.007447	0.00124553	2.19999e-09	454753	ukb-b-19520	rs742358	A	0.570315	Arm fat-free mass (right)	WNT4
1	22459170	-0.00723693	0.00124139	5.60003e-09	454746	ukb-b-16698	rs742358	A	0.570314	Arm predicted mass (right)	WNT4
1	22459170	-0.00735438	0.00126488	6.1e-09	454655	ukb-b-9093	rs742358	A	0.57031	Arm predicted mass (left)	WNT4
1	22459170	-0.00736662	0.00126994	6.59994e-09	454672	ukb-b-19925	rs742358	A	0.570308	Arm fat-free mass (left)	WNT4
1	22459170	0.0192912	0.00334654	8.19993e-09	250782	ukb-b-1209	rs742358	A	0.570292	Number of live births	WNT4
1	22459170	0.0690403	0.0119806	8.27294e-09	31554	eqtl-a-ENSG00000076864	rs742358	A	0.56152	ENSG00000076864	WNT4
1	22459170	-0.0129952	0.00231229	1.911e-08	255492	ukb-a-231	rs742358	A	0.571053	Forced expiratory volume in 1-second (FEV1) Best measure	WNT4
1	22459170	-0.00867741	0.00155636	2.47076e-08	331146	ukb-a-289	rs742358	A	0.571053	Arm predicted mass (left)	WNT4
1	22459754	-0.37974	0.0115647	1.80302e-236	31555	eqtl-a-ENSG00000070831	rs4655025	G	0.562727	ENSG00000070831	WNT4
1	22459754	-0.0234873	0.00151077	1.69981e-54	461536	ukb-b-16881	rs4655025	G	0.572006	Sitting height	WNT4
1	22459754	-0.02525	0.00190001	2.73023e-40	336172	ukb-a-195	rs4655025	G	0.572705	Sitting height	WNT4
1	22459754	-0.0148916	0.00131263	7.89951e-30	461950	ukb-b-10787	rs4655025	G	0.572017	Standing height	WNT4
1	22459754	0.11642	0.0119582	2.12569e-22	17306	eqtl-a-ENSG00000218510	rs4655025	G	0.562727	ENSG00000218510	WNT4
1	22459754	-0.0171	0.0019	1.45111e-19	450243	ebi-a-GCST90000025	rs4655025	G	0.5721	Appendicular lean mass	WNT4
1	22459754	-0.0153792	0.00174691	1.33076e-18	336474	ukb-a-389	rs4655025	G	0.572705	Standing height	WNT4
1	22459754	-0.0132587	0.00165793	1.29987e-15	421986	ukb-b-7953	rs4655025	G	0.57186	Forced vital capacity (FVC)	WNT4
1	22459754	-0.0141363	0.0017875	2.60016e-15	NA	ieu-b-105	rs4655025	G	0.572031	FVC	WNT4
1	22459754	-0.0139021	0.00181656	1.99986e-14	345665	ukb-b-14713	rs4655025	G	0.572021	Forced vital capacity (FVC), Best measure	WNT4
1	22459754	-0.00942	0.00125158	5.19996e-14	454850	ukb-b-13354	rs4655025	G	0.57204	Whole body fat-free mass	WNT4
1	22459754	-0.00940544	0.00125365	6.29941e-14	454888	ukb-b-14540	rs4655025	G	0.572039	Whole body water mass	WNT4
1	22459754	-0.00927818	0.00124288	8.30042e-14	454463	ukb-b-9685	rs4655025	G	0.572045	Trunk predicted mass	WNT4
1	22459754	-0.00929557	0.00124687	8.99912e-14	454508	ukb-b-17409	rs4655025	G	0.572051	Trunk fat-free mass	WNT4
1	22459754	-0.00970703	0.00130362	9.60064e-14	454834	ukb-b-14310	rs4655025	G	0.572048	Leg predicted mass (right)	WNT4
1	22459754	-0.00968734	0.00131283	1.59993e-13	454805	ukb-b-16099	rs4655025	G	0.57205	Leg fat-free mass (left)	WNT4
1	22459754	-0.00965312	0.00131209	1.9002e-13	454835	ukb-b-12828	rs4655025	G	0.572048	Leg fat-free mass (right)	WNT4
1	22459754	-0.00956201	0.00130422	2.29985e-13	454799	ukb-b-17271	rs4655025	G	0.572052	Leg predicted mass (left)	WNT4
1	22459754	-0.0108006	0.00150736	7.8001e-13	NA	ieu-b-104	rs4655025	G	0.572031	HbA1C	WNT4
1	22459754	-0.00942983	0.00131653	7.89951e-13	454874	ukb-b-16446	rs4655025	G	0.572042	Basal metabolic rate	WNT4
1	22459754	-0.0111456	0.00161873	5.77165e-12	331258	ukb-a-280	rs4655025	G	0.572705	Leg fat-free mass (left)	WNT4
1	22459754	-0.0132105	0.00192474	6.70039e-12	345665	ukb-b-11141	rs4655025	G	0.572021	Forced expiratory volume in 1-second (FEV1), Best measure	WNT4
1	22459754	-0.0110307	0.00160756	6.81397e-12	331285	ukb-a-277	rs4655025	G	0.572705	Leg predicted mass (right)	WNT4
1	22459754	-0.0190881	0.00283304	7.50067e-12	205513	ebi-a-GCST90000026	rs4655025	G	0.572405	Appendicular lean mass	WNT4
1	22459754	-0.0109289	0.00160773	1.06463e-11	331253	ukb-a-281	rs4655025	G	0.572705	Leg predicted mass (left)	WNT4
1	22459754	-0.0109835	0.00161811	1.14025e-11	331285	ukb-a-276	rs4655025	G	0.572705	Leg fat-free mass (right)	WNT4
1	22459754	-0.0105537	0.00155683	1.21227e-11	331315	ukb-a-267	rs4655025	G	0.572705	Whole body water mass	WNT4
1	22459754	-0.0118439	0.00175398	1.50003e-11	421986	ukb-b-19657	rs4655025	G	0.57186	Forced expiratory volume in 1-second (FEV1)	WNT4
1	22459754	-0.0102933	0.00154344	2.5787e-11	330995	ukb-a-293	rs4655025	G	0.572705	Trunk predicted mass	WNT4
1	22459754	-0.0102871	0.00154851	3.07397e-11	331030	ukb-a-292	rs4655025	G	0.572705	Trunk fat-free mass	WNT4
1	22459754	-0.0103039	0.00155453	3.40017e-11	331291	ukb-a-266	rs4655025	G	0.572705	Whole body fat-free mass	WNT4
1	22459754	-0.0104358	0.00163002	1.53264e-10	331307	ukb-a-268	rs4655025	G	0.572705	Basal metabolic rate	WNT4
1	22459754	-0.0138155	0.00219063	2.85647e-10	255492	ukb-a-232	rs4655025	G	0.572705	Forced vital capacity (FVC) Best measure	WNT4
1	22459754	-0.0125109	0.00199558	3.63111e-10	307638	ukb-a-336	rs4655025	G	0.572705	Forced vital capacity (FVC)	WNT4
1	22459754	-0.0155751	0.00254931	4.30002e-10	244730	ebi-a-GCST90000027	rs4655025	G	0.571943	Appendicular lean mass	WNT4
1	22459754	-0.00755607	0.00124607	1.29999e-09	454753	ukb-b-19520	rs4655025	G	0.572052	Arm fat-free mass (right)	WNT4
1	22459754	-0.00737228	0.00124193	2.90001e-09	454746	ukb-b-16698	rs4655025	G	0.572051	Arm predicted mass (right)	WNT4
1	22459754	-0.0074712	0.00126543	3.50002e-09	454655	ukb-b-9093	rs4655025	G	0.572046	Arm predicted mass (left)	WNT4
1	22459754	-0.00744626	0.00127049	4.60002e-09	454672	ukb-b-19925	rs4655025	G	0.572045	Arm fat-free mass (left)	WNT4
1	22459754	0.0194801	0.00334784	5.89997e-09	250782	ukb-b-1209	rs4655025	G	0.571931	Number of live births	WNT4
1	22459754	0.0693471	0.0119841	7.17398e-09	31555	eqtl-a-ENSG00000076864	rs4655025	G	0.562727	ENSG00000076864	WNT4
1	22459754	-0.01324	0.0023135	1.04807e-08	255492	ukb-a-231	rs4655025	G	0.572705	Forced expiratory volume in 1-second (FEV1) Best measure	WNT4
1	22459754	-0.00871357	0.00155711	2.19563e-08	331146	ukb-a-289	rs4655025	G	0.572705	Arm predicted mass (left)	WNT4
1	22459754	-0.0083506	0.00152642	4.4857e-08	331216	ukb-a-285	rs4655025	G	0.572705	Arm predicted mass (right)	WNT4
1	22462111	-0.71933	0.0153214	3.2734e-310	17313	eqtl-a-ENSG00000218510	rs12037376	A	0.15434	ENSG00000218510	WNT4
1	22462111	0.528557	0.0158622	1.87932e-243	31562	eqtl-a-ENSG00000070831	rs12037376	A	0.15434	ENSG00000070831	WNT4
1	22462111	-0.0396257	0.00252237	2.90001e-44	426824	ebi-a-GCST006979	rs12037376	A	0.157044	Heel bone mineral density	WNT4
1	22462111	0.0280944	0.00206356	3.29989e-42	461536	ukb-b-16881	rs12037376	A	0.1558	Sitting height	WNT4
1	22462111	0.0287376	0.00258154	8.87156e-29	336172	ukb-a-195	rs12037376	A	0.157887	Sitting height	WNT4
1	22462111	-0.0805	0.0079	3.27869e-24	56284	ebi-a-GCST005348	rs12037376	A	0.1669	Total body bone mineral density	WNT4
1	22462111	-0.0449422	0.00462294	2.29985e-23	142487	ebi-a-GCST006288	rs12037376	A	0.15556	Heel bone mineral density	WNT4
1	22462111	0.0081434	0.000820875	3.40017e-23	462933	ukb-b-3700	rs12037376	A	0.155793	Operation code: hysterectomy	WNT4
1	22462111	0.168	0.0172	1.47401e-22	NA	finn-b-CD2_BENIGN_LEIOMYOMA_UTERI	rs12037376	A	0.1626	Leiomyoma of uterus	WNT4
1	22462111	0.1699	0.0178	1.70098e-21	NA	finn-b-CD2_BENIGN_LEIOMYOMA_UTERI_EXALLC	rs12037376	A	0.1633	Leiomyoma of uterus (all cancers excluded)	WNT4
1	22462111	-0.0328975	0.00351126	7.29962e-21	265627	ukb-b-8875	rs12037376	A	0.156354	Heel bone mineral density (BMD)	WNT4
1	22462111	-0.0327391	0.00351196	1.10002e-20	265753	ukb-b-20124	rs12037376	A	0.156347	Heel bone mineral density (BMD) T-score, automated	WNT4
1	22462111	-0.0327361	0.00351198	1.10002e-20	265753	ukb-b-19234	rs12037376	A	0.156347	Heel quantitative ultrasound index (QUI), direct entry	WNT4
1	22462111	-0.0386533	0.00426462	1.27204e-19	194398	ukb-a-500	rs12037376	A	0.157887	Heel bone mineral density (BMD) T-score automated	WNT4
1	22462111	0.00557846	0.000617916	1.80011e-19	462933	ukb-b-6863	rs12037376	A	0.155793	Operation code: caesarean section / caesarian section	WNT4
1	22462111	-0.0406602	0.0047619	1.39991e-17	146093	ukb-b-4657	rs12037376	A	0.155171	Heel bone mineral density (BMD) (right)	WNT4
1	22462111	-0.0407821	0.00478248	1.50003e-17	146226	ukb-b-845	rs12037376	A	0.15529	Heel quantitative ultrasound index (QUI), direct entry (left)	WNT4
1	22462111	-0.0406034	0.00476156	1.50003e-17	146181	ukb-b-5463	rs12037376	A	0.155178	Heel quantitative ultrasound index (QUI), direct entry (right)	WNT4
1	22462111	-0.0407813	0.00478248	1.50003e-17	146226	ukb-b-15730	rs12037376	A	0.15529	Heel bone mineral density (BMD) T-score, automated (left)	WNT4
1	22462111	-0.0406056	0.00476155	1.50003e-17	146181	ukb-b-20032	rs12037376	A	0.155178	Heel bone mineral density (BMD) T-score, automated (right)	WNT4
1	22462111	-0.0407218	0.00478043	1.59993e-17	146139	ukb-b-1096	rs12037376	A	0.155283	Heel bone mineral density (BMD) (left)	WNT4
1	22462111	0.165903	0.0210823	3.56533e-15	NA	bbj-a-157	rs12037376	A	0.551259	Uterine fibroids	WNT4
1	22462111	-0.0353626	0.00468291	4.30031e-14	146171	ukb-b-6027	rs12037376	A	0.155175	Heel broadband ultrasound attenuation (right)	WNT4
1	22462111	0.00799578	0.00107491	1,00E-13	247538	ukb-b-17868	rs12037376	A	0.155697	Bilateral oophorectomy (both ovaries removed)	WNT4
1	22462111	0.00929691	0.00126624	2.11106e-13	178676	ukb-a-325	rs12037376	A	0.157887	Bilateral oophorectomy (both ovaries removed)	WNT4
1	22462111	-0.0254127	0.00346732	2.29985e-13	265737	ukb-b-15851	rs12037376	A	0.156336	Heel Broadband ultrasound attenuation, direct entry	WNT4
1	22462111	-0.0340759	0.00470806	4.60045e-13	146218	ukb-b-5447	rs12037376	A	0.155285	Heel broadband ultrasound attenuation (left)	WNT4
1	22462111	0.1649	0.0236	3.0662e-12	NA	finn-b-N14_ENDOMETRIOSIS	rs12037376	A	0.1633	Endometriosis	WNT4
1	22462111	-0.00275303	0.000396091	3.6467e-12	337199	ukb-a-577	rs12037376	A	0.157887	Diagnoses - main ICD10: N81 Female genital prolapse	WNT4
1	22462111	0.0168766	0.00243868	4.49987e-12	NA	ieu-b-105	rs12037376	A	0.156187	FVC	WNT4
1	22462111	0.0024304	0.000351544	4.70002e-12	462933	ukb-b-12722	rs12037376	A	0.155793	Non-cancer illness code, self-reported: uterine fibroids	WNT4
1	22462111	-0.1695	0.0246	5.5335e-12	NA	finn-b-N14_FEMGENPROL	rs12037376	A	0.1583	Female genital prolapse	WNT4
1	22462111	0.00388199	0.000566896	7.50067e-12	462933	ukb-b-1962	rs12037376	A	0.155793	Operation code: bilateral oophorectomy	WNT4
1	22462111	0.00174252	0.000258818	1.69981e-11	462933	ukb-b-10903	rs12037376	A	0.155793	Non-cancer illness code, self-reported: endometriosis	WNT4
1	22462111	0.0150317	0.00226428	3.19963e-11	421986	ukb-b-7953	rs12037376	A	0.155864	Forced vital capacity (FVC)	WNT4
1	22462111	0.0167	0.0026	1.13799e-10	450243	ebi-a-GCST90000025	rs12037376	A	0.1559	Appendicular lean mass	WNT4
1	22462111	0.019057	0.00297445	1.48775e-10	255492	ukb-a-232	rs12037376	A	0.157887	Forced vital capacity (FVC) Best measure	WNT4
1	22462111	0.0114649	0.00179287	1.6e-10	461950	ukb-b-10787	rs12037376	A	0.15581	Standing height	WNT4
1	22462111	-0.0363416	0.00571051	1.97392e-10	106251	ukb-a-362	rs12037376	A	0.157887	Heel bone mineral density (BMD) T-score automated (right)	WNT4
1	22462111	0.0157212	0.00247821	2.19999e-10	345665	ukb-b-14713	rs12037376	A	0.156202	Forced vital capacity (FVC), Best measure	WNT4
1	22462111	0.2379	0.0375	2.23702e-10	NA	finn-b-N14_ENDOMETRIOSIS_PELVICPERITONEUM	rs12037376	A	0.1621	Endometriosis of pelvic peritoneum	WNT4
1	22462111	0.0239325	0.0038652	2.39999e-10	205513	ebi-a-GCST90000026	rs12037376	A	0.156043	Appendicular lean mass	WNT4
1	22462111	-0.0360938	0.00574414	3.32139e-10	106254	ukb-a-361	rs12037376	A	0.157887	Heel bone mineral density (BMD) T-score automated (left)	WNT4
1	22462111	0.0169268	0.0027107	4.25912e-10	307638	ukb-a-336	rs12037376	A	0.157887	Forced vital capacity (FVC)	WNT4
1	22462111	0.00253031	0.000408952	6.12759e-10	337159	ukb-a-91	rs12037376	A	0.157887	Non-cancer illness code self-reported: uterine fibroids	WNT4
1	22462111	0.0324732	0.00525315	6.29999e-10	200272	ukb-b-3357	rs12037376	A	0.154377	Birth weight of first child	WNT4
1	22462111	-0.0544425	0.00889062	9.09997e-10	46207	ukb-b-4643	rs12037376	A	0.167025	Age at hysterectomy	WNT4
1	22462111	0.2162	0.0357	1.431e-09	NA	finn-b-N14_ENDOMETRIOSIS_OVARY	rs12037376	A	0.1621	Endometriosis of ovary	WNT4
1	22462111	-0.0383573	0.00637361	1.79999e-09	83410	ukb-b-13538	rs12037376	A	0.154464	6mm weak meridian (left)	WNT4
1	22462111	0.0192	0.0032	2.32001e-09	321047	ebi-a-GCST007429	rs12037376	A	0.157	Lung function (FVC)	WNT4
1	22462111	-0.037083	0.00634639	5.1e-09	83410	ukb-b-645	rs12037376	A	0.154464	6mm strong meridian (left)	WNT4
1	22462111	0.0103673	0.00178101	5.80003e-09	454834	ukb-b-14310	rs12037376	A	0.155726	Leg predicted mass (right)	WNT4
1	22462111	-0.0265445	0.00457455	6.49995e-09	250782	ukb-b-1209	rs12037376	A	0.155684	Number of live births	WNT4
1	22462111	0.0102932	0.00179258	9.29994e-09	454835	ukb-b-12828	rs12037376	A	0.155725	Leg fat-free mass (right)	WNT4
1	22462111	-0.034255	0.00597356	9.80009e-09	95998	ukb-b-11113	rs12037376	A	0.153989	3mm weak meridian (left)	WNT4
1	22462111	-0.1005	0.0178	1.55801e-08	11807	ebi-a-GCST005345	rs12037376	A	0.1566	Total body bone mineral density (age 0-15)	WNT4
1	22462111	-0.0357133	0.00633586	1.7e-08	84303	ukb-b-11452	rs12037376	A	0.154415	6mm strong meridian (right)	WNT4
1	22462111	0.2815	0.0499	1.70801e-08	NA	finn-b-N14_ENDOMET_INFERT	rs12037376	A	0.162	Endometriosis diagnosis and infertility diagnosis occurring together	WNT4
1	22462111	-0.00115484	0.000206863	2.39999e-08	463010	ukb-b-12265	rs12037376	A	0.155785	Operative procedures - secondary OPCS: Q08.9 Unspecified vaginal excision of uterus	WNT4
1	22462111	-0.0351834	0.00635082	2.99999e-08	84303	ukb-b-13416	rs12037376	A	0.154415	6mm weak meridian (right)	WNT4
1	22462111	-0.0329318	0.00596647	3.40001e-08	95998	ukb-b-14664	rs12037376	A	0.153989	3mm strong meridian (left)	WNT4
1	22462111	-0.0812	0.0148	3.78599e-08	18805	ebi-a-GCST005350	rs12037376	A	0.174	Total body bone mineral density (age 45-60)	WNT4
1	22462111	-0.00116693	0.000212471	4,00E-08	463010	ukb-b-11298	rs12037376	A	0.155785	Diagnoses - main ICD10: N81.1 Cystocele	WNT4
1	22462111	0.0899814	0.0164569	4.56173e-08	9181	eqtl-a-ENSG00000142798	rs12037376	A	0.15434	ENSG00000142798	WNT4
1	22465820	-0.715472	0.0152814	3.2734e-310	17313	eqtl-a-ENSG00000218510	rs61768001	C	0.155473	ENSG00000218510	WNT4
1	22465820	0.521594	0.0158276	3.63078e-238	31562	eqtl-a-ENSG00000070831	rs61768001	C	0.155473	ENSG00000070831	WNT4
1	22465820	-0.0401346	0.00251454	4.70002e-46	426824	ebi-a-GCST006979	rs61768001	C	0.157715	Heel bone mineral density	WNT4
1	22465820	0.0278692	0.00205693	8.00018e-42	461536	ukb-b-16881	rs61768001	C	0.156529	Sitting height	WNT4
1	22465820	0.028524	0.00257337	1.51286e-28	336172	ukb-a-195	rs61768001	C	0.158138	Sitting height	WNT4
1	22465820	-0.0808	0.0079	8.49767e-25	56284	ebi-a-GCST005348	rs61768001	C	0.1694	Total body bone mineral density	WNT4
1	22465820	-0.0453499	0.00463146	1.59993e-23	142487	ebi-a-GCST006288	rs61768001	C	0.155499	Heel bone mineral density	WNT4
1	22465820	0.1743	0.0174	1.69083e-23	NA	finn-b-CD2_BENIGN_LEIOMYOMA_UTERI	rs61768001	C	0.157	Leiomyoma of uterus	WNT4
1	22465820	0.00802658	0.000818236	1,00E-22	462933	ukb-b-3700	rs61768001	C	0.156522	Operation code: hysterectomy	WNT4
1	22465820	0.1758	0.0181	2.60675e-22	NA	finn-b-CD2_BENIGN_LEIOMYOMA_UTERI_EXALLC	rs61768001	C	0.1578	Leiomyoma of uterus (all cancers excluded)	WNT4
1	22465820	-0.033081	0.0035003	3.40017e-21	265627	ukb-b-8875	rs61768001	C	0.157067	Heel bone mineral density (BMD)	WNT4
1	22465820	-0.0329036	0.003501	5.50047e-21	265753	ukb-b-20124	rs61768001	C	0.157061	Heel bone mineral density (BMD) T-score, automated	WNT4
1	22465820	-0.0329005	0.00350101	5.60015e-21	265753	ukb-b-19234	rs61768001	C	0.157061	Heel quantitative ultrasound index (QUI), direct entry	WNT4
1	22465820	-0.038841	0.0042518	6.5887e-20	194398	ukb-a-500	rs61768001	C	0.158138	Heel bone mineral density (BMD) T-score automated	WNT4
1	22465820	0.00559779	0.00061593	1,00E-19	462933	ukb-b-6863	rs61768001	C	0.156522	Operation code: caesarean section / caesarian section	WNT4
1	22465820	-0.0421447	0.00476422	9.09913e-19	146139	ukb-b-1096	rs61768001	C	0.15608	Heel bone mineral density (BMD) (left)	WNT4
1	22465820	-0.0421595	0.00476627	9.09913e-19	146226	ukb-b-845	rs61768001	C	0.156087	Heel quantitative ultrasound index (QUI), direct entry (left)	WNT4
1	22465820	-0.0421589	0.00476627	9.09913e-19	146226	ukb-b-15730	rs61768001	C	0.156087	Heel bone mineral density (BMD) T-score, automated (left)	WNT4
1	22465820	-0.0419089	0.00474582	1,00E-18	146093	ukb-b-4657	rs61768001	C	0.155966	Heel bone mineral density (BMD) (right)	WNT4
1	22465820	-0.0418483	0.00474547	1.20005e-18	146181	ukb-b-5463	rs61768001	C	0.155974	Heel quantitative ultrasound index (QUI), direct entry (right)	WNT4
1	22465820	-0.0418507	0.00474546	1.20005e-18	146181	ukb-b-20032	rs61768001	C	0.155974	Heel bone mineral density (BMD) T-score, automated (right)	WNT4
1	22465820	0.167078	0.021059	2.1252e-15	NA	bbj-a-157	rs61768001	C	0.54987	Uterine fibroids	WNT4
1	22465820	-0.036524	0.00466723	5.10035e-15	146171	ukb-b-6027	rs61768001	C	0.155968	Heel broadband ultrasound attenuation (right)	WNT4
1	22465820	-0.0358415	0.0046921	2.19989e-14	146218	ukb-b-5447	rs61768001	C	0.156082	Heel broadband ultrasound attenuation (left)	WNT4
1	22465820	-0.0255845	0.00345649	1.29987e-13	265737	ukb-b-15851	rs61768001	C	0.157049	Heel Broadband ultrasound attenuation, direct entry	WNT4
1	22465820	0.00788575	0.00107162	1.9002e-13	247538	ukb-b-17868	rs61768001	C	0.156436	Bilateral oophorectomy (both ovaries removed)	WNT4
1	22465820	0.00923568	0.00126228	2.5527e-13	178676	ukb-a-325	rs61768001	C	0.158138	Bilateral oophorectomy (both ovaries removed)	WNT4
1	22465820	-0.00280298	0.000394837	1.25835e-12	337199	ukb-a-577	rs61768001	C	0.158138	Diagnoses - main ICD10: N81 Female genital prolapse	WNT4
1	22465820	-0.1771	0.025	1.36395e-12	NA	finn-b-N14_FEMGENPROL	rs61768001	C	0.1526	Female genital prolapse	WNT4
1	22465820	0.00241914	0.000350414	5.10035e-12	462933	ukb-b-12722	rs61768001	C	0.156522	Non-cancer illness code, self-reported: uterine fibroids	WNT4
1	22465820	0.0165699	0.00243113	9.3994e-12	NA	ieu-b-105	rs61768001	C	0.156852	FVC	WNT4
1	22465820	0.0017543	0.000257986	1,00E-11	462933	ukb-b-10903	rs61768001	C	0.156522	Non-cancer illness code, self-reported: endometriosis	WNT4
1	22465820	0.00383092	0.000565073	1.20005e-11	462933	ukb-b-1962	rs61768001	C	0.156522	Operation code: bilateral oophorectomy	WNT4
1	22465820	-0.0377948	0.00569014	3.10599e-11	106251	ukb-a-362	rs61768001	C	0.158138	Heel bone mineral density (BMD) T-score automated (right)	WNT4
1	22465820	0.1587	0.024	3.65174e-11	NA	finn-b-N14_ENDOMETRIOSIS	rs61768001	C	0.1575	Endometriosis	WNT4
1	22465820	-0.0375896	0.00572367	5.14399e-11	106254	ukb-a-361	rs61768001	C	0.158138	Heel bone mineral density (BMD) T-score automated (left)	WNT4
1	22465820	0.0148055	0.00225711	5.40008e-11	421986	ukb-b-7953	rs61768001	C	0.156585	Forced vital capacity (FVC)	WNT4
1	22465820	0.0240915	0.00385256	1.5e-10	205513	ebi-a-GCST90000026	rs61768001	C	0.156728	Appendicular lean mass	WNT4
1	22465820	0.0114231	0.00178711	1.6e-10	461950	ukb-b-10787	rs61768001	C	0.156539	Standing height	WNT4
1	22465820	0.0164	0.0026	2.19402e-10	450243	ebi-a-GCST90000025	rs61768001	C	0.1566	Appendicular lean mass	WNT4
1	22465820	0.0186859	0.00296514	2.94544e-10	255492	ukb-a-232	rs61768001	C	0.158138	Forced vital capacity (FVC) Best measure	WNT4
1	22465820	0.0154312	0.00247055	4.20001e-10	345665	ukb-b-14713	rs61768001	C	0.156866	Forced vital capacity (FVC), Best measure	WNT4
1	22465820	-0.0394579	0.00635233	5.19996e-10	83410	ukb-b-13538	rs61768001	C	0.155321	6mm weak meridian (left)	WNT4
1	22465820	-0.0550085	0.0088626	5.39995e-10	46207	ukb-b-4643	rs61768001	C	0.167702	Age at hysterectomy	WNT4
1	22465820	0.2342	0.038	7.38601e-10	NA	finn-b-N14_ENDOMETRIOSIS_PELVICPERITONEUM	rs61768001	C	0.1565	Endometriosis of pelvic peritoneum	WNT4
1	22465820	0.0321888	0.00523734	7.90005e-10	200272	ukb-b-3357	rs61768001	C	0.155092	Birth weight of first child	WNT4
1	22465820	0.00250075	0.000407659	8.55677e-10	337159	ukb-a-91	rs61768001	C	0.158138	Non-cancer illness code self-reported: uterine fibroids	WNT4
1	22465820	0.016501	0.0027022	1.01965e-09	307638	ukb-a-336	rs61768001	C	0.158138	Forced vital capacity (FVC)	WNT4
1	22465820	-0.0380918	0.0063252	1.7e-09	83410	ukb-b-645	rs61768001	C	0.155321	6mm strong meridian (left)	WNT4
1	22465820	0.0191	0.0032	2.30999e-09	321047	ebi-a-GCST007429	rs61768001	C	0.157	Lung function (FVC)	WNT4
1	22465820	-0.0353504	0.00595367	2.90001e-09	95998	ukb-b-11113	rs61768001	C	0.15484	3mm weak meridian (left)	WNT4
1	22465820	-0.0267562	0.0045606	4.39997e-09	250782	ukb-b-1209	rs61768001	C	0.156419	Number of live births	WNT4
1	22465820	0.0101843	0.00177528	9.69996e-09	454834	ukb-b-14310	rs61768001	C	0.156456	Leg predicted mass (right)	WNT4
1	22465820	0.0617	0.0108	1.12101e-08	NA	finn-b-CD2_BENIGN	rs61768001	C	0.1574	Benign neoplasms	WNT4
1	22465820	-0.0339165	0.00594659	1.2e-08	95998	ukb-b-14664	rs61768001	C	0.15484	3mm strong meridian (left)	WNT4
1	22465820	-0.00117618	0.000206198	1.2e-08	463010	ukb-b-12265	rs61768001	C	0.156512	Operative procedures - secondary OPCS: Q08.9 Unspecified vaginal excision of uterus	WNT4
1	22465820	-0.0358643	0.0063136	1.29999e-08	84303	ukb-b-11452	rs61768001	C	0.155286	6mm strong meridian (right)	WNT4
1	22465820	0.0101123	0.00178681	1.5e-08	454835	ukb-b-12828	rs61768001	C	0.156456	Leg fat-free mass (right)	WNT4
1	22465820	-0.00119711	0.000211788	1.6e-08	463010	ukb-b-11298	rs61768001	C	0.156512	Diagnoses - main ICD10: N81.1 Cystocele	WNT4
1	22465820	-0.035441	0.00632851	2.1e-08	84303	ukb-b-13416	rs61768001	C	0.155286	6mm weak meridian (right)	WNT4
1	22465820	-0.0329655	0.00594527	2.90001e-08	96007	ukb-b-13506	rs61768001	C	0.155054	3mm weak meridian (right)	WNT4
1	22465820	0.279	0.0506	3.44604e-08	NA	finn-b-N14_ENDOMET_INFERT	rs61768001	C	0.1564	Endometriosis diagnosis and infertility diagnosis occurring together	WNT4
1	22465820	0.1993	0.0362	3.54299e-08	NA	finn-b-N14_ENDOMETRIOSIS_OVARY	rs61768001	C	0.1564	Endometriosis of ovary	WNT4
1	22465820	-0.0813	0.0148	3.88902e-08	18805	ebi-a-GCST005350	rs61768001	C	0.1757	Total body bone mineral density (age 45-60)	WNT4
1	22465820	-0.0959	0.0175	4.04101e-08	11807	ebi-a-GCST005345	rs61768001	C	0.1631	Total body bone mineral density (age 0-15)	WNT4
1	22465820	0.0895461	0.0164079	4.83159e-08	9181	eqtl-a-ENSG00000142798	rs61768001	C	0.155473	ENSG00000142798	WNT4
1	22468215	-0.717032	0.0153551	3.2734e-310	17311	eqtl-a-ENSG00000218510	rs3820282	T	0.153785	ENSG00000218510	WNT4
1	22468215	0.528767	0.015887	6.80769e-243	31560	eqtl-a-ENSG00000070831	rs3820282	T	0.153785	ENSG00000070831	WNT4
1	22468215	-0.0402557	0.00251409	2.99985e-46	426824	ebi-a-GCST006979	rs3820282	T	0.157734	Heel bone mineral density	WNT4
1	22468215	0.028015	0.002057	3.10027e-42	461536	ukb-b-16881	rs3820282	T	0.156457	Sitting height	WNT4
1	22468215	0.0285468	0.00257293	1.34091e-28	336172	ukb-a-195	rs3820282	T	0.158188	Sitting height	WNT4
1	22468215	-0.0814	0.0079	1.11096e-24	56284	ebi-a-GCST005348	rs3820282	T	0.1658	Total body bone mineral density	WNT4
1	22468215	-0.0455989	0.00461841	6.09958e-24	142487	ebi-a-GCST006288	rs3820282	T	0.15591	Heel bone mineral density	WNT4
1	22468215	0.1743	0.0174	1.71514e-23	NA	finn-b-CD2_BENIGN_LEIOMYOMA_UTERI	rs3820282	T	0.1571	Leiomyoma of uterus	WNT4
1	22468215	0.00800508	0.00081826	1.29987e-22	462933	ukb-b-3700	rs3820282	T	0.156452	Operation code: hysterectomy	WNT4
1	22468215	0.1758	0.0181	2.64119e-22	NA	finn-b-CD2_BENIGN_LEIOMYOMA_UTERI_EXALLC	rs3820282	T	0.1578	Leiomyoma of uterus (all cancers excluded)	WNT4
1	22468215	-0.0331828	0.00350042	2.60016e-21	265627	ukb-b-8875	rs3820282	T	0.157025	Heel bone mineral density (BMD)	WNT4
1	22468215	-0.0330032	0.00350114	4.19952e-21	265753	ukb-b-19234	rs3820282	T	0.157018	Heel quantitative ultrasound index (QUI), direct entry	WNT4
1	22468215	-0.0330063	0.00350112	4.19952e-21	265753	ukb-b-20124	rs3820282	T	0.157018	Heel bone mineral density (BMD) T-score, automated	WNT4
1	22468215	-0.0390153	0.00425148	4.48023e-20	194398	ukb-a-500	rs3820282	T	0.158188	Heel bone mineral density (BMD) T-score automated	WNT4
1	22468215	0.00563472	0.000615948	5.79963e-20	462933	ukb-b-6863	rs3820282	T	0.156452	Operation code: caesarean section / caesarian section	WNT4
1	22468215	-0.0423942	0.00476657	5.90065e-19	146226	ukb-b-15730	rs3820282	T	0.155965	Heel bone mineral density (BMD) T-score, automated (left)	WNT4
1	22468215	-0.0423947	0.00476658	5.90065e-19	146226	ukb-b-845	rs3820282	T	0.155965	Heel quantitative ultrasound index (QUI), direct entry (left)	WNT4
1	22468215	-0.0423676	0.00476452	6.00067e-19	146139	ukb-b-1096	rs3820282	T	0.155959	Heel bone mineral density (BMD) (left)	WNT4
1	22468215	-0.0419587	0.00474617	9.49948e-19	146093	ukb-b-4657	rs3820282	T	0.155837	Heel bone mineral density (BMD) (right)	WNT4
1	22468215	-0.0419052	0.00474581	1,00E-18	146181	ukb-b-20032	rs3820282	T	0.155845	Heel bone mineral density (BMD) T-score, automated (right)	WNT4
1	22468215	-0.0419028	0.00474582	1.10002e-18	146181	ukb-b-5463	rs3820282	T	0.155845	Heel quantitative ultrasound index (QUI), direct entry (right)	WNT4
1	22468215	0.167823	0.0210385	1.49968e-15	NA	bbj-a-157	rs3820282	T	0.548778	Uterine fibroids	WNT4
1	22468215	-0.0366291	0.00466743	4.19952e-15	146171	ukb-b-6027	rs3820282	T	0.155842	Heel broadband ultrasound attenuation (right)	WNT4
1	22468215	-0.0359621	0.0046924	1.80011e-14	146218	ukb-b-5447	rs3820282	T	0.15596	Heel broadband ultrasound attenuation (left)	WNT4
1	22468215	-0.0257573	0.00345662	9.20026e-14	265737	ukb-b-15851	rs3820282	T	0.157007	Heel Broadband ultrasound attenuation, direct entry	WNT4
1	22468215	0.00788594	0.00107168	1.9002e-13	247538	ukb-b-17868	rs3820282	T	0.156366	Bilateral oophorectomy (both ovaries removed)	WNT4
1	22468215	0.00928175	0.00126201	1.92132e-13	178676	ukb-a-325	rs3820282	T	0.158188	Bilateral oophorectomy (both ovaries removed)	WNT4
1	22468215	-0.1771	0.025	1.33999e-12	NA	finn-b-N14_FEMGENPROL	rs3820282	T	0.1526	Female genital prolapse	WNT4
1	22468215	-0.00278476	0.000394769	1.7398e-12	337199	ukb-a-577	rs3820282	T	0.158188	Diagnoses - main ICD10: N81 Female genital prolapse	WNT4
1	22468215	0.00243396	0.000350424	3.80014e-12	462933	ukb-b-12722	rs3820282	T	0.156452	Non-cancer illness code, self-reported: uterine fibroids	WNT4
1	22468215	0.00382919	0.00056509	1.20005e-11	462933	ukb-b-1962	rs3820282	T	0.156452	Operation code: bilateral oophorectomy	WNT4
1	22468215	0.0164644	0.00243098	1.29987e-11	NA	ieu-b-105	rs3820282	T	0.156827	FVC	WNT4
1	22468215	0.00174639	0.000257993	1.29987e-11	462933	ukb-b-10903	rs3820282	T	0.156452	Non-cancer illness code, self-reported: endometriosis	WNT4
1	22468215	-0.037892	0.00568855	2.73086e-11	106251	ukb-a-362	rs3820282	T	0.158188	Heel bone mineral density (BMD) T-score automated (right)	WNT4
1	22468215	-0.0379218	0.00572198	3.43321e-11	106254	ukb-a-361	rs3820282	T	0.158188	Heel bone mineral density (BMD) T-score automated (left)	WNT4
1	22468215	0.1586	0.024	3.67029e-11	NA	finn-b-N14_ENDOMETRIOSIS	rs3820282	T	0.1575	Endometriosis	WNT4
1	22468215	0.0147169	0.00225726	7.00003e-11	421986	ukb-b-7953	rs3820282	T	0.156511	Forced vital capacity (FVC)	WNT4
1	22468215	0.0114934	0.00178716	1.29999e-10	461950	ukb-b-10787	rs3820282	T	0.156468	Standing height	WNT4
1	22468215	0.0165	0.0026	1.64801e-10	450243	ebi-a-GCST90000025	rs3820282	T	0.1566	Appendicular lean mass	WNT4
1	22468215	0.0239352	0.0038522	2.1e-10	205513	ebi-a-GCST90000026	rs3820282	T	0.156692	Appendicular lean mass	WNT4
1	22468215	-0.0397953	0.00635392	3.79997e-10	83410	ukb-b-13538	rs3820282	T	0.155147	6mm weak meridian (left)	WNT4
1	22468215	0.0185491	0.00296484	3.94666e-10	255492	ukb-a-232	rs3820282	T	0.158188	Forced vital capacity (FVC) Best measure	WNT4
1	22468215	0.0154004	0.00247039	4.49997e-10	345665	ukb-b-14713	rs3820282	T	0.156841	Forced vital capacity (FVC), Best measure	WNT4
1	22468215	-0.0549946	0.00885993	5.39995e-10	46207	ukb-b-4643	rs3820282	T	0.167622	Age at hysterectomy	WNT4
1	22468215	0.00252783	0.000407588	5.58419e-10	337159	ukb-a-91	rs3820282	T	0.158188	Non-cancer illness code self-reported: uterine fibroids	WNT4
1	22468215	0.2342	0.038	7.32808e-10	NA	finn-b-N14_ENDOMETRIOSIS_PELVICPERITONEUM	rs3820282	T	0.1565	Endometriosis of pelvic peritoneum	WNT4
1	22468215	0.0322429	0.00523769	7.49998e-10	200272	ukb-b-3357	rs3820282	T	0.155044	Birth weight of first child	WNT4
1	22468215	-0.0382493	0.00632678	1.5e-09	83410	ukb-b-645	rs3820282	T	0.155147	6mm strong meridian (left)	WNT4
1	22468215	0.0162913	0.00270179	1.64343e-09	307638	ukb-a-336	rs3820282	T	0.158188	Forced vital capacity (FVC)	WNT4
1	22468215	-0.0357637	0.00595525	1.89998e-09	95998	ukb-b-11113	rs3820282	T	0.154666	3mm weak meridian (left)	WNT4
1	22468215	0.019	0.0032	2.81002e-09	321047	ebi-a-GCST007429	rs3820282	T	0.157	Lung function (FVC)	WNT4
1	22468215	-0.0266537	0.00456082	5.1e-09	250782	ukb-b-1209	rs3820282	T	0.156351	Number of live births	WNT4
1	22468215	-0.034279	0.00594817	8.30004e-09	95998	ukb-b-14664	rs3820282	T	0.154666	3mm strong meridian (left)	WNT4
1	22468215	-0.0362774	0.00631529	9.20005e-09	84303	ukb-b-11452	rs3820282	T	0.155123	6mm strong meridian (right)	WNT4
1	22468215	0.0101809	0.00177534	9.80009e-09	454834	ukb-b-14310	rs3820282	T	0.156386	Leg predicted mass (right)	WNT4
1	22468215	-0.1017	0.0178	1.034e-08	11807	ebi-a-GCST005345	rs3820282	T	0.1565	Total body bone mineral density (age 0-15)	WNT4
1	22468215	0.107653	0.018877	1.12499e-08	8327	ebi-a-GCST004772	rs3820282	T	0.152844	Bone mineral density (paediatric, total body less head)	WNT4
1	22468215	0.107653	0.018877	1.12499e-08	8327	ebi-a-GCST004772	rs3820282	T	0.152844	Bone mineral density (paediatric, total body less head)	WNT4
1	22468215	0.0616	0.0108	1.17301e-08	NA	finn-b-CD2_BENIGN	rs3820282	T	0.1574	Benign neoplasms	WNT4
1	22468215	-0.0360296	0.0063302	1.29999e-08	84303	ukb-b-13416	rs3820282	T	0.155123	6mm weak meridian (right)	WNT4
1	22468215	0.0101034	0.00178687	1.6e-08	454835	ukb-b-12828	rs3820282	T	0.156385	Leg fat-free mass (right)	WNT4
1	22468215	-0.00119779	0.000211794	1.6e-08	463010	ukb-b-11298	rs3820282	T	0.156443	Diagnoses - main ICD10: N81.1 Cystocele	WNT4
1	22468215	-0.033544	0.00594676	1.7e-08	96007	ukb-b-13506	rs3820282	T	0.15489	3mm weak meridian (right)	WNT4
1	22468215	-0.00115831	0.000206204	1.89998e-08	463010	ukb-b-12265	rs3820282	T	0.156443	Operative procedures - secondary OPCS: Q08.9 Unspecified vaginal excision of uterus	WNT4
1	22468215	0.091673	0.0164805	2.66091e-08	9179	eqtl-a-ENSG00000142798	rs3820282	T	0.153785	ENSG00000142798	WNT4
1	22468215	0.2791	0.0506	3.425e-08	NA	finn-b-N14_ENDOMET_INFERT	rs3820282	T	0.1564	Endometriosis diagnosis and infertility diagnosis occurring together	WNT4
1	22468215	0.1993	0.0362	3.57298e-08	NA	finn-b-N14_ENDOMETRIOSIS_OVARY	rs3820282	T	0.1564	Endometriosis of ovary	WNT4
1	22468215	-0.0324661	0.0059437	4.70002e-08	96007	ukb-b-6852	rs3820282	T	0.15489	3mm strong meridian (right)	WNT4
1	22470407	-0.716061	0.0155478	3.2734e-310	17316	eqtl-a-ENSG00000218510	rs56318008	T	0.149849	ENSG00000218510	WNT4
1	22470407	0.521668	0.0160867	1.08643e-230	31565	eqtl-a-ENSG00000070831	rs56318008	T	0.149849	ENSG00000070831	WNT4
1	22470407	-0.04587	0.00258254	6.20012e-56	426824	ebi-a-GCST006979	rs56318008	T	0.148021	Heel bone mineral density	WNT4
1	22470407	0.0309806	0.00211263	1.10002e-48	461536	ukb-b-16881	rs56318008	T	0.146911	Sitting height	WNT4
1	22470407	0.0317219	0.0026428	3.47536e-33	336172	ukb-a-195	rs56318008	T	0.148335	Sitting height	WNT4
1	22470407	-0.0515048	0.0047452	3.50026e-29	142487	ebi-a-GCST006288	rs56318008	T	0.145949	Heel bone mineral density	WNT4
1	22470407	-0.0380233	0.00359727	4.10015e-26	265627	ukb-b-8875	rs56318008	T	0.1473	Heel bone mineral density (BMD)	WNT4
1	22470407	-0.0380126	0.00359794	4.30031e-26	265753	ukb-b-20124	rs56318008	T	0.1473	Heel bone mineral density (BMD) T-score, automated	WNT4
1	22470407	-0.0380103	0.00359796	4.40048e-26	265753	ukb-b-19234	rs56318008	T	0.1473	Heel quantitative ultrasound index (QUI), direct entry	WNT4
1	22470407	-0.04614	0.00436877	4.57615e-26	194398	ukb-a-500	rs56318008	T	0.148335	Heel bone mineral density (BMD) T-score automated	WNT4
1	22470407	-0.0838	0.008	1.68306e-25	56284	ebi-a-GCST005348	rs56318008	T	0.1603	Total body bone mineral density	WNT4
1	22470407	-0.0478123	0.00488911	1.39991e-22	146226	ukb-b-15730	rs56318008	T	0.146691	Heel bone mineral density (BMD) T-score, automated (left)	WNT4
1	22470407	-0.0478122	0.00488911	1.39991e-22	146226	ukb-b-845	rs56318008	T	0.146691	Heel quantitative ultrasound index (QUI), direct entry (left)	WNT4
1	22470407	-0.0475744	0.00486798	1.50003e-22	146181	ukb-b-20032	rs56318008	T	0.146557	Heel bone mineral density (BMD) T-score, automated (right)	WNT4
1	22470407	-0.0475723	0.00486798	1.50003e-22	146181	ukb-b-5463	rs56318008	T	0.146557	Heel quantitative ultrasound index (QUI), direct entry (right)	WNT4
1	22470407	-0.04753	0.00486841	1.59993e-22	146093	ukb-b-4657	rs56318008	T	0.146544	Heel bone mineral density (BMD) (right)	WNT4
1	22470407	-0.0475814	0.00488721	2.09991e-22	146139	ukb-b-1096	rs56318008	T	0.146679	Heel bone mineral density (BMD) (left)	WNT4
1	22470407	0.00765148	0.000840445	8.69961e-20	462933	ukb-b-3700	rs56318008	T	0.14689	Operation code: hysterectomy	WNT4
1	22470407	0.1545	0.0171	1.63418e-19	NA	finn-b-CD2_BENIGN_LEIOMYOMA_UTERI	rs56318008	T	0.1652	Leiomyoma of uterus	WNT4
1	22470407	-0.0412819	0.00478758	6.4998e-18	146171	ukb-b-6027	rs56318008	T	0.146554	Heel broadband ultrasound attenuation (right)	WNT4
1	22470407	0.00542726	0.000632647	9.60064e-18	462933	ukb-b-6863	rs56318008	T	0.14689	Operation code: caesarean section / caesarian section	WNT4
1	22470407	0.1519	0.0177	1.03395e-17	NA	finn-b-CD2_BENIGN_LEIOMYOMA_UTERI_EXALLC	rs56318008	T	0.1662	Leiomyoma of uterus (all cancers excluded)	WNT4
1	22470407	-0.0403721	0.00481304	4.90004e-17	146218	ukb-b-5447	rs56318008	T	0.146686	Heel broadband ultrasound attenuation (left)	WNT4
1	22470407	-0.0296823	0.00355221	6.4998e-17	265737	ukb-b-15851	rs56318008	T	0.14729	Heel Broadband ultrasound attenuation, direct entry	WNT4
1	22470407	0.167325	0.0210296	1.76767e-15	NA	bbj-a-157	rs56318008	T	0.548378	Uterine fibroids	WNT4
1	22470407	0.0194281	0.00249582	7.00003e-15	NA	ieu-b-105	rs56318008	T	0.14736	FVC	WNT4
1	22470407	0.0203	0.0026	1.76116e-14	450243	ebi-a-GCST90000025	rs56318008	T	0.147	Appendicular lean mass	WNT4
1	22470407	0.0292522	0.00395864	2.80027e-14	205513	ebi-a-GCST90000026	rs56318008	T	0.147064	Appendicular lean mass	WNT4
1	22470407	0.0133087	0.00183557	4.19952e-13	461950	ukb-b-10787	rs56318008	T	0.146912	Standing height	WNT4
1	22470407	0.0167767	0.00231795	4.60045e-13	421986	ukb-b-7953	rs56318008	T	0.146975	Forced vital capacity (FVC)	WNT4
1	22470407	0.0182554	0.00253627	6.09958e-13	345665	ukb-b-14713	rs56318008	T	0.147372	Forced vital capacity (FVC), Best measure	WNT4
1	22470407	-0.0418998	0.00583957	7.26942e-13	106251	ukb-a-362	rs56318008	T	0.148335	Heel bone mineral density (BMD) T-score automated (right)	WNT4
1	22470407	0.0216906	0.00304489	1.05414e-12	255492	ukb-a-232	rs56318008	T	0.148335	Forced vital capacity (FVC) Best measure	WNT4
1	22470407	-0.00283768	0.000405538	2.61397e-12	337199	ukb-a-577	rs56318008	T	0.148335	Diagnoses - main ICD10: N81 Female genital prolapse	WNT4
1	22470407	-0.0410321	0.00587373	2.85102e-12	106254	ukb-a-361	rs56318008	T	0.148335	Heel bone mineral density (BMD) T-score automated (left)	WNT4
1	22470407	0.0226	0.0033	5.35057e-12	321047	ebi-a-GCST007429	rs56318008	T	0.148	Lung function (FVC)	WNT4
1	22470407	0.00244168	0.000359925	1.20005e-11	462933	ukb-b-12722	rs56318008	T	0.14689	Non-cancer illness code, self-reported: uterine fibroids	WNT4
1	22470407	0.00738949	0.00110026	1.9002e-11	247538	ukb-b-17868	rs56318008	T	0.146864	Bilateral oophorectomy (both ovaries removed)	WNT4
1	22470407	0.0086583	0.00129587	2.37301e-11	178676	ukb-a-325	rs56318008	T	0.148335	Bilateral oophorectomy (both ovaries removed)	WNT4
1	22470407	0.0184717	0.00277476	2.79834e-11	307638	ukb-a-336	rs56318008	T	0.148335	Forced vital capacity (FVC)	WNT4
1	22470407	0.0121249	0.0018237	2.99985e-11	454834	ukb-b-14310	rs56318008	T	0.146823	Leg predicted mass (right)	WNT4
1	22470407	-0.0433315	0.00652399	3.10027e-11	83410	ukb-b-13538	rs56318008	T	0.145965	6mm weak meridian (left)	WNT4
1	22470407	0.00175135	0.000264988	3.90032e-11	462933	ukb-b-10903	rs56318008	T	0.14689	Non-cancer illness code, self-reported: endometriosis	WNT4
1	22470407	-0.1605	0.0244	4.7665e-11	NA	finn-b-N14_FEMGENPROL	rs56318008	T	0.1611	Female genital prolapse	WNT4
1	22470407	0.1543	0.0235	5.24445e-11	NA	finn-b-N14_ENDOMETRIOSIS	rs56318008	T	0.1659	Endometriosis	WNT4
1	22470407	0.0120465	0.00183554	5.30029e-11	454835	ukb-b-12828	rs56318008	T	0.146823	Leg fat-free mass (right)	WNT4
1	22470407	-0.0397603	0.00610963	7.59976e-11	95998	ukb-b-11113	rs56318008	T	0.145621	3mm weak meridian (left)	WNT4
1	22470407	-0.041555	0.00649612	1.6e-10	83410	ukb-b-645	rs56318008	T	0.145965	6mm strong meridian (left)	WNT4
1	22470407	0.00267502	0.000418704	1.67386e-10	337159	ukb-a-91	rs56318008	T	0.148335	Non-cancer illness code self-reported: uterine fibroids	WNT4
1	22470407	0.2363	0.0373	2.37197e-10	NA	finn-b-N14_ENDOMETRIOSIS_PELVICPERITONEUM	rs56318008	T	0.1649	Endometriosis of pelvic peritoneum	WNT4
1	22470407	0.033975	0.00537898	2.69998e-10	200272	ukb-b-3357	rs56318008	T	0.145514	Birth weight of first child	WNT4
1	22470407	0.00361296	0.00058041	4.79999e-10	462933	ukb-b-1962	rs56318008	T	0.14689	Operation code: bilateral oophorectomy	WNT4
1	22470407	-0.037878	0.00610237	5.39995e-10	95998	ukb-b-14664	rs56318008	T	0.145621	3mm strong meridian (left)	WNT4
1	22470407	0.0112983	0.00183662	7.69999e-10	454805	ukb-b-16099	rs56318008	T	0.146821	Leg fat-free mass (left)	WNT4
1	22470407	-0.0398792	0.006493	8.19993e-10	84303	ukb-b-13416	rs56318008	T	0.146134	6mm weak meridian (right)	WNT4
1	22470407	-0.0556629	0.00909811	9.49992e-10	46207	ukb-b-4643	rs56318008	T	0.157087	Age at hysterectomy	WNT4
1	22470407	0.0135608	0.00223685	1.34187e-09	331285	ukb-a-277	rs56318008	T	0.148335	Leg predicted mass (right)	WNT4
1	22470407	-0.0392293	0.00647769	1.40001e-09	84303	ukb-b-11452	rs56318008	T	0.146134	6mm strong meridian (right)	WNT4
1	22470407	0.0110347	0.00182457	1.5e-09	454799	ukb-b-17271	rs56318008	T	0.14682	Leg predicted mass (left)	WNT4
1	22470407	-0.0367226	0.00610115	1.79999e-09	96007	ukb-b-13506	rs56318008	T	0.145842	3mm weak meridian (right)	WNT4
1	22470407	0.0134744	0.00225152	2.1715e-09	331285	ukb-a-276	rs56318008	T	0.148335	Leg fat-free mass (right)	WNT4
1	22470407	-0.1044	0.0179	5.13902e-09	11807	ebi-a-GCST005345	rs56318008	T	0.1535	Total body bone mineral density (age 0-15)	WNT4
1	22470407	0.0122858	0.00210468	5.30005e-09	NA	ieu-b-104	rs56318008	T	0.14736	HbA1C	WNT4
1	22470407	-0.0557552	0.00963098	7.10003e-09	40613	ukb-b-17848	rs56318008	T	0.145279	Heel quantitative ultrasound index (QUI), manual entry	WNT4
1	22470407	-0.00122576	0.000211795	7.10003e-09	463010	ukb-b-12265	rs56318008	T	0.146879	Operative procedures - secondary OPCS: Q08.9 Unspecified vaginal excision of uterus	WNT4
1	22470407	-0.0352358	0.00609801	7.49998e-09	96007	ukb-b-6852	rs56318008	T	0.145842	3mm strong meridian (right)	WNT4
1	22470407	-0.0552027	0.00961798	9.49992e-09	40613	ukb-b-11364	rs56318008	T	0.145279	Heel bone mineral density (BMD), manual entry	WNT4
1	22470407	-0.0849	0.015	1.52398e-08	18805	ebi-a-GCST005350	rs56318008	T	0.1661	Total body bone mineral density (age 45-60)	WNT4
1	22470407	0.0181718	0.00321574	1.59772e-08	255492	ukb-a-231	rs56318008	T	0.148335	Forced expiratory volume in 1-second (FEV1) Best measure	WNT4
1	22470407	-0.0012991	0.000230145	1.7e-08	463010	ukb-b-18786	rs56318008	T	0.146879	Operative procedures - main OPCS: P23.2 Anterior colporrhaphy NEC	WNT4
1	22470407	0.1998	0.0355	1.75198e-08	NA	finn-b-N14_ENDOMETRIOSIS_OVARY	rs56318008	T	0.1649	Endometriosis of ovary	WNT4
1	22470407	0.2785	0.0496	1.95898e-08	NA	finn-b-N14_ENDOMET_INFERT	rs56318008	T	0.1648	Endometriosis diagnosis and infertility diagnosis occurring together	WNT4
1	22470407	-0.0261889	0.00468254	2.19999e-08	250782	ukb-b-1209	rs56318008	T	0.146854	Number of live births	WNT4
1	22470407	0.0125723	0.00225246	2.38523e-08	331258	ukb-a-280	rs56318008	T	0.148335	Leg fat-free mass (left)	WNT4
1	22470407	0.059	0.0106	2.44698e-08	NA	finn-b-CD2_BENIGN	rs56318008	T	0.1657	Benign neoplasms	WNT4
[truncated: 23,248 more rows]
