# Supplementary material for: Meta-analysis of genome-wide association studies of gestational duration and spontaneous preterm birth identifies new maternal risk loci
Source: PLoS Genet. 2023 Oct 23;19(10):e1010982. doi: 10.1371/journal.pgen.1010982 (PMC10621942; doi:10.1371/journal.pgen.1010982)
Supplement: S10 Table — Results with PP>0.6 and meta-analysis p<1e-6 shown. (XLSX) [file pgen.1010982.s019.xlsx]

## Sheet: S10
S10 Table. Colocalization analysis of the associated meta-analysis loci with 1Mb window around the lead variant. Results with PP>0.6 and meta-analysis p<1e-6 shown.
Trait1*	Trait2	PP**	regional_prob†	candidate_snp	rsid	posterior_explained_by_snp	eQTL tissue	Locus	Target_gene	Target_molecular_trait_id	EA_meta-analysis‡	Pval_meta-analysis	Zscore_or_Beta_Meta-analysis	alt_eQTL	eQTL_P	eQTL_beta
GD	cis-eQTL	0.6927	0.8133	chr1_228023888_C_T	rs1636195	0.302	Artery_Coronary	WNT3A	MRPL55	ENSG00000162910	T	1.806e-07	5.218	C	1.21305e-04	0.2055420
GD	cis-eQTL	0.8054	0.8406	chr1_228083452_A_T	rs3754357	0.5617	CAP_ge_LCL_naive	WNT3A	IBA57	ENSG00000181873	A	3.015e-08	-5.541	A	1.74575e-04	-0.1377450
GD	cis-eQTL	0.7493	0.8765	chr1_228129984_A_G	rs10799466	0.6542	Cells_EBV-transformed_lymphocytes	WNT3A	IBA57	ENSG00000181873	A	4.088e-08	-5.487	A	4.24642e-05	-0.3173420
GD	cis-eQTL	0.9962	0.9999	chr1_228015567_C_G	rs708119	0.6097	Peng_2018_ge_placenta_naive	WNT3A	WNT3A	ENSG00000154342	C	7.321e-11	6.514	G	6.27624e-08	-0.3496590
GD	cis-eQTL	0.7786	0.8516	chr1_227951971_A_G	rs681239	0.7174	Schmiedel_2018_ge_CD8_T-cell_anti-CD3-CD28	WNT3A	IBA57	ENSG00000181873	A	2.403e-08	-5.580	G	1.50677e-04	0.0731618
GD	cis-eQTL	0.6234	0.6585	chr3_128207202_C_T		0.9998	CAP_ge_LCL_naive	EEFSEC	RAB7A	ENSG00000075785	T	3.061e-07	-5.12	T	1.63008e-04	-0.052242
GD	cis-eQTL	0.9907	0.9994	chr3_123365694_A_G	rs10934646	0.6947	Uterus	ADCY5	ADCY5	ENSG00000173175	A	6.354e-13	-7.193	G	1.78832e-07	0.39685
GD	cis-eQTL	0.8924	0.8929	chr3_123331091_A_C	rs6806529	1	Vagina	ADCY5	SLC49A4	ENSG00000138463	A	1.052e-09	-6.101	C	1.16607e-04	0.188072
GD	cis-eQTL	0.9253	1	chr3_141375927_A_C	rs4683605	0.2398	Esophagus_Mucosa	ZBTB38	ZBTB38	ENSG00000177311	A	5.300e-10	6.210	A	1.20834e-10	-0.1659510
GD	cis-eQTL	0.8301	0.9761	chr3_141396377_C_T	rs1582874	0.2131	GENCORD_ge_LCL	ZBTB38	ZBTB38	ENSG00000177311	T	2.530e-10	-6.325	C	2.49413e-06	0.2296750
GD	cis-eQTL	0.9017	1	chr3_141399186_A_G	rs13068733	0.1068	BLUEPRINT_ge_monocyte	ZBTB38	ZBTB38	ENSG00000177311	G	4.797e-10	6.226	G	1.88509e-35	0.420619
GD	cis-eQTL	0.8862	1	chr3_141402972_A_C	rs2871960	0.107	TwinsUK_ge_fat	ZBTB38	ZBTB38	ENSG00000177311	A	4.797e-10	-6.226	G	2.07744e-11	0.0774834
GD	cis-eQTL	0.8761	0.9959	chr3_141406344_A_G	rs1344674	0.1183	Quach_2016_ge_monocyte_Pam3CSK4	ZBTB38	ZBTB38	ENSG00000177311	A	2.249e-10	-6.343	G	1.94880e-06	0.133579
GD	cis-eQTL	0.9284	1	chr3_141406344_A_G	rs1344674	0.1308	Quach_2016_ge_monocyte_naive	ZBTB38	ZBTB38	ENSG00000177311	A	2.249e-10	-6.343	G	3.02354e-22	0.263095
GD	cis-eQTL	0.9308	1	chr3_141406344_A_G	rs1344674	0.1199	Quach_2016_ge_monocyte_LPS	ZBTB38	ZBTB38	ENSG00000177311	A	2.249e-10	-6.343	G	2.16683e-11	0.195203
GD	cis-eQTL	0.9342	1	chr3_141406344_A_G	rs1344674	0.1216	Quach_2016_ge_monocyte_IAV	ZBTB38	ZBTB38	ENSG00000177311	A	2.249e-10	-6.343	G	1.45668e-13	0.215035
GD	cis-eQTL	0.9361	0.9999	chr3_141406344_A_G	rs1344674	0.1186	Quach_2016_ge_monocyte_R848	ZBTB38	ZBTB38	ENSG00000177311	A	2.249e-10	-6.343	G	4.63826e-08	0.164805
GD	cis-eQTL	0.9336	1	chr3_141406863_C_G	rs1344672	0.1959	Schmiedel_2018_ge_monocyte_naive	ZBTB38	ZBTB38	ENSG00000177311	C	2.229e-10	-6.345	G	5.79049e-11	0.172483
GD	cis-eQTL	0.9503	1	chr3_141406863_C_G	rs1344672	0.2548	Schmiedel_2018_ge_B-cell_naive	ZBTB38	ZBTB38	ENSG00000177311	C	2.229e-10	-6.345	G	4.75039e-12	0.235593
GD	cis-eQTL	0.9476	1	chr3_141428572_C_T	rs7650602	0.2216	GENCORD_ge_T-cell	ZBTB38	ZBTB38	ENSG00000177311	T	1.695e-10	-6.387	C	1.84835e-11	0.2363170
GD	cis-eQTL	0.7192	0.7655	chr3_141439370_G_T	rs7612543	0.9999	TwinsUK_ge_skin	ZBTB38	ZBTB38	ENSG00000177311	T	9.669e-09	5.736	T	1.24157e-04	-0.0566092
GD	cis-eQTL	0.8409	0.991	chr3_141452348_A_G	rs13059128	0.3784	Alasoo_2018_ge_macrophage_IFNg	ZBTB38	ZBTB38	ENSG00000177311	A	1.039e-09	6.103	A	7.08925e-06	0.112246
GD	cis-eQTL	0.93	0.9929	chr3_141456114_A_C	rs1077181	0.1874	PhLiPS_ge_HLC	ZBTB38	ZBTB38	ENSG00000177311	A	2.171e-09	5.985	A	2.19718e-05	0.162001
GD	cis-eQTL	0.6734	0.993	chr3_141488733_A_G	rs11917587	0.0652	Steinberg_2020_ge_synovium_naive	ZBTB38	ZBTB38	ENSG00000177311	A	1.994e-09	5.998	A	1.22352e-05	0.244894
GD	cis-eQTL	0.9848	0.9942	chr5_158441415_C_T	rs189342147	0.3681	CEDAR_microarray_neutrophil_CD15	EBF1	EBF1	ILMN_1778681	T	1.364e-06	-4.83	T	1.6549e-08	-0.422273
GD	cis-eQTL	0.725	0.8033	chr5_158573218_A_G	rs2963471	0.1571	Fairfax_2012_microarray_B-cell_CD19	EBF1	SOX30	ILMN_1793213	A	4.177e-11	-6.598	A	1.2921e-04	-0.087520
GD	cis-eQTL	0.989	0.9921	chr5_158318466_C_T	rs12655968	0.5614	Skin_Sun_Exposed_Lower_leg	EBF1	ADAM19	ENSG00000135074	T	7.499e-09	-5.779	T	3.77149e-06	-0.154848
GD	cis-eQTL	0.97	0.9953	chr9_114160401_C_T	rs2808791	0.8172	GENCORD_ge_LCL	COL27A1	COL27A1	ENSG00000196739	T	4.58e-08	5.467	C	9.10969e-08	0.513913
GD	cis-eQTL	0.8228	0.9393	chr9_114159420_C_T	rs2567725	0.4984	Schmiedel_2018_ge_Treg_naive	COL27A1	RGS3	ENSG00000138835	T	6.597e-07	4.973	C	9.80187e-06	-0.138667
GD	cis-eQTL	0.6201	0.7918	chr9_77935448_A_T	rs4410966	0.1241	Fairfax_2014_microarray_monocyte_IFN24	GNAQ	GNAQ	ILMN_1659923	A	2.701e-07	-5.143	A	8.15263e-05	-0.076756
GD	cis-eQTL	0.8617	0.9325	chr4_173816035_C_T	rs4484271	0.1162	Schmiedel_2018_ge_B-cell_naive	HAND2	ENSG00000249875	ENSG00000249875	T	3.119e-08	-5.535	C	2.90056e-05	0.252391
GD	cis-eQTL	0.9319	0.9559	chr4_173816035_C_T	rs4484271	0.3339	Schmiedel_2018_ge_CD8_T-cell_anti-CD3-CD28	HAND2	HMGB2	ENSG00000164104	T	3.119e-08	-5.535	C	2.52481e-05	0.118277
GD	cis-eQTL	0.9107	0.9933	chr3_156137808_A_G	rs56231269	0.1637	Artery_Coronary	KCNAB1	KCNAB1	ENSG00000169282	A	2.591e-09	5.956	A	2.82182e-06	0.176709
GD	cis-eQTL	0.728	0.9997	chr3_156137808_A_G	rs56231269	0.2313	Prostate	KCNAB1	KCNAB1	ENSG00000169282	A	2.591e-09	5.956	A	1.39878e-11	0.382049
GD	cis-eQTL	0.8561	0.8692	chr3_156144804_A_G	rs4359774	0.2405	Vagina	KCNAB1	KCNAB1	ENSG00000169282	A	2.103e-09	5.99	A	7.37422e-05	0.311043
GD	cis-eQTL	0.7228	0.9831	chr2_74124271_C_T	rs111615715	0.5149	Brain_Amygdala	TET3	ENSG00000217702	ENSG00000217702	T	6.993e-07	-4.962	T	9.27361e-20	1.16025
GD	cis-eQTL	0.691	0.9805	chr2_74124271_C_T	rs111615715	0.4404	Brain_Anterior_cingulate_cortex_BA24	TET3	ENSG00000217702	ENSG00000217702	T	6.993e-07	-4.962	T	5.40218e-28	1.34494
GD	cis-eQTL	0.7399	0.9867	chr2_74124271_C_T	rs111615715	0.635	Brain_Cerebellar_Hemisphere	TET3	ENSG00000217702	ENSG00000217702	T	6.993e-07	-4.962	T	3.75507e-34	1.13932
GD	cis-eQTL	0.7937	0.9884	chr2_74124271_C_T	rs111615715	0.262	Brain_Hypothalamus	TET3	ENSG00000217702	ENSG00000217702	T	6.993e-07	-4.962	T	3.54407e-25	1.16271
GD	cis-eQTL	0.6993	0.9828	chr2_74124271_C_T	rs111615715	0.5029	Brain_Substantia_nigra	TET3	ENSG00000217702	ENSG00000217702	T	6.993e-07	-4.962	T	1.60858e-17	1.20273
GD	cis-eQTL	0.6595	0.9736	chr2_74124271_C_T	rs111615715	0.2663	GENCORD_ge_T-cell	TET3	ENSG00000217702	ENSG00000217702	T	6.993e-07	-4.962	T	8.45133e-18	0.831941
GD	cis-eQTL	0.7407	0.9735	chr2_74124271_C_T	rs111615715	0.1802	Schmiedel_2018_ge_CD8_T-cell_naive	TET3	ENSG00000217702	ENSG00000217702	T	6.993e-07	-4.962	T	1.31921e-20	1.78443
GD	cis-eQTL	0.918	0.9706	chr2_74009288_D_I	rs71848031	0.2562	Steinberg_2020_ge_low_grade_cartilage_naive	TET3	WBP1	ENSG00000239779	D	1.355e-09	-6.061	C	6.80949e-06	0.522294
SPTB	cis-eQTL	0.8314	1	chr3_128159974_C_T	rs2999049	0.1886	Brain_Frontal_Cortex_BA9	EEFSEC	EEFSEC	ENSG00000132394	T	1.091e-09	0.1118	C	1.6388e-14	-0.506156
SPTB	cis-eQTL	0.8492	0.9505	chr3_128002532_C_T	rs28520291	0.0634	Brain_Substantia_nigra	EEFSEC	SEC61A1	ENSG00000058262	T	1.585e-07	0.1152	C	3.00553e-05	0.274877
SPTB	cis-eQTL	0.7882	1	chr3_128117476_A_G	rs4857837	0.083	Heart_Atrial_Appendage	EEFSEC	EEFSEC	ENSG00000132394	A	2.179e-09	-0.1096	G	7.46906e-17	0.293468
SPTB	cis-eQTL	0.7673	1	chr3_128089659_C_G	rs7355887	0.1398	Heart_Left_Ventricle	EEFSEC	EEFSEC	ENSG00000132394	C	1.97e-09	-0.1099	G	1.31468e-15	0.304873
SPTB	cis-eQTL	0.8027	0.9995	chr3_128339774_A_T	rs3849531	0.0699	TwinsUK_ge_blood	EEFSEC	EEFSEC	ENSG00000132394	A	2.792e-10	0.1145	T	2.96437e-07	-0.0892177
SPTB	cis-eQTL	0.8054	0.8589	chr4_71787988_C_T	rs6817912	0.066	CEDAR_microarray_transverse_colon	GC	GC	ILMN_1736162	T	2.467e-06	0.1725	T	7.60958e-05	0.083213
SPTB	cis-eQTL	0.8867	0.901	chr5_158498216_C_T	rs62384972	0.2714	Adipose_Visceral_Omentum	EBF1	LOC124901122	ENSG00000254135	T	4.279e-06	0.0760	C	2.86991e-05	-0.185411
SPTB	cis-eQTL	0.6353	0.6656	chr5_158498216_C_T	rs62384972	0.2015	CEDAR_microarray_T-cell_CD4	EBF1	LSM11	ILMN_1702698	T	4.279e-06	0.0760	C	7.74805e-05	-0.0345313
SPTB	cis-eQTL	0.6018	0.6113	chr5_158600428_C_T	rs890943	0.3555	Quach_2016_ge_monocyte_IAV	EBF1	EBF1	ENSG00000164330	T	1.072e-06	0.1083	T	2.66945e-04	0.307513
*GD, gestational duration; **PP, posterior probability of colocalization; †regional probability; ‡EA, effect allele
