# Supplementary material for: Meta-analysis of genome-wide association studies of gestational duration and spontaneous preterm birth identifies new maternal risk loci
Source: PLoS Genet. 2023 Oct 23;19(10):e1010982. doi: 10.1371/journal.pgen.1010982 (PMC10621942; doi:10.1371/journal.pgen.1010982)
Supplement: S1 Acknowledgements — (XLSX) [file pgen.1010982.s020.xlsx]

## Sheet: S11
S1 Acknowledgements. Contributors of FinnGen
Aarno Palotie
Mark Daly
Bridget Riley-Gills
Howard Jacob
Dirk Paul
Athena Matakidou
Adam Platt
Heiko Runz
Sally John
George Okafo
Nathan Lawless
Heli Salminen-Mankonen
Robert Plenge
Joseph Maranville
Mark McCarthy
Julie Hunkapiller
Margaret G. Ehm
Kirsi Auro
Simonne Longerich
Caroline Fox
Anders Mälarstig
Katherine Klinger
Deepak Raipal
Eric Green
Robert Graham
Robert Yang
Chris O´Donnell
Tomi P. Mäkelä
Jaakko Kaprio
Petri Virolainen
Antti Hakanen
Terhi Kilpi
Markus Perola
Jukka Partanen
Anne Pitkäranta
Taneli Raivio
Raisa Serpi
Tarja Laitinen
Veli-Matti Kosma
Jari Laukkanen
Marco Hautalahti
Outi Tuovila
Raimo Pakkanen
Jeffrey Waring
Bridget Riley-Gillis
Fedik Rahimov
Ioanna Tachmazidou
Chia-Yen Chen
Heiko Runz
Zhihao Ding
Marc Jung
Shameek Biswas
Rion Pendergrass
Julie Hunkapiller
Margaret G. Ehm
David Pulford
Neha Raghavan
Adriana Huertas-Vazquez
Jae-Hoon Sul
Anders Mälarstig
Xinli Hu
Katherine Klinger
Robert Graham
Eric Green
Sahar Mozaffari
Dawn Waterworth
Nicole Renaud
Ma´en Obeidat
Samuli Ripatti
Johanna Schleutker
Markus Perola
Mikko Arvas
Olli Carpén
Reetta Hinttala
Johannes Kettunen
Arto Mannermaa
Katriina Aalto-Setälä
Mika Kähönen
Jari Laukkanen
Johanna Mäkelä
Reetta Kälviäinen
Valtteri Julkunen
Hilkka Soininen
Anne Remes
Mikko Hiltunen
Jukka Peltola
Minna Raivio
Pentti Tienari
Juha Rinne
Roosa Kallionpää
Juulia Partanen
Ali Abbasi
Adam Ziemann
Nizar Smaoui
Anne Lehtonen
Susan Eaton
Heiko Runz
Sanni Lahdenperä
Shameek Biswas
Julie Hunkapiller
Natalie Bowers
Edmond Teng
Rion Pendergrass
Fanli Xu
David Pulford
Kirsi Auro
Laura Addis
John Eicher
Qingqin S Li
Karen He
Ekaterina Khramtsova
Neha Raghavan
Martti Färkkilä
Jukka Koskela
Sampsa Pikkarainen
Airi Jussila
Katri Kaukinen
Timo Blomster
Mikko Kiviniemi
Markku Voutilainen
Mark Daly
Ali Abbasi
Jeffrey Waring
Nizar Smaoui
Fedik Rahimov
Anne Lehtonen
Tim Lu
Natalie Bowers
Rion Pendergrass
Linda McCarthy
Amy Hart
Meijian Guan
Jason Miller
Kirsi Kalpala
Melissa Miller
Xinli Hu
Kari Eklund
Antti Palomäki
Pia Isomäki
Laura Pirilä
Oili Kaipiainen-Seppänen
Johanna Huhtakangas
Nina Mars
Ali Abbasi
Jeffrey Waring
Fedik Rahimov
Apinya Lertratanakul
Nizar Smaoui
Anne Lehtonen
Marla Hochfeld
Natalie Bowers
Rion Pendergrass
Jorge Esparza Gordillo
Kirsi Auro
Dawn Waterworth
Fabiana Farias
Kirsi Kalpala
Nan Bing
Xinli Hu
Tarja Laitinen
Margit Pelkonen
Paula Kauppi
Hannu Kankaanranta
Terttu Harju
Riitta Lahesmaa
Nizar Smaoui
Glenda Lassi
Susan Eaton
Hubert Chen
Rion Pendergrass
Natalie Bowers
Joanna Betts
Kirsi Auro
Rajashree Mishra
Majd Mouded
Debby Ngo
Teemu Niiranen
Felix Vaura
Veikko Salomaa
Kaj Metsärinne
Jenni Aittokallio
Mika Kähönen
Jussi Hernesniemi
Daniel Gordin
Juha Sinisalo
Marja-Riitta Taskinen
Tiinamaija Tuomi
Timo Hiltunen
Jari Laukkanen
Amanda Elliott
Mary Pat Reeve
Sanni Ruotsalainen
Benjamin Challis
Dirk Paul
Julie Hunkapiller
Natalie Bowers
Rion Pendergrass
Audrey Chu
Kirsi Auro
Dermot Reilly
Mike Mendelson
Jaakko Parkkinen
Melissa Miller
Tuomo Meretoja
Heikki Joensuu
Olli Carpén
Johanna Mattson
Eveliina Salminen
Annika Auranen
Peeter Karihtala
Päivi Auvinen
Klaus Elenius
Johanna Schleutker
Esa Pitkänen
Nina Mars
Mark Daly
Relja Popovic
Jeffrey Waring
Bridget Riley-Gillis
Anne Lehtonen
Jennifer Schutzman
Julie Hunkapiller
Natalie Bowers
Rion Pendergrass
Diptee Kulkarni
Kirsi Auro
Alessandro Porello
Andrey Loboda
Heli Lehtonen
Stefan McDonough
Sauli Vuoti
Kai Kaarniranta
Joni A Turunen
Terhi Ollila
Hannu Uusitalo
Juha Karjalainen
Esa Pitkänen
Mengzhen Liu
Heiko Runz
Stephanie Loomis
Erich Strauss
Natalie Bowers
Hao Chen
Rion Pendergrass
Kaisa Tasanen
Laura Huilaja
Katariina Hannula-Jouppi
Teea Salmi
Sirkku Peltonen
Leena Koulu
Nizar Smaoui
Fedik Rahimov
Anne Lehtonen
David Choy
Rion Pendergrass
Dawn Waterworth
Kirsi Kalpala
Ying Wu
Pirkko Pussinen
Aino Salminen
Tuula Salo
David Rice
Pekka Nieminen
Ulla Palotie
Maria Siponen
Liisa Suominen
Päivi Mäntylä
Ulvi Gursoy
Vuokko Anttonen
Kirsi Sipilä
Rion Pendergrass
Hannele Laivuori
Venla Kurra
Laura Kotaniemi-Talonen
Oskari Heikinheimo
Ilkka Kalliala
Lauri Aaltonen
Varpu Jokimaa
Johannes Kettunen
Marja Vääräsmäki
Outi Uimari
Laure Morin-Papunen
Maarit Niinimäki
Terhi Piltonen
Katja Kivinen
Elisabeth Widen
Taru Tukiainen
Mary Pat Reeve
Mark Daly
Niko Välimäki
Eija Laakkonen
Jaakko Tyrmi
Heidi Silven
Eeva Sliz
Riikka Arffman
Susanna Savukoski
Triin Laisk
Natalia Pujol
Mengzhen Liu
Bridget Riley-Gillis
Rion Pendergrass
Janet Kumar
Kirsi Auro
Iiris Hovatta
Chia-Yen Chen
Erkki Isometsä
Hanna Ollila
Jaana Suvisaari
Thomas Damm Als
Antti Mäkitie
Argyro Bizaki-Vallaskangas
Sanna Toppila-Salmi
Tytti Willberg
Elmo Saarentaus
Antti Aarnisalo
Eveliina Salminen
Elisa Rahikkala
Johannes Kettunen
Kristiina Aittomäki
Fredrik Åberg
Mitja Kurki
Samuli Ripatti
Mark Daly
Juha Karjalainen
Aki Havulinna
Juha Mehtonen
Priit Palta
Shabbeer Hassan
Pietro Della Briotta Parolo
Wei Zhou
Mutaamba Maasha
Shabbeer Hassan
Susanna Lemmelä
Manuel Rivas
Mari E. Niemi
Aarno Palotie
Aoxing Liu
Arto Lehisto
Andrea Ganna
Vincent Llorens
Hannele Laivuori
Taru Tukiainen
Mary Pat Reeve
Henrike Heyne
Nina Mars
Joel Rämö
Elmo Saarentaus
Hanna Ollila
Rodos Rodosthenous
Satu Strausz
Tuula Palotie
Kimmo Palin
Javier Garcia-Tabuenca
Harri Siirtola
Tuomo Kiiskinen
Jiwoo Lee
Kristin Tsuo
Amanda Elliott
Kati Kristiansson
Mikko Arvas
Kati Hyvärinen
Jarmo Ritari
Olli Carpén
Johannes Kettunen
Katri Pylkäs
Eeva Sliz
Minna Karjalainen
Tuomo Mantere
Eeva Kangasniemi
Sami Heikkinen
Arto Mannermaa
Eija Laakkonen
Nina Pitkänen
Samuel Lessard
Clément Chatelain
Perttu Terho
Sirpa Soini
Jukka Partanen
Eero Punkka
Raisa Serpi
Sanna Siltanen
Veli-Matti Kosma
Teijo Kuopio
Anu Jalanko
Huei-Yi Shen
Risto Kajanne
Mervi Aavikko
Henna Palin
Malla-Maria Linna
Mitja Kurki
Juha Karjalainen
Pietro Della Briotta Parolo
Arto Lehisto
Juha Mehtonen
Wei Zhou
Masahiro Kanai
Mutaamba Maasha
Hannele Laivuori
Aki Havulinna
Susanna Lemmelä
Tuomo Kiiskinen
L. Elisa Lahtela
Mari Kaunisto
Elina Kilpeläinen
Timo P. Sipilä
Oluwaseun Alexander Dada
Awaisa Ghazal
Anastasia Kytölä
Rigbe Weldatsadik
Sanni Ruotsalainen
Kati Donner
Timo P. Sipilä
Anu Loukola
Päivi Laiho
Tuuli Sistonen
Essi Kaiharju
Markku Laukkanen
Elina Järvensivu
Sini Lähteenmäki
Lotta Männikkö
Regis Wong
Auli Toivola
Minna Brunfeldt
Hannele Mattsson
Kati Kristiansson
Susanna Lemmelä
Sami Koskelainen
Tero Hiekkalinna
Teemu Paajanen
Priit Palta
Kalle Pärn
Mart Kals
Shuang Luo
Tarja Laitinen
Mary Pat Reeve
Shanmukha Sampath Padmanabhuni
Marianna Niemi
Harri Siirtola
Javier Gracia-Tabuenca
Mika Helminen
Tiina Luukkaala
Iida Vähätalo
Jyrki Pitkänen
Marco Hautalahti
Johanna Mäkelä
Sarah Smith
Tom Southerington
